# Supplementary material for: Multiplex design and discovery of proximity handles for programmable proteome editing
Source: bioRxiv. 2025 Oct 13:2025.10.13.681693. Preprint. [Version 1] doi: 10.1101/2025.10.13.681693 (PMC12632987; doi:10.1101/2025.10.13.681693)
Supplement: Supplement 2 — Table S2: Association table of barcode-effector handle pairs [file media-2.csv]

Column Descriptions:
barcode_sequence	Barcode nucleotide sequence
effector_handle_ID	Designed effector handle identifier
barcode_handle_pair_read_count	Read counts for the row-indicated barcode_sequence and handle_ID pair
total_barcode_read_count	Read counts for the row-indicated barcode_sequence regardless of associated handle_ID
pair_read_count_proportion_of_total_barcode_read_count	The proportion of reads for the row-indicated barcode and handle_ID pair out of all reads for the row-indicated barcode
max_barcode_proportion	The maximum proportion of reads for the row-indicated barcode associated to any individual handle_ID
barcode_sequence	effector_handle_ID	barcode_handle_pair_read_count	total_barcode_read_count	pair_read_count_proportion_of_total_barcode_read_count	max_barcode_proportion
ATTACTAACTGTAAAT	GBRAP_128_3382	252	252	1	1
TTGGGTTGGAAACTGA	GBRAP_128_3158	244	244	1	1
TATCTCAAATGAAGAC	GBRAP_166_4878	208	209	0.995215311	0.995215311
AGTGTTTCAGGTTAAG	GBRAP_128_3417	207	207	1	1
CATGAATCGCTTGGGG	traf2_out_1_27_1025	200	204	0.980392157	0.980392157
GGGTGTCTGAAGAGTT	GBRAP_52_5921	200	200	1	1
GTTGTCCGTATCCGGG	GBRAP_11_2904	198	198	1	1
AACCTGTCATAGGTTC	GBRAP_83_6949	182	183	0.994535519	0.994535519
AGCTTGGATGTTTTAA	GBRAP_128_3252	180	180	1	1
TTGTTAGGTTCTTGCT	GBRAP_160_4443	179	179	1	1
AGAGCCCGCCTCTGTC	traf2_out_1_158_910	176	176	1	1
TTAGGCATTTGGGATT	LC3A_28_818	174	174	1	1
CCCTAGCAATGGTAGC	LC3A_free_39_2220	173	173	1	1
CGGTAGCTTCCTTTAA	GBRAP_128_3217	173	173	1	1
GTAGACTATTGTCTGA	GBRAP_184_5332	173	174	0.994252874	0.994252874
GTCGTTAAATCGTTTG	LC3A_free_8_2465	172	172	1	1
CGTTTGAGCTGGATTA	GBRAP_125_3034	169	170	0.994117647	0.994117647
TTGATAGAGTTTAAAG	GBRAP_160_4813	169	170	0.994117647	0.994117647
CAATCTAGTTTAAATT	GBRAP_14_3795	165	165	1	1
GACCTTTTTATGTTAT	traf2_out_11_155_688	164	165	0.993939394	0.993939394
GGGTTGACTTCCGGTA	GBRAP_128_3290	163	163	1	1
TGTTTGTCAAAAATTT	GBRAP_48_5835	159	159	1	1
TTCGTTTGTTTCACCT	FBXL12_hotspot_147_13	159	159	1	1
GTCTTCTGTCTGTCTA	GBRAP_125_3050	158	158	1	1
CGCTCTGTACTTTTTC	FBXL12_hotspot_141_10	157	157	1	1
TTTCTTAGTCTACATA	GBRAP_80_6750	157	157	1	1
ATCGCAGCACTTCGCC	GBRAP_95_7015	155	156	0.993589744	0.993589744
CGCTACCCCTTCCGGT	GBRAP_80_6859	155	156	0.993589744	0.993589744
CTATCGATTCCCATTA	GBRAP_166_4929	154	154	1	1
TGTCTTGTACACGGTT	GBRAP_128_3532	150	150	1	1
CTATTTTTGTTCTCGG	LC3A_free_39_2186	149	149	1	1
GGCGCCCATGGCTTCT	traf2_out_6_166_2469	149	149	1	1
GAGTCCGTCTTCGCTG	GBRAP_128_3451	147	147	1	1
TACCCTACTAGGATTG	traf2_out_18_54_1949	147	148	0.993243243	0.993243243
ACAATAGACAGGTGTT	GBRAP_26_5462	146	146	1	1
TCACTGTCCGGTTGCT	GBRAP_14_3838	145	145	1	1
AATTCTCTTCGCATGA	GBRAP_52_6104	143	143	1	1
ACAACATTGTATAGGG	LC3A_3_1818	143	144	0.993055556	0.993055556
ACTGGCATAAATAGCT	usp_38_diff_out_3_136_527	143	144	0.993055556	0.993055556
ATGAGTAAACTTTTGT	GBRAP_128_3290	143	144	0.993055556	0.993055556
CCAGTGCTGTCCAGAA	GBRAP_160_4092	143	143	1	1
ATATTGCATGGTGAGA	traf2_out_20_3_2103	142	142	1	1
ATTTTCGTTTAATGTC	traf2_out_20_154_1996	142	142	1	1
CGTTCTTTGGCTAAGG	GBRAP_128_3224	142	143	0.993006993	0.993006993
TCGATTCTATCTATGC	GBRAP_80_6750	142	142	1	1
TGCTGTTCCTTTTGCA	GBRAP_128_3436	142	142	1	1
TTTCAATAACCTATCA	GBRAP_35_5582	142	143	0.993006993	0.993006993
CGAATTTGCAAGGTTT	traf2_out_6_156_2400	141	142	0.992957746	0.992957746
CGTCCGGAAGCCTACC	GBRAP_11_2687	141	141	1	1
GTTGAACGCGTTAGGA	traf2_out_6_156_2455	141	141	1	1
TTTGGTTGTCCGATTC	LC3A_3_1791	141	141	1	1
ATCGTTGTATAGTATC	GBRAP_45_5808	140	141	0.992907801	0.992907801
TGAGGAGGTCCTTCAG	GBRAPL2_83_7413	140	142	0.985915493	0.985915493
TGTCTTGCCAGATGAT	GBRAP_83_6984	140	140	1	1
AAACCACCGCATTTGA	GBRAP_42_5732	139	139	1	1
AATTCTCTTAAGTCGT	GBRAP_11_2718	139	141	0.985815603	0.985815603
AGTCTTGCTGATGAGG	GBRAP_128_3413	139	139	1	1
ATTGATCAGGGGATCT	traf2_out_20_3_2090	139	139	1	1
TGATTCTTGGAAAACG	GBRAP_125_3131	139	139	1	1
TTAATCCGTTCGCTCA	LC3A_17_548	139	139	1	1
AGCTATTAGGAGCCTT	GBRAP_95_7046	138	139	0.992805755	0.992805755
TCTCTTTGCACAGATA	LC3A_28_696	138	138	1	1
TGTTAATACTTGTTGT	LC3A_28_1239	138	138	1	1
ACCTATTATATCTCGG	uchl1_122_7452	137	137	1	1
CACCCTGCTAACGGAT	GBRAP_52_5962	137	137	1	1
TGATAAAGCGTTTCCA	GBRAP_52_6257	137	138	0.992753623	0.992753623
TGGGAAGTTTATTCTC	GBRAP_78_6586	137	139	0.985611511	0.985611511
TTGTCTCATTATTATT	traf2_out_6_166_2469	137	137	1	1
CAGCTGAGTCGTATTT	GBRAP_35_5619	136	136	1	1
CGTAAAGAACATATTC	usp_38_diff_out_17_125_215	136	138	0.985507246	0.985507246
CTTTCTGCAAGTCTTG	GBRAP_35_5508	136	137	0.99270073	0.99270073
GTTGTTGTTCTTGTTG	traf2_out_6_166_2469	136	136	1	1
TCCAACCGCCTGGGAA	GBRAPL2_54_7388	136	136	1	1
CGTCGGGGCAAGGTAA	GBRAP_52_5962	135	135	1	1
CTTTCGGGGCTGAGGT	GBRAP_125_2993	135	135	1	1
TATAATTTTAGTATAC	LC3A_28_1202	135	135	1	1
TGGTAAGATTGTTGGC	traf2_out_18_167_1841	135	135	1	1
TTTGATATTCAAAGTG	LC3A_free_46_2394	135	135	1	1
CTTGAATGCTGTTTCG	GBRAP_184_5025	134	135	0.992592593	0.992592593
GGTAACCGACGGCATT	GBRAP_139_3734	134	134	1	1
TGCTTTGTGGCACGTC	traf2_out_6_166_2469	134	134	1	1
TGTCATGTGTGATCCA	GBRAP_128_3469	134	134	1	1
ACCAGGCTTCCTTTTA	traf2_out_6_166_2469	133	133	1	1
GTCCTTAGGGAAAAGT	GBRAP_95_7036	133	133	1	1
TATGAGCTGACATGGG	GBRAP_95_7078	133	136	0.977941176	0.977941176
TATTTATAGTGTGTCC	GBRAP_160_4800	133	133	1	1
TTATACGCTCAATGAG	traf2_out_15_48_1355	133	133	1	1
AGGCATTCAGAGTGGC	traf2_out_13_95_1200	132	132	1	1
CGGTCGGTTTTTTCTC	GBRAP_52_6193	132	132	1	1
GACAACTTCTAAGGTT	GBRAP_160_4432	132	133	0.992481203	0.992481203
GTGAATGTCGAAAGTC	GBRAP_14_3872	132	132	1	1
TAGCCGGTGTAGACGA	GBRAP_122_2943	132	132	1	1
TTTGGAGGATTGAAAA	GBRAP_52_5933	132	132	1	1
AAATCCGGGTTCTGCA	GBRAP_184_5074	131	131	1	1
AGGGGGTTGCGTTATC	GBRAP_125_3076	131	133	0.984962406	0.984962406
ATGCGTAGTTTATCAT	GBRAP_125_3056	131	131	1	1
CTACAGATTATAATTT	GBRAP_184_5023	131	132	0.992424242	0.992424242
GCGTGCAAATCGACTA	GBRAP_11_2668	131	133	0.984962406	0.984962406
GGCTTAAATTCATAGC	GBRAP_160_4439	131	132	0.992424242	0.992424242
GTTTAGATATTCTAGT	GBRAP_160_4332	131	131	1	1
TTAACCTCGGATACTG	usp_38_diff_out_18_28_372	131	132	0.992424242	0.992424242
ACTTTTTTTGGAGCGG	uchl1_89_7580	130	130	1	1
ATGGTTATTACATTGT	GBRAP_45_5810	130	130	1	1
TACCGTAGTCATTTAG	GBRAP_52_6167	130	130	1	1
TTGTATAGATTTTAAT	LC3A_17_560	130	130	1	1
ACTTCGCGCAATACTT	GBRAP_125_3126	129	129	1	1
AGGGTCGGTTGGGTGG	GBRAP_83_6892	129	129	1	1
ATGAGTTCAGGAACCC	GBRAP_80_6750	129	130	0.992307692	0.992307692
ATGGATATAGCCATAA	GBRAP_11_2924	129	130	0.992307692	0.992307692
ATTTACGTATTCACAC	LC3A_28_697	129	129	1	1
CAGGAGCGAGAGAATG	GBRAP_80_6750	129	129	1	1
GATCTCTAGGCCCCCC	GBRAP_159_3956	129	129	1	1
TCATGATTTTTGACCA	GBRAP_11_2716	129	129	1	1
TCTATCCAGGACTTCG	GBRAP_125_2967	129	129	1	1
TGTCATCTGCTAGGCT	GBRAP_52_5964	129	129	1	1
ATATTATCTACCGAAC	traf2_out_6_166_2469	128	128	1	1
GACGCGTGTATCTAAG	GBRAP_11_2897	128	129	0.992248062	0.992248062
TAAATTAAGCCTTCGC	GBRAP_95_7044	128	128	1	1
TTCAACAGTAAGATGA	GBRAP_83_6938	128	128	1	1
AAATTTTCAAAAGTTC	GBRAPL2_175_7331	127	127	1	1
ACTTCCCACTTGCTTC	usp_38_diff_out_1_162_42	127	128	0.9921875	0.9921875
ATCGAAACCGTGACGT	GBRAP_195_5409	127	127	1	1
ATGACATGACATTTCC	LC3A_3_1811	127	127	1	1
AACAGCACCTTCAGAG	LC3A_28_1157	126	126	1	1
ATTTAATTGTTCGTAT	GBRAP_53_6387	126	126	1	1
CATAATTCTCGGGAGT	usp_38_diff_out_1_153_36	126	128	0.984375	0.984375
TTAGTACTATCTTTAT	LC3A_28_984	126	127	0.992125984	0.992125984
TTCTTACGTCGTTTCT	GBRAP_80_6804	126	126	1	1
ATCGATGTTCAGATAG	GBRAP_184_5283	125	125	1	1
GCCTTTGTTTGATTTG	LC3A_28_884	125	125	1	1
TAAAAAGTCCAATGCA	GBRAP_95_7027	125	125	1	1
TTTGCGCGATCTTTGT	LC3A_28_696	125	125	1	1
ACTGCGGGGTGAGGTC	GBRAP_125_3078	124	125	0.992	0.992
CGATGCTTTCTTTATT	LC3A_28_788	124	124	1	1
GATTGCCGGGCTCAAG	GBRAP_95_7046	124	124	1	1
GCTTTGGGGTAAAGGC	GBRAP_160_4222	124	124	1	1
TATTGCTCTCACCTGC	traf2_out_6_166_2469	124	124	1	1
TCGACGATTTCTATGG	GBRAP_52_6370	124	124	1	1
TTAAAAGATTCTTTTG	usp_38_diff_out_16_109_179	124	124	1	1
AGAATGTATACATACC	LC3A_28_913	123	124	0.991935484	0.991935484
ATTCGTATGCGTGTTT	traf2_out_9_108_2589	123	124	0.991935484	0.991935484
TATTATGTAACATTGT	LC3A_132_269	123	123	1	1
TCCTTTGTGTGAAAAA	LC3A_3_1732	123	123	1	1
TGGCGTGTTTTCTCGG	LC3A_45_2005	123	123	1	1
TTCGACAATTTTTGTT	traf2_out_5_63_2343	123	124	0.991935484	0.991935484
AATAAGGGGATTTGAG	usp_38_diff_out_2_61_507	122	125	0.976	0.976
ACGACTGGTCCTTATT	LC3A_free_8_2454	122	123	0.991869919	0.991869919
CTGACAGGTTTGTCGA	GBRAP_166_4932	122	122	1	1
TAAAGAGTTGGGGCAT	GBRAP_137_3627	122	123	0.991869919	0.991869919
TCAGAATGCCTTTTGT	LC3A_17_534	122	123	0.991869919	0.991869919
TCTACCCTAGCTCTTT	traf2_out_14_166_1275	122	123	0.991869919	0.991869919
TGGGATCAATTCTATG	LC3A_3_1494	122	122	1	1
TGTACTTGTTTATTCT	GBRAP_128_3431	122	122	1	1
TTCTACTCAACGATCA	LC3A_28_1064	122	122	1	1
AATCTATCTCCCAGAC	GBRAP_11_2726	121	121	1	1
ACCCAATCAGTCACCT	GBRAP_78_6650	121	121	1	1
AGAAGTTGTGAATCTT	usp_38_diff_out_16_37_207	121	121	1	1
AGCTTTGCATATACGA	usp_38_diff_out_18_28_363	121	121	1	1
ATTTTTTCTTGGCTGT	GBRAP_79_6748	121	121	1	1
CAAAAGGCTCTTATAA	GBRAP_52_6123	121	122	0.991803279	0.991803279
GTGCTCTTCGACGATC	GBRAPL2_54_7369	121	121	1	1
TCGCTTGCGTGGTGTG	GBRAP_125_3128	121	121	1	1
TCTCGGGTATTCTGTG	traf2_out_1_158_907	121	121	1	1
TGTGGCCTTACATTCT	LC3A_3_1911	121	121	1	1
TTCAGCTTATGTGTCC	LC3A_127_202	121	121	1	1
TTGTAAGACCTCACAG	GBRAP_78_6708	121	121	1	1
AATTGGAATAGCCTAA	traf2_out_5_192_2333	120	120	1	1
ACGTCCCCGACTGCCC	GBRAP_184_5249	120	121	0.991735537	0.991735537
ATTCGATGTTGTATAT	GBRAP_128_3290	120	120	1	1
ATTTTGAAAACTGCGC	LC3A_16_523	120	120	1	1
GCAGTTAAGGCGCGAT	GBRAP_160_4251	120	120	1	1
GTGGGCACATTCGCGT	GBRAPL2_54_7386	120	120	1	1
TATTCCAGTCAAATGA	GBRAP_128_3382	120	120	1	1
TGTTCGCAAAATCGCA	GBRAP_35_5526	120	120	1	1
TTAGTTGGGACATTCT	traf2_out_16_104_1401	120	121	0.991735537	0.991735537
ATCTATTAATTTTGTA	traf2_out_6_166_2469	119	119	1	1
CATTGTTCTTGCTATT	GBRAP_195_5410	119	119	1	1
CGGTACTTCTGTTATC	GBRAP_95_7061	119	119	1	1
CGTATCATCGTTTGGC	GBRAP_128_3565	119	120	0.991666667	0.991666667
GACTTTTCAGGTTTTC	GBRAP_128_3582	119	119	1	1
GCCTCCTCGTGGATCT	LC3A_28_697	119	119	1	1
GCTGCGTCTTACCCCC	GBRAP_52_6142	119	119	1	1
GCTTATCTGGGGACTT	usp_38_diff_out_4_12_559	119	120	0.991666667	0.991666667
GGTCCTGGTATACAAG	usp_38_diff_out_17_26_236	119	119	1	1
GGTTTATAGTTTTTAT	GBRAP_78_6697	119	120	0.991666667	0.991666667
TAGCCTTATTACTCAA	GBRAP_160_4092	119	121	0.983471074	0.983471074
TTGCACTTTCTTTTAT	LC3A_16_529	119	119	1	1
ACGTACTGAACCTTTA	GBRAP_128_3515	118	118	1	1
ATTCATTCACATCAGG	usp_38_diff_out_15_85_154	118	118	1	1
ATTTCTTTCGCGGGGA	GBRAP_122_2943	118	118	1	1
ATTTTAAACGCTCACA	LC3A_3_1440	118	118	1	1
CAAGTATAGTCATCAC	GBRAP_128_3562	118	119	0.991596639	0.991596639
CTCGGCAGCAGGGCCT	traf2_out_18_167_1839	118	118	1	1
CTTTATGGGTGAACTA	LC3A_28_794	118	118	1	1
GAAAGTCTATTGCTCA	LC3A_28_661	118	118	1	1
GACTCGGTGCTGGTTA	GBRAP_52_5983	118	118	1	1
TCATATGAGTAGATAA	LC3A_102_155	118	118	1	1
TCCCGAAACTTGTCCG	usp_38_diff_out_10_51_1	118	118	1	1
TCTATGTATCATTCGG	GBRAP_195_5407	118	118	1	1
TGATTTCGTTAGTACG	traf2_out_20_3_2129	118	119	0.991596639	0.991596639
AAAGTTTACTTATAAG	traf2_out_20_3_2245	117	117	1	1
ACGCATTTCCGTAGTA	GBRAP_160_4104	117	117	1	1
ACGTATTTTTCTAGTT	traf2_out_6_166_2469	117	117	1	1
ATGGATTGCGCTAGTG	GBRAP_125_3050	117	118	0.991525424	0.991525424
GAATATCTAATAGTTA	GBRAP_78_6619	117	117	1	1
GACGGCCCTCAGTTGT	GBRAPL2_63_7394	117	117	1	1
GAGTATATGCTTTGCA	GBRAP_35_5598	117	117	1	1
GCGCTGAATTTGTTCC	traf2_out_17_178_1722	117	117	1	1
GTGTATGTCGGGGCGT	GBRAP_125_3016	117	118	0.991525424	0.991525424
TATGGCATTGTCTCAA	usp_38_diff_out_18_28_388	117	118	0.991525424	0.991525424
TTACGCTCGTAGTGCA	usp_38_diff_out_18_28_372	117	119	0.983193277	0.983193277
TTTTCTACGTTTTTGG	GBRAP_11_2924	117	117	1	1
AATTGTGGAGTTTGGT	GBRAP_11_2924	116	116	1	1
ACTGATCGAATGTTCT	traf2_out_12_187_967	116	116	1	1
ACTTTTCAACTCTACG	LC3A_28_1028	116	116	1	1
ATCTTTAAGGGGTAAG	LC3A_free_8_2517	116	116	1	1
ATGGACAATCGCTCTG	traf2_out_14_149_1258	116	116	1	1
CCGCTTGAAGGTTGTT	LC3A_28_1259	116	116	1	1
CTAAAGTGTACTTCAC	LC3A_132_307	116	116	1	1
CTTCAAGGGGCGCCGC	GBRAP_52_6069	116	117	0.991452991	0.991452991
GAGTCTACACCGGTTT	uchl1_89_7581	116	116	1	1
GCGCTCGCTTCTGCAC	LC3A_3_1535	116	116	1	1
GGACTTAAAAATCGAT	traf2_out_18_167_1823	116	116	1	1
GGATTTAGGGCACTCC	GBRAP_139_3694	116	117	0.991452991	0.991452991
TACATCCTCGCCACGG	LC3A_16_528	116	116	1	1
TAGTTGTTTTTTGTAA	GBRAP_184_5272	116	116	1	1
TCCGGTAGTATATTCC	GBRAP_139_3734	116	116	1	1
TCGATTTTCCACGAGT	usp_38_diff_out_16_109_182	116	116	1	1
TTCTTGTTGCAGCTTT	GBRAP_160_4824	116	116	1	1
TTTCCAATTTGATCCT	GBRAP_125_3015	116	116	1	1
TTTCTACCCAAGCGAG	traf2_out_11_155_709	116	117	0.991452991	0.991452991
ACTATACTCTTTGGGC	GBRAP_186_5382	115	115	1	1
AGATTGATCTCTTTGT	usp_38_diff_out_14_2_87	115	115	1	1
AGCAGCGGTCCTTCTC	traf2_out_20_3_2160	115	115	1	1
ATTGTATGTCTAACAT	LC3A_28_895	115	116	0.99137931	0.99137931
CACAACTCCGCGACTG	GBRAP_57_6459	115	115	1	1
CCTCTCGCCCTGTGTG	LC3A_28_857	115	115	1	1
CGGTACGGTAAGTCCT	GBRAP_125_3135	115	117	0.982905983	0.982905983
CGTGGAAGTCCTTTTC	GBRAP_52_6221	115	116	0.99137931	0.99137931
CTATAGATAGGACCTG	GBRAP_83_6995	115	116	0.99137931	0.99137931
CTGCTTCGTTTCAGAA	GBRAP_160_4439	115	115	1	1
CTGTTGAAAAGGACGG	GBRAP_160_4113	115	115	1	1
GTACTTTATAAGTTTC	GBRAP_78_6658	115	115	1	1
GTTCGGGGCCCCCTCC	GBRAP_128_3513	115	115	1	1
TAATCTCGAGCTTGTT	GBRAP_26_5500	115	116	0.99137931	0.99137931
TCATTTCTAGTGAAAA	GBRAP_35_5601	115	115	1	1
TCTCTTCTAGACGCCA	LC3A_102_146	115	115	1	1
TGTTATTTGTCAAGCA	GBRAP_160_4433	115	115	1	1
TTTTAGTTTGTATACA	GBRAP_160_4337	115	115	1	1
TTTTGCAACTGTCCTA	GBRAP_80_6750	115	115	1	1
ATAGCTGGCGTACATG	traf2_out_8_139_2533	114	115	0.991304348	0.991304348
ATCGCTATTGAATGTT	GBRAP_52_5954	114	115	0.991304348	0.991304348
ATTATTTGATATGTCA	LC3A_28_895	114	114	1	1
CATGCGATAGCTTCAA	GBRAP_184_5097	114	115	0.991304348	0.991304348
CGACAACGCTCAGCCA	GBRAP_160_4671	114	114	1	1
CTACAAATCGAATGGA	usp_38_diff_out_16_109_179	114	115	0.991304348	0.991304348
CTATAGCACCACACGC	GBRAP_128_3401	114	115	0.991304348	0.991304348
GCCTGATAAAACATTT	GBRAP_137_3618	114	115	0.991304348	0.991304348
GGCGATACGTAGGCAA	traf2_out_11_169_803	114	115	0.991304348	0.991304348
GTCGGTCTTGAAGCAT	GBRAP_184_5247	114	114	1	1
GTGGTGGCCTCTGAGC	LC3A_28_683	114	114	1	1
GTTATTTGTTTTCAAA	traf2_out_20_3_2214	114	114	1	1
TCTCATCTTAGTTCTG	GBRAP_11_2830	114	114	1	1
TTAGCGTACGCGACAC	GBRAP_53_6413	114	114	1	1
TTCTAATTATTTACTC	GBRAP_83_6984	114	114	1	1
TTGAGTACTTAATCAG	GBRAP_52_6220	114	114	1	1
TTGTTTTGGCAGCAGT	GBRAP_52_5983	114	114	1	1
AAATACATCTCTACCT	traf2_out_12_187_958	113	113	1	1
AATAAGAATAACTTCT	GBRAP_52_6263	113	113	1	1
ACTTGTCTGCATGGCG	uchl1_143_7494	113	114	0.99122807	0.99122807
AGTGACTGGTGGGTAG	LC3A_3_1525	113	113	1	1
ATATGACGTATTCTTT	FBXL12_hotspot_186_26	113	116	0.974137931	0.974137931
ATCTGCTTTAAGAATG	GBRAP_195_5412	113	113	1	1
ATTTTTGTTCCAATTC	uchl1_122_7432	113	113	1	1
CATTCGCCTGTGTTCT	GBRAPL2_151_7309	113	113	1	1
CCCATGTTTTATAGCA	GBRAP_52_5847	113	113	1	1
GACAGCTACTTTTTAG	GBRAP_184_5138	113	114	0.99122807	0.99122807
GGATTTCCCATGGTTG	LC3A_free_39_2192	113	113	1	1
GGTATCTCCATTTAGC	GBRAP_160_4292	113	113	1	1
GTGCGAATGGGGGATT	traf2_out_6_166_2469	113	113	1	1
TAATTTGCGTTTCATT	GBRAP_52_5904	113	113	1	1
TACTCTTATACCAGGC	GBRAP_53_6398	113	113	1	1
TATTAGTGATTTTAAG	GBRAP_26_5500	113	113	1	1
TATTAGTTAAACTACT	usp_38_diff_out_16_109_176	113	113	1	1
TCTTACGATGTATTCC	GBRAP_166_4895	113	113	1	1
TGATATTTGCATAAGA	GBRAP_78_6657	113	113	1	1
TGTGCAATGTATGTGA	GBRAP_52_6328	113	115	0.982608696	0.982608696
TTCTAGTACATGTAAT	GBRAP_52_6047	113	114	0.99122807	0.99122807
AAATTTTATGCCAGGT	traf2_out_20_3_2217	112	113	0.991150442	0.991150442
AACCTATTTCTATGCT	GBRAP_184_5244	112	112	1	1
AATTCCGAAATAACTC	GBRAP_52_6224	112	112	1	1
AGTCACCTAATTTGCA	GBRAP_52_6001	112	113	0.991150442	0.991150442
AGTTAGGTTTCTAGCA	usp_38_diff_out_16_109_180	112	112	1	1
ATTGGTCTAGGCTGTA	LC3A_28_1119	112	112	1	1
ATTTACTTCGAGGAGT	GBRAP_64_6485	112	112	1	1
CAAAAACAATTGATCA	GBRAPL2_0_7244	112	112	1	1
CACATCGGGTTTTGAT	GBRAP_11_2867	112	112	1	1
CTGCTTAACTAGTGAC	GBRAP_18_5402	112	112	1	1
CTTGCTACCCAAATTC	LC3A_28_801	112	112	1	1
GAACCACATAGCTGTA	GBRAP_184_5292	112	112	1	1
GAGCGACTATCAGCTT	LC3A_3_1363	112	113	0.991150442	0.991150442
GAGTTGATTCAATTTT	LC3A_3_1844	112	114	0.98245614	0.98245614
GCAATTTCTGCAAAGT	uchl1_89_7574	112	113	0.991150442	0.991150442
GGAAAACTTCGCAGTT	LC3A_147_407	112	112	1	1
GTATTTGAGTGCGGTC	GBRAP_125_3116	112	113	0.991150442	0.991150442
GTCGCAAATTAGGGCG	traf2_out_6_3_2525	112	112	1	1
GTGCGTCAGCTGTTTC	GBRAP_128_3257	112	112	1	1
GTGTCCTGCTTTTCAA	traf2_out_20_3_2151	112	112	1	1
GTTGTTATGCAGCAGG	GBRAP_137_3664	112	113	0.991150442	0.991150442
TAACATCGGTGGCCAA	LC3A_127_202	112	112	1	1
TAATTATGGAGTTCTT	GBRAP_184_5202	112	112	1	1
TGCGCGACATAACCAC	LC3A_132_265	112	113	0.991150442	0.991150442
TGCGGACGACGCATTA	GBRAP_9_7111	112	113	0.991150442	0.991150442
TTAATTAGAGGATTCT	GBRAP_125_2973	112	112	1	1
TTCGTTGTTAGGGAGG	GBRAP_95_7039	112	112	1	1
TTGAACTTTTAGAAAT	GBRAP_128_3463	112	113	0.991150442	0.991150442
TTGAATTTTGTTGGTT	LC3A_3_1759	112	112	1	1
AAGCATTCCAAGTGAT	GBRAP_125_3083	111	111	1	1
AAGGAGTCTCCCTCTG	LC3A_3_1536	111	111	1	1
AGGTAGGTACTAATTC	usp_38_diff_out_5_91_623	111	112	0.991071429	0.991071429
ATAATGTCACTATCCT	GBRAP_11_2657	111	112	0.991071429	0.991071429
ATATTGTCTGGAACAA	GBRAP_125_3075	111	111	1	1
ATGAATCATTTAGCTA	GBRAP_45_5810	111	111	1	1
CCAGTTCTTTAGGACA	traf2_out_1_27_986	111	111	1	1
GCATTGCGTTAGGTCC	LC3A_3_1406	111	111	1	1
GCCGGGATTCCGGTCT	GBRAP_160_4622	111	112	0.991071429	0.991071429
GTACATACCAGTTAGG	LC3A_28_1335	111	111	1	1
GTAGCTGGTATTCCGA	GBRAP_80_6750	111	111	1	1
TAACATTGGCTCTATT	GBRAP_160_4551	111	111	1	1
TACGACTTTGCCTAAA	GBRAP_95_7017	111	113	0.982300885	0.982300885
TATGAGATTCGGATAT	LC3A_28_1198	111	111	1	1
TCGGGATGTCTTCGCA	GBRAP_80_6751	111	111	1	1
TCTGGTCGTTTGTCAC	GBRAP_128_3502	111	112	0.991071429	0.991071429
TGACTGCTGTCTACCC	GBRAP_125_3060	111	111	1	1
TGGCACAGTTTTGATT	GBRAP_52_6142	111	112	0.991071429	0.991071429
TGGCTTCGTTTGATGC	traf2_out_20_3_2217	111	111	1	1
TGTTTTTTCAGTTGAC	GBRAP_14_3766	111	111	1	1
AAATGGTTCCCTTAGG	GBRAP_43_5785	110	110	1	1
AATATAGACCGCCGCA	GBRAP_160_4439	110	111	0.990990991	0.990990991
AGGTGATCCCACAAGG	GBRAP_160_4253	110	110	1	1
AGGTGATGATAAGCAG	GBRAP_125_3060	110	110	1	1
ATACCGAACTCACATC	traf2_out_13_95_1056	110	110	1	1
ATCATCACGTAGTCGT	LC3A_free_46_2434	110	110	1	1
ATCTAGGGGTACCTTA	GBRAP_184_5345	110	110	1	1
ATCTATTTTTGAATGT	GBRAP_14_3833	110	110	1	1
ATCTTCTTTTGGTGAT	LC3A_28_1268	110	110	1	1
ATGGTTGTCTCGGTGA	GBRAP_128_3577	110	112	0.982142857	0.982142857
ATGTTTACGTCAGCCT	GBRAP_128_3442	110	111	0.990990991	0.990990991
ATTATTTATTTTCGAA	traf2_out_6_3_2531	110	110	1	1
ATTCCCAGGGGACTGA	LC3A_28_797	110	110	1	1
ATTGCCTTCCGTTGGT	GBRAP_128_3189	110	111	0.990990991	0.990990991
ATTTTCCGTATCACCG	GBRAP_35_5505	110	110	1	1
GGTTGGGTTTAATATT	GBRAP_26_5485	110	111	0.990990991	0.990990991
GTTCATGTGTCGTTCG	LC3A_3_1412	110	110	1	1
TAAATACGCTGTCCTT	GBRAP_11_2842	110	110	1	1
TAATTGTCTGACGTAA	traf2_out_11_155_694	110	110	1	1
TACTGACGCTGCATAC	usp_38_diff_out_18_28_378	110	110	1	1
TCAGCTTGTGGGCAAA	GBRAP_26_5500	110	110	1	1
TCGCAACAGTGGTTCA	GBRAP_125_3151	110	110	1	1
TGCCGCAATGAACCTA	LC3A_147_392	110	110	1	1
TGCTTCTGCTATGTTA	GBRAP_52_6221	110	110	1	1
TGGCGTTGGTTCCCCA	usp_38_diff_out_3_65_528	110	111	0.990990991	0.990990991
TTTCTGATTCGTTGTA	uchl1_179_7504	110	110	1	1
TTTTTCCCGACATTGA	GBRAP_80_6750	110	110	1	1
AACTATTGCATCGCTC	LC3A_28_1123	109	110	0.990909091	0.990909091
ACAACACCTCTGAATA	GBRAP_52_6031	109	109	1	1
ATCATTGTTTATGATT	GBRAP_83_6988	109	109	1	1
CAGTACTCCGCCTTTC	GBRAP_83_6878	109	109	1	1
CCTCAGATTTTTAAAT	usp_38_diff_out_16_109_182	109	109	1	1
CTATCCTCCGGCGCAT	GBRAP_52_6287	109	109	1	1
CTCCGAGTGTATATCC	FBXL12_hotspot_186_26	109	110	0.990909091	0.990909091
GAAGAAAAATAGGTGG	FBXL12_hotspot_141_10	109	110	0.990909091	0.990909091
GGTATCTTTGAGTATG	LC3A_28_1243	109	109	1	1
GTACCGGGGTGGATAC	GBRAP_52_6113	109	109	1	1
GTACTTATCTCGTTGG	GBRAP_52_6130	109	109	1	1
GTCTAATCGTAGTTTC	usp_38_diff_out_16_109_183	109	109	1	1
GTCTTGAGTGTTATTG	GBRAP_166_4984	109	109	1	1
TAAAACTAATTGTCGG	traf2_out_17_162_1639	109	109	1	1
TACAAATTTTTCACCT	GBRAP_43_5785	109	109	1	1
TAGGTTTTTAGGAAAA	GBRAP_184_5076	109	109	1	1
TATTTATATAGCATTT	GBRAP_83_6984	109	109	1	1
TCTCTGTATCCATGAG	traf2_out_13_95_1088	109	109	1	1
TGTCGGTCGCCGGGCC	traf2_out_13_95_1072	109	110	0.990909091	0.990909091
TTCCGACGCTTTTCTG	usp_38_diff_out_18_28_372	109	109	1	1
TTTCCTACCCACGCCC	LC3A_28_1265	109	110	0.990909091	0.990909091
AAATTTCCTAAGGTGT	GBRAP_128_3176	108	108	1	1
AAGTTTTGGTTTATTC	traf2_out_14_166_1282	108	109	0.990825688	0.990825688
ATGATAATTTGGACTG	traf2_out_13_95_1069	108	108	1	1
ATGCAACTTAGAGATA	GBRAP_128_3375	108	110	0.981818182	0.981818182
ATGCCAAATGCTTTTC	LC3A_147_439	108	109	0.990825688	0.990825688
ATGTACTTGTATTTTC	uchl1_143_7492	108	108	1	1
CAATTCCTCCTTATCC	uchl1_199_7513	108	108	1	1
CGGAGTATCAAATTTA	traf2_out_9_108_2600	108	109	0.990825688	0.990825688
CGGCTCTCGCTTGTGC	traf2_out_15_48_1347	108	108	1	1
CTAACAAAATGTCTGT	GBRAP_39_5631	108	108	1	1
GAATCACAGCATGTTC	GBRAP_125_3139	108	108	1	1
GATTTACGTTATTTAA	GBRAPL2_63_7402	108	108	1	1
GCAATCAAATGTTTAC	usp_38_diff_out_1_162_39	108	109	0.990825688	0.990825688
GCTTCGTCTCTGAGAG	traf2_out_6_166_2469	108	108	1	1
GGACAGCCAACCCTGT	GBRAP_96_7086	108	108	1	1
GGATGTGGTGCTTTAA	GBRAP_80_6839	108	109	0.990825688	0.990825688
GGGTCGGCTTTCTGCG	LC3A_28_862	108	108	1	1
TGGATTGATTCAAAAC	GBRAP_83_6887	108	108	1	1
TGTTGGACCTGTTCTG	GBRAP_139_3733	108	108	1	1
TTAAGTTGCGTGACGC	traf2_out_17_178_1704	108	108	1	1
TTCGTTTGGATCCGTA	traf2_out_6_169_2484	108	108	1	1
TTTGCTTTTATTTATT	traf2_out_9_17_2617	108	108	1	1
TTTGTACTACCTAATT	GBRAP_125_3027	108	108	1	1
AACGGGTTTGGCTTAC	traf2_out_20_3_2247	107	108	0.990740741	0.990740741
AATACCGCGATATGCA	GBRAP_78_6657	107	108	0.990740741	0.990740741
ACGTACTTACGATGTA	uchl1_2_7536	107	108	0.990740741	0.990740741
ACGTATAATGTGTTAA	traf2_out_11_155_694	107	108	0.990740741	0.990740741
ACTTGATCGACTTTTT	GBRAP_14_3823	107	107	1	1
AGATTAGTTAAACGCC	GBRAP_184_5028	107	108	0.990740741	0.990740741
AGGTGGACATTTTGAT	traf2_out_16_171_1437	107	107	1	1
ATATTTATTTGCTTGT	GBRAP_125_3143	107	107	1	1
ATTCTTTTCACTTTAT	traf2_out_8_174_2574	107	107	1	1
ATTGAACTCATAGGCA	LC3A_free_46_2402	107	107	1	1
CCTGTGTTCACTTCTG	GBRAP_39_5628	107	108	0.990740741	0.990740741
GAGTTGAGGTGGGATC	GBRAP_125_3004	107	107	1	1
GCCAGCGCCTCTTCTC	traf2_out_6_156_2446	107	107	1	1
GGAGTATTCATGTCGT	FBXL12_hotspot_141_10	107	107	1	1
GGCGCGGTTGCTTTTA	GBRAP_55_6435	107	108	0.990740741	0.990740741
GGTTTAGGAGTCTCGG	traf2_out_17_60_1763	107	108	0.990740741	0.990740741
GTTGTCTCAGCAACAC	traf2_out_13_95_1225	107	108	0.990740741	0.990740741
TATTTCAACTAAACTC	GBRAP_52_6314	107	107	1	1
TGCCCCCACCCGGGGG	LC3A_3_1594	107	107	1	1
TGGGTGTCCTTGTTTA	GBRAP_125_3006	107	108	0.990740741	0.990740741
TGTCTTCCTTAGAAAA	usp_38_diff_out_16_109_182	107	107	1	1
TTACTAGGACGATCAA	LC3A_17_595	107	107	1	1
TTAGCGTCTAAGCTAT	GBRAP_128_3228	107	109	0.981651376	0.981651376
TTGCTAATGTCCTTAA	GBRAP_184_5364	107	107	1	1
TTTCTGATTATTTGTG	LC3A_3_1479	107	108	0.990740741	0.990740741
TTTTATCTGATCAGGT	GBRAP_128_3290	107	107	1	1
AAACGACCTTCTTACT	LC3A_3_1816	106	109	0.972477064	0.972477064
AAAGTTCATGGCAGAA	traf2_out_20_38_2038	106	106	1	1
AACCTGCGTATATTAT	GBRAP_80_6837	106	106	1	1
AATTCTTTCAGGTCTG	GBRAP_52_6322	106	107	0.990654206	0.990654206
AGTTGCCCAGTATTTT	traf2_out_20_3_2140	106	106	1	1
AGTTTATGACACTATT	traf2_out_6_166_2469	106	106	1	1
ATAGTAGCTATTTTGA	usp_38_diff_out_16_109_179	106	106	1	1
CAAGCGGTCCTCACCT	GBRAPL2_63_7391	106	106	1	1
CAATGCTTTCTGTGGT	GBRAP_184_5025	106	106	1	1
CATAGGTATTTTTGGA	usp_38_diff_out_1_162_42	106	107	0.990654206	0.990654206
CATCCATCTTTGATGT	LC3A_28_821	106	107	0.990654206	0.990654206
CTACAGATTGAATCAG	LC3A_28_864	106	106	1	1
CTGGTCGCTTGTCAAA	GBRAP_39_5630	106	106	1	1
CTTAAAATATCATGAA	traf2_out_18_167_1852	106	106	1	1
GAAGTCTTACTTCAGG	GBRAP_80_6843	106	106	1	1
GACTGATGCCAAGCGC	GBRAP_166_4922	106	106	1	1
GAGTGTATTTATCGGG	GBRAP_83_6908	106	106	1	1
GCACTTGGAGTTTTGC	GBRAP_95_7046	106	107	0.990654206	0.990654206
GCCCTCTTTAAACGTT	traf2_out_17_178_1708	106	106	1	1
GGACAGAAATTGATGT	LC3A_free_46_2388	106	106	1	1
GGCCCGCAGACTTTCT	GBRAP_160_4867	106	106	1	1
GTACGCTGAGTTTGAC	GBRAP_78_6607	106	106	1	1
GTCAGTTTTCGCTAGT	GBRAP_26_5455	106	106	1	1
GTTCCGATATAATCTG	GBRAP_139_3734	106	106	1	1
TAACTGTAACTGGTCT	GBRAP_125_3070	106	106	1	1
TACCGAGCTTGTACAT	LC3A_23_612	106	106	1	1
TATACTGACCGGAACC	GBRAP_26_5500	106	106	1	1
TATAGGTGTCGTAGGC	LC3A_3_1576	106	106	1	1
TATCATCGCTTCACAC	LC3A_28_650	106	106	1	1
TCTGAAGCTTGGGTAT	GBRAP_184_5074	106	107	0.990654206	0.990654206
TCTGCTTTTATATTTC	traf2_out_15_48_1366	106	108	0.981481481	0.981481481
TGTCATTCTGACCGTA	GBRAP_83_6995	106	106	1	1
TTCACGTCGTCAGAAT	uchl1_89_7587	106	106	1	1
TTGAGTAAGTTAGGTT	LC3A_3_1732	106	107	0.990654206	0.990654206
TTGTTTATTTTTTCGG	usp_38_diff_out_18_14_342	106	106	1	1
TTTTAGGCCATTTTAG	GBRAP_160_4439	106	106	1	1
AATTGGCGTTCGTACG	traf2_out_16_104_1401	105	105	1	1
ACCGCCGGTGCTTTAC	uchl1_89_7582	105	106	0.990566038	0.990566038
ACGTGAAACGTTAGAT	GBRAP_125_2966	105	105	1	1
ACTTAAAGCACGTTGA	LC3A_16_521	105	105	1	1
AGGTGCCATCCAACGG	GBRAP_125_2990	105	105	1	1
ATCATGAGGGCGTCAA	GBRAP_128_3586	105	105	1	1
ATCGTATTATGGGGGA	GBRAPL2_175_7336	105	105	1	1
ATGTAATTTGACAGGA	LC3A_free_39_2229	105	106	0.990566038	0.990566038
ATTTTCGTTGACTTTC	LC3A_free_37_2174	105	105	1	1
CCCTACTTATGTTATT	GBRAP_35_5600	105	107	0.981308411	0.981308411
CGTTACTGGTAGTGTG	GBRAP_52_6036	105	106	0.990566038	0.990566038
CTATCGAATGGGGCTG	GBRAP_52_6301	105	105	1	1
CTTACTGTCGGCGTCT	GBRAP_74_6545	105	106	0.990566038	0.990566038
CTTCAAGTTACGCATG	GBRAP_125_3111	105	105	1	1
CTTGTCAGCTCGTTGC	GBRAP_166_4969	105	107	0.981308411	0.981308411
GACGACTTAGTGAAAT	traf2_out_17_162_1509	105	105	1	1
GATCCACTAGACGTAT	uchl1_89_7577	105	105	1	1
GCAATTCGTTGATTCC	GBRAP_14_3833	105	105	1	1
GGCATCGGTAATTTAA	traf2_out_14_149_1258	105	105	1	1
GGCCTCTAAGATTAGT	GBRAP_128_3526	105	105	1	1
GGTTATGTGACTCATA	GBRAP_57_6464	105	107	0.981308411	0.981308411
GTCTATTGCCTGTCCT	LC3A_28_696	105	105	1	1
GTTCACAAAGTCAACG	usp_38_diff_out_14_54_123	105	106	0.990566038	0.990566038
TCATTGCGTTCTGTAA	traf2_out_20_3_2247	105	105	1	1
TGAATCGGAGTTCCTG	GBRAP_125_2979	105	105	1	1
TGATAGATGTGCTTGT	LC3A_28_1227	105	105	1	1
TGATTGGGTTTTTAGG	FBXL12_hotspot_9_122	105	105	1	1
TGGGATTCGTCATTCT	GBRAP_160_4803	105	105	1	1
TTACGATTGCGCTTAC	GBRAP_125_3077	105	105	1	1
TTGACTACTTACTCTT	traf2_out_17_178_1714	105	106	0.990566038	0.990566038
TTGTTTCTGACGCTGC	GBRAP_52_5847	105	105	1	1
TTTAAATACTCAATCA	GBRAP_125_3075	105	105	1	1
TTTACGATTTTTAGGT	GBRAP_184_5362	105	105	1	1
AATTATTTCATCTCGG	GBRAP_125_3049	104	105	0.99047619	0.99047619
ACATTAGTGCAACTAG	FBXL12_hotspot_141_10	104	104	1	1
AGATATACCATTGCGG	traf2_out_11_79_930	104	105	0.99047619	0.99047619
AGCAGCTTTTTGACTG	GBRAP_125_3081	104	104	1	1
AGGTGGGACTAAACTG	usp_38_diff_out_18_28_398	104	105	0.99047619	0.99047619
ATAATTGCTACACTAG	traf2_out_6_3_2531	104	104	1	1
ATGAGTTCTCTAAGGA	GBRAP_52_6056	104	105	0.99047619	0.99047619
ATGATTCTATGGCTTT	LC3A_free_39_2182	104	104	1	1
ATGTCCTTGCTACCTC	LC3A_free_39_2262	104	104	1	1
ATTCTACAAGCAATTA	GBRAP_128_3498	104	104	1	1
ATTTTGTATGTCACTA	traf2_out_14_166_1273	104	104	1	1
CACAGGTTTGTAGGCT	GBRAP_125_3004	104	105	0.99047619	0.99047619
CACTGTCTGATGTCTT	GBRAP_52_6281	104	105	0.99047619	0.99047619
CTCACTCTTCGCTGAA	GBRAP_78_6572	104	104	1	1
GATGTTATGTCCTTTT	GBRAP_125_2990	104	104	1	1
GGATTTGAGTATCTTG	GBRAP_128_3336	104	104	1	1
GGTAACTTTTTTGCCA	usp_38_diff_out_1_153_18	104	104	1	1
GGTACGAGGCGGCTGC	GBRAP_52_6024	104	104	1	1
GGTCCTCTATTCTCGA	GBRAP_128_3346	104	104	1	1
GGTGTGAGTGACCGGT	GBRAP_160_4332	104	104	1	1
GTGACCTATCTTTGTG	FBXL12_hotspot_186_31	104	106	0.981132075	0.981132075
GTGATCGGCGGTGTAG	uchl1_89_7580	104	107	0.971962617	0.971962617
TATTTCCTCGAACGGA	GBRAP_128_3597	104	104	1	1
TCACTCAAACGTTCTT	GBRAP_52_6219	104	105	0.99047619	0.99047619
TGCAGATAATTTTGAA	GBRAP_128_3330	104	105	0.99047619	0.99047619
TGGGGTGTTCGTTCGA	uchl1_89_7589	104	104	1	1
TGGTCAGACTTGACAG	GBRAP_95_7021	104	104	1	1
TGTCCGTTCTTAGCGC	GBRAP_128_3261	104	104	1	1
TGTTTATATCGCTATA	GBRAP_160_4586	104	105	0.99047619	0.99047619
TTAGGGTATGATATGT	GBRAP_125_2999	104	104	1	1
TTATAAGTAAGTAGTC	GBRAP_184_5349	104	104	1	1
TTGCAAGCAGGTTTTC	GBRAP_137_3621	104	104	1	1
TTGTGTGTGCAGTATT	GBRAP_80_6809	104	105	0.99047619	0.99047619
TTTAGAAGCGACGATC	LC3A_28_1249	104	104	1	1
TTTGGTCGATTTGTTT	GBRAP_125_2964	104	104	1	1
TTTTTAATTTACCATG	GBRAP_128_3291	104	104	1	1
AAAAGAATCAAACGAT	GBRAP_39_5631	103	103	1	1
AAAGTCTGGCTTAGTC	traf2_out_1_158_904	103	103	1	1
AATAGGCAGGGTTCTA	traf2_out_5_189_2321	103	103	1	1
ACATCTTACTCCATAT	GBRAP_80_6806	103	103	1	1
AGGGTCGCTGTAACTT	GBRAP_14_3877	103	104	0.990384615	0.990384615
AGTTCTTCCGTTGCTT	GBRAP_184_5162	103	103	1	1
ATACCTGCATCTCATA	GBRAP_11_2802	103	104	0.990384615	0.990384615
ATCTTGATTAGGGGGG	LC3A_141_379	103	104	0.990384615	0.990384615
ATGTCCGAAATACCGG	GBRAP_128_3595	103	103	1	1
ATGTTTAATATTGACA	GBRAP_52_6383	103	104	0.990384615	0.990384615
ATTCGCTCTCTATGTT	LC3A_3_1572	103	103	1	1
CAACGGTATCCAACGA	GBRAP_52_5864	103	104	0.990384615	0.990384615
CCTCGGTCCCGGTCAC	GBRAP_125_3004	103	103	1	1
CGCTCCCCGTTTCTTC	GBRAP_125_3033	103	103	1	1
CGGAAAAGGCCTTGCT	LC3A_free_39_2248	103	105	0.980952381	0.980952381
CGGCCTCTATGCCTGT	GBRAP_125_3015	103	104	0.990384615	0.990384615
CTGATGATTATACTAC	traf2_out_15_48_1363	103	103	1	1
GATATGTATTGGCCAC	GBRAP_160_4451	103	103	1	1
GCCGAACCATCGTCGT	traf2_out_13_95_1124	103	103	1	1
GGATTCCGTGAATGAT	GBRAP_128_3408	103	103	1	1
GGTGGAAAACAAGCTC	GBRAP_52_6361	103	103	1	1
GTCGCTGTATAGCCAT	usp_38_diff_out_18_28_371	103	103	1	1
GTCTGTCTTTTTCGTC	GBRAP_128_3433	103	103	1	1
GTGATGCTTTTTTATG	traf2_out_6_166_2469	103	103	1	1
GTTTACTTCTCCTTAA	LC3A_3_1871	103	103	1	1
TACTTCCCTTGTCTTT	LC3A_free_0_2100	103	103	1	1
TAGGATGTAGTCCTTT	GBRAP_52_5925	103	103	1	1
TAGTGCGTATTTTTAA	GBRAP_74_6506	103	103	1	1
TGCTCAGTTGTCTAAT	GBRAP_128_3453	103	103	1	1
TGGATGAGCGTCATTA	GBRAP_83_6984	103	103	1	1
TGTCTTTGCTTCTCGG	GBRAP_184_5272	103	103	1	1
TGTTATTATTTTTAGC	GBRAP_39_5630	103	103	1	1
TTACAAGCTCCGTTTG	GBRAP_125_3023	103	103	1	1
TTACTAGTGTCGGTGC	GBRAP_125_3098	103	103	1	1
TTTAATTACGGATTGT	GBRAP_184_5074	103	103	1	1
TTTTTATGTGATGGTC	traf2_out_20_38_2036	103	104	0.990384615	0.990384615
TTTTTCCTGGTAGCGA	GBRAP_125_3048	103	103	1	1
ACACATAACGTTTGTG	usp_38_diff_out_16_109_180	102	103	0.990291262	0.990291262
ACCGAGTAAAAGCATT	GBRAP_160_4667	102	103	0.990291262	0.990291262
ACCTCCAAGCCTATTA	LC3A_23_619	102	103	0.990291262	0.990291262
ACTAATAAAGTTGCGC	traf2_out_14_149_1238	102	103	0.990291262	0.990291262
AGCCTCTGTAAGTTGC	traf2_out_17_162_1509	102	102	1	1
AGCTTGGTATGCCCTC	LC3A_17_569	102	102	1	1
AGGTGTATCAAATGTT	GBRAP_125_2967	102	102	1	1
AGTGTGAAAAAGGATT	GBRAP_14_3781	102	102	1	1
AGTTTCACATGCCACA	GBRAP_122_2948	102	103	0.990291262	0.990291262
ATCTCCTGTTCAATCT	traf2_out_6_3_2528	102	102	1	1
ATCTGTTTCGTTATCG	traf2_out_15_180_1330	102	103	0.990291262	0.990291262
ATCTTAGATCCGCTTA	GBRAP_160_4527	102	102	1	1
ATGGCATGTTTTTTTA	GBRAP_128_3586	102	102	1	1
ATGGGGCCTTCTCGGA	GBRAP_128_3361	102	102	1	1
ATGGGTCAGAATTGTT	GBRAP_26_5500	102	102	1	1
ATGTACGCTTATCCAC	usp_38_diff_out_18_14_269	102	103	0.990291262	0.990291262
CAACTTTTACGTTCTT	usp_38_diff_out_16_109_174	102	102	1	1
CATCTCTGCACGGTTG	FBXL12_hotspot_59_72	102	102	1	1
CCCCGTCTCGGGTCAT	LC3A_free_8_2539	102	102	1	1
CCTTCTGCTCTTTATT	LC3A_45_1990	102	102	1	1
CGTATTGTTCTACACA	usp_38_diff_out_16_109_181	102	102	1	1
GCAATCGAAATCAAAC	GBRAP_78_6628	102	102	1	1
GCCCTCGCGCTACTAG	LC3A_17_536	102	102	1	1
GCTATCTTGCATTTCC	traf2_out_17_178_1745	102	102	1	1
GCTCGCCGATTAATTA	LC3A_28_1210	102	102	1	1
GCTGTTCGACCAATCT	GBRAP_139_3736	102	102	1	1
GGCATCCGGGTAATTC	LC3A_28_1334	102	102	1	1
GTCCAGGTTTTTCTTT	GBRAP_125_2988	102	102	1	1
GTCCTGTCTGTGATTG	LC3A_free_8_2521	102	102	1	1
GTGCTTGAGTGTGAAC	LC3A_28_638	102	102	1	1
GTTTAATCTGAATTTC	GBRAP_139_3750	102	102	1	1
GTTTACGGTCTTCGTA	usp_38_diff_out_16_109_174	102	102	1	1
TAATCTTGAATTACCT	FBXL12_hotspot_9_118	102	102	1	1
TACGATCTCTGTTTAT	GBRAP_125_3075	102	103	0.990291262	0.990291262
TACTGCCTCCCGTGGT	LC3A_free_39_2213	102	102	1	1
TAGTAGGTACTTGACT	LC3A_3_1451	102	102	1	1
TCCTTTGGGTCAGATG	traf2_out_18_167_1865	102	102	1	1
TGAAACACCGGTTTTT	GBRAP_160_4056	102	102	1	1
TGGCTAGCGTGTTTTT	GBRAP_43_5785	102	102	1	1
TGTGAAGTTATTAACA	LC3A_28_696	102	102	1	1
TGTTTTTCGTTCTCGT	GBRAP_74_6530	102	102	1	1
TTGCGTACCCATATTG	GBRAP_52_5963	102	102	1	1
TTTGGACAATTCAGCA	traf2_out_6_156_2385	102	102	1	1
TTTTGTCTACCAAAGT	GBRAP_52_5984	102	102	1	1
AATTTTGACATTTAAA	LC3A_3_1423	101	102	0.990196078	0.990196078
AGAATCGGGCTGTCTA	LC3A_28_792	101	101	1	1
AGCGATAGCTTTAATG	LC3A_147_395	101	101	1	1
AGCTGTTACGGGCCTC	uchl1_89_7586	101	101	1	1
AGTCCGGGAGGGAGTG	traf2_out_14_149_1254	101	102	0.990196078	0.990196078
AGTTATCCTTCGACTT	GBRAP_128_3247	101	101	1	1
ATAATGTTCTTTTTTT	GBRAP_160_4475	101	101	1	1
ATACCTATTGGAAGGG	GBRAP_184_5074	101	103	0.980582524	0.980582524
ATACTTTTCTGCTTAC	GBRAP_52_5844	101	102	0.990196078	0.990196078
ATATGGCGTGCTGATA	usp_38_diff_out_18_28_424	101	101	1	1
ATCTCCCTTTCTTCGT	GBRAP_139_3735	101	101	1	1
ATTATTCGTAGAAAAA	GBRAP_53_6413	101	101	1	1
ATTTCTCCTCTGTGTA	traf2_out_1_27_1020	101	101	1	1
ATTTTATCTATTTAGA	GBRAP_160_4739	101	102	0.990196078	0.990196078
ATTTTGAAAACGATTA	traf2_out_20_154_1996	101	102	0.990196078	0.990196078
CAAGATCGCCTTATCT	GBRAP_128_3496	101	101	1	1
CAGATCACAAGAGTGT	LC3A_28_1334	101	101	1	1
CATATGCTGACTTCGG	GBRAP_52_6225	101	102	0.990196078	0.990196078
CATTACATATCCCACA	traf2_out_14_166_1276	101	101	1	1
CATTCAGTGCGTTTCG	GBRAP_160_4385	101	101	1	1
CATTCTACTAATACGG	LC3A_28_1119	101	102	0.990196078	0.990196078
CCCTGTATTTTCATTG	traf2_out_20_3_2185	101	101	1	1
CCTAGATCGCTTGATT	LC3A_17_570	101	101	1	1
CGGTTTCTGATTCGCT	GBRAPL2_175_7337	101	101	1	1
CTATCGAGTCAATGTC	GBRAP_80_6841	101	101	1	1
GAATTAATTTCATAAT	uchl1_89_7581	101	101	1	1
GACAACGTAGTACCTT	uchl1_89_7581	101	101	1	1
GACTAACATGGTCACA	traf2_out_11_155_736	101	101	1	1
GAGCCTGTACCTTTCG	LC3A_147_420	101	101	1	1
GCCTTATCGAATTTAC	LC3A_free_8_2538	101	103	0.980582524	0.980582524
GGGTTGGTGGCTGATG	LC3A_3_1388	101	101	1	1
GTACCTGCGGTCTTCT	GBRAP_160_4045	101	103	0.980582524	0.980582524
GTTTCCTAATTAGCCA	LC3A_3_1761	101	102	0.990196078	0.990196078
GTTTGTATTTAGCCAG	LC3A_17_534	101	101	1	1
TACAGGCGACGTTTTT	GBRAP_128_3425	101	101	1	1
TATTGTAGTTGTTCGC	LC3A_127_206	101	101	1	1
TCAACAGCACATTCTA	GBRAP_55_6430	101	102	0.990196078	0.990196078
TCCTTTTAGTCGACAC	GBRAP_128_3492	101	101	1	1
TGATAGACTCTTAGTG	FBXL12_hotspot_59_81	101	103	0.980582524	0.980582524
TGCCATCCTCCGATTC	GBRAP_35_5572	101	101	1	1
TGCGTCAAGGGTACAA	GBRAP_125_3019	101	101	1	1
TGCGTTTATTTGACTT	traf2_out_6_166_2469	101	101	1	1
TGGTATGAATTTTTTG	traf2_out_18_3_1934	101	101	1	1
TGTGTTCGTCAACTTT	traf2_out_20_3_2078	101	102	0.990196078	0.990196078
TGTTTGTGACCAAGGA	traf2_out_15_48_1360	101	101	1	1
TTAATTTTTATCATAT	LC3A_147_411	101	101	1	1
TTAGTGCTTTATTCGC	GBRAP_53_6388	101	101	1	1
TTATCACGTAGTAGTG	LC3A_127_202	101	102	0.990196078	0.990196078
TTATCTCTGTAACGAT	GBRAP_11_2904	101	101	1	1
TTATCTGGATAATTAT	GBRAP_83_6887	101	103	0.980582524	0.980582524
TTCGTTACTAGGAAAC	usp_38_diff_out_16_109_182	101	101	1	1
TTCTACTATGCTGATG	GBRAP_128_3336	101	101	1	1
TTGCAGGTTAGAACGC	GBRAPL2_0_7210	101	101	1	1
TTTGAATCACACTAAT	FBXL12_hotspot_141_10	101	102	0.990196078	0.990196078
AACGCGACATTATCCG	GBRAP_184_5237	100	100	1	1
AACTAAAACCTGGTTT	GBRAP_26_5449	100	100	1	1
AAGTCCTGGGGCTTTT	GBRAP_52_5889	100	100	1	1
AATGGGTTCTTCGTCA	LC3A_3_1759	100	100	1	1
ACAATACTGGAAAACT	uchl1_143_7478	100	100	1	1
AGCGGCCCTCACTTCG	GBRAP_52_6188	100	101	0.99009901	0.99009901
AGTCAGGTTCTTTTAA	usp_38_diff_out_13_133_51	100	100	1	1
AGTTTAGTGAAAATTC	LC3A_3_1353	100	101	0.99009901	0.99009901
ATATCGTGTTCTTTGC	GBRAP_128_3336	100	100	1	1
ATCGATCACTCTCTCG	traf2_out_18_54_1950	100	100	1	1
ATCTTATTATTAGAAC	GBRAP_35_5610	100	100	1	1
ATGACATGCGTAGCTC	traf2_out_20_3_2249	100	100	1	1
ATTGCATCTGTCGTAG	uchl1_143_7459	100	100	1	1
ATTGCGTATGGGTGGA	uchl1_89_7589	100	101	0.99009901	0.99009901
ATTGGATGCCACTGTG	GBRAPL2_63_7391	100	101	0.99009901	0.99009901
ATTTAGAAACACCATG	LC3A_28_699	100	101	0.99009901	0.99009901
CACATGGTTATACTAG	GBRAP_53_6388	100	100	1	1
CACGTAGGAGTAGAAG	GBRAP_128_3331	100	100	1	1
CAGCTAGCTTGTCACT	GBRAPL2_151_7308	100	100	1	1
CATAAGAAAAGGTGTG	GBRAP_52_6297	100	100	1	1
CATAATAGTTGTAACC	usp_38_diff_out_18_28_372	100	100	1	1
CATTAAAATGCGCTGT	GBRAP_52_5889	100	101	0.99009901	0.99009901
CCTTGTATTGAAGTAC	GBRAP_125_3070	100	100	1	1
CGATTTTGTTCTGGGA	LC3A_17_586	100	101	0.99009901	0.99009901
CGTCGAGCGCATTTAA	uchl1_89_7581	100	102	0.980392157	0.980392157
CTAATGTTACAATAAT	GBRAP_18_5402	100	101	0.99009901	0.99009901
CTAGTTTCTAAGTGCC	traf2_out_17_178_1707	100	100	1	1
CTGCTCAGATTAAGCA	uchl1_89_7587	100	100	1	1
CTGTGGCCCTTGTCGC	GBRAP_52_5963	100	100	1	1
CTTTAGACGAACTTGC	GBRAP_160_4385	100	100	1	1
GCACGGCTCGTAGCTG	usp_38_diff_out_16_37_211	100	100	1	1
GCATATATTGGGAATG	GBRAPL2_53_7353	100	101	0.99009901	0.99009901
GCGAAACCGTCGTAGG	uchl1_89_7577	100	100	1	1
GCGTACCCATCGCATT	GBRAP_52_6217	100	100	1	1
GCTTTTGCTGGAATGG	GBRAP_125_3050	100	100	1	1
GGTAAGCCTTAACTGT	GBRAP_128_3411	100	100	1	1
GGTCAGTTGTATTGTA	traf2_out_6_156_2453	100	100	1	1
GGTCGTATTCCTAGTG	GBRAP_160_4055	100	100	1	1
GTGCAGGCTGTCGCGG	GBRAP_137_3621	100	100	1	1
TAACAGATGAACAATT	GBRAP_26_5500	100	100	1	1
TAAGGATCTTTTTTAT	GBRAP_160_4503	100	100	1	1
TAGATTAAATTAGTGG	LC3A_28_711	100	100	1	1
TATGTACCGTTCGCTC	GBRAP_53_6400	100	100	1	1
TCTCTGAGTCTTACCC	uchl1_89_7592	100	101	0.99009901	0.99009901
TCTTTAACTTATTAGT	traf2_out_16_177_1456	100	100	1	1
TGCGACGAGGATTGTG	GBRAP_128_3354	100	101	0.99009901	0.99009901
TTAACCTAGTTAACAC	LC3A_45_1925	100	101	0.99009901	0.99009901
TTACAAATGATATATG	GBRAP_125_2990	100	100	1	1
TTCTTAGTAATGTTGC	LC3A_127_202	100	100	1	1
TTTCGGCTAAGTGACA	GBRAP_52_6035	100	100	1	1
TTTGTAACTAGCAACG	GBRAP_160_4413	100	101	0.99009901	0.99009901
TTTTACCACACATCTG	FBXL12_hotspot_9_118	100	102	0.980392157	0.980392157
AAGTTCTGTCCTACAT	LC3A_free_39_2193	99	99	1	1
AATACACAATGGTGCA	traf2_out_18_167_1862	99	101	0.98019802	0.98019802
AATTATGTAATTCGAT	LC3A_28_1319	99	100	0.99	0.99
ACTAATCATGGGACAG	traf2_out_14_149_1258	99	99	1	1
AGATCAGCATTTAGCT	traf2_out_15_48_1337	99	99	1	1
AGTAATCCTTCGCGGC	GBRAP_128_3567	99	99	1	1
ATATATCTTCATATTT	GBRAP_160_4643	99	99	1	1
ATATGACAGGTCTATC	LC3A_free_8_2552	99	99	1	1
ATCAAAAGAATTATTA	traf2_out_15_180_1322	99	101	0.98019802	0.98019802
ATCATGCAATGGCCTA	GBRAP_128_3567	99	100	0.99	0.99
ATTGTTCCCCGATCCC	GBRAP_125_3053	99	99	1	1
CATCGCCAGTTCCTGG	LC3A_free_39_2248	99	100	0.99	0.99
CCTTATGTATGCTTAA	GBRAP_74_6503	99	99	1	1
CCTTTCCCAACATCTT	uchl1_2_7550	99	99	1	1
CCTTTGGCTTATGTGA	GBRAP_52_6161	99	99	1	1
CGCTTTGTAACGGGTG	traf2_out_9_17_2627	99	99	1	1
CGTGGTTAATAATTAT	LC3A_3_1561	99	100	0.99	0.99
CTTTACTTAGTTATCC	LC3A_45_1957	99	99	1	1
GAATTCAGTTTCGTCT	GBRAP_125_3070	99	99	1	1
GACTAACCGCTAGTAG	traf2_out_6_3_2524	99	99	1	1
GATTACAAATTGTGTC	traf2_out_13_95_1035	99	100	0.99	0.99
GCATGTAACTCCTTCC	GBRAP_160_4431	99	99	1	1
GCCTGTGTTGAGAGGA	GBRAP_125_3015	99	99	1	1
GCTTGAGGGTTGCTTG	GBRAP_160_4236	99	99	1	1
GGGAAGGGTATTATTA	GBRAP_83_6870	99	99	1	1
GGGCACTTCAATTTGA	GBRAP_11_2904	99	99	1	1
GTGCCATCGACCTCGG	GBRAP_52_5942	99	99	1	1
GTGCCTTTTCAATCCG	uchl1_89_7581	99	99	1	1
GTTCACACGGCCTCGA	GBRAP_125_3013	99	99	1	1
GTTGCGTTTGAAATTA	traf2_out_17_178_1720	99	99	1	1
TACTGCTTTCTGCCTA	GBRAP_80_6761	99	101	0.98019802	0.98019802
TATGCGAGTTCCCGCA	LC3A_3_1890	99	99	1	1
TCACATTTGACATAGG	GBRAP_52_6371	99	99	1	1
TCTTTGTTTATTCTGG	GBRAP_80_6779	99	100	0.99	0.99
TGATTTTGTCTCATCT	GBRAP_128_3534	99	99	1	1
TGGTATGGTGTGCGAC	GBRAP_45_5802	99	100	0.99	0.99
TGGTCATCAGTTTTTT	GBRAP_11_2938	99	99	1	1
TGGTGTTTATGGGACA	GBRAP_11_2886	99	99	1	1
TGTCAGGAATACGCTT	GBRAP_128_3350	99	99	1	1
TGTCGTAGGCATATAC	LC3A_3_1407	99	100	0.99	0.99
TTATCGATTGTTGTCA	traf2_out_18_167_1850	99	100	0.99	0.99
TTATTTGTTCTTTGTT	GBRAP_35_5560	99	99	1	1
TTCCCCGATTCGCAAA	traf2_out_20_3_2167	99	99	1	1
TTGCTTGTTTAAAGTT	LC3A_28_1092	99	101	0.98019802	0.98019802
TTGTTTACACCTTAGC	uchl1_89_7591	99	100	0.99	0.99
TTTACTAGAGCTAGGA	traf2_out_17_178_1704	99	99	1	1
TTTCTACTTGAAATTA	LC3A_28_1282	99	100	0.99	0.99
TTTGAGAATCTTTGTG	GBRAP_52_6049	99	99	1	1
AAAGTCTCTTAATCGA	GBRAP_160_4333	98	99	0.98989899	0.98989899
AACCAAATACCTAAAT	FBXL12_hotspot_141_10	98	99	0.98989899	0.98989899
AATGTAGCTCGGTGAC	GBRAP_14_3823	98	98	1	1
ACCTACATGCTTCTTT	uchl1_2_7525	98	100	0.98	0.98
ACGGGACTGAATCGTC	GBRAPL2_53_7343	98	98	1	1
ACTGCGGTGATCTGAG	LC3A_17_540	98	98	1	1
ACTTATAGGATTCGAA	GBRAP_139_3751	98	98	1	1
AGCAGGCTAGGTCACC	traf2_out_11_169_774	98	98	1	1
AGCGATGATTGATACG	GBRAP_125_2979	98	98	1	1
AGGACGCCTATAAATG	GBRAP_83_6887	98	98	1	1
AGTTTCTTCTGAATTC	traf2_out_6_166_2469	98	98	1	1
ATGTATGCTACTTATG	LC3A_28_696	98	98	1	1
ATTCTTAATCGTGCTT	usp_38_diff_out_18_28_398	98	98	1	1
ATTTCGGGCCGCTGGA	GBRAP_52_6209	98	99	0.98989899	0.98989899
ATTTTGTTGGACTCAC	GBRAP_45_5812	98	98	1	1
CAAGTTAAATCTTGTA	FBXL12_hotspot_9_118	98	100	0.98	0.98
CAATCCTCCCGCGCCC	GBRAP_128_3257	98	98	1	1
CCGACTCTTATCTGCG	traf2_out_20_3_2059	98	98	1	1
CCTATAACTAACAACC	traf2_out_6_166_2469	98	98	1	1
CGCCAATTTCTCCTAA	GBRAP_184_5184	98	98	1	1
CGGGGTATTGTGGAAA	LC3A_28_909	98	98	1	1
CGTCTTAATCGGTAAG	GBRAP_14_3769	98	98	1	1
CGTGATATGGTACCTT	LC3A_28_913	98	99	0.98989899	0.98989899
CTCAACACGTGTCCTA	GBRAP_74_6499	98	98	1	1
CTTCTGAGTTAAATTT	uchl1_89_7581	98	100	0.98	0.98
CTTCTTTCTTACTGAG	usp_38_diff_out_15_114_140	98	98	1	1
CTTTTCATTTGAGGAA	GBRAP_184_5232	98	99	0.98989899	0.98989899
GAAGTATATTGAAGGA	GBRAP_125_3077	98	98	1	1
GAGACGATGTCGTATA	traf2_out_9_132_2601	98	98	1	1
GCATTCAGTAATCCGT	LC3A_3_1462	98	99	0.98989899	0.98989899
GCTCCTAGAACGACTA	LC3A_3_1530	98	99	0.98989899	0.98989899
GGCATTCAGGAAGACC	traf2_out_16_104_1376	98	99	0.98989899	0.98989899
GGTTGTAATAGTATCG	GBRAP_128_3206	98	98	1	1
GTTGCATTATCGCAAA	uchl1_143_7468	98	98	1	1
GTTTATCTAAATTCTT	GBRAP_74_6518	98	98	1	1
GTTTCGTCCCAAGTGC	GBRAP_52_5962	98	98	1	1
TAACTTGTTGTTTATT	GBRAP_95_7070	98	98	1	1
TAGGAACTTTGGAGCA	LC3A_28_805	98	98	1	1
TAGTGCCCGATCGACA	GBRAP_128_3475	98	98	1	1
TATCCTGACTATTTGG	uchl1_89_7593	98	98	1	1
TGATGCTTGTATACAT	traf2_out_16_104_1410	98	98	1	1
TGCACAGCACTCATTT	GBRAPL2_64_7408	98	98	1	1
TGTCCATGCTTTATCC	GBRAP_52_5984	98	99	0.98989899	0.98989899
TTATTTAACTTATTTA	traf2_out_20_3_2221	98	99	0.98989899	0.98989899
TTATTTCACTGCCCTA	GBRAP_57_6449	98	99	0.98989899	0.98989899
TTCATGATTTCACATA	FBXL12_hotspot_23_49	98	98	1	1
TTGCATTCTGCTCTAA	uchl1_143_7475	98	98	1	1
TTTACAATCGCACAGC	GBRAP_184_5167	98	100	0.98	0.98
TTTCGAGCTGTATTTG	GBRAP_80_6750	98	99	0.98989899	0.98989899
TTTCTTGGTCTCAACT	traf2_out_11_104_637	98	98	1	1
AAACTTGGATGTGGAT	GBRAP_52_6309	97	97	1	1
AACTACTCGCTATGTA	GBRAP_125_3069	97	99	0.97979798	0.97979798
AAGATGTTTAGGACTT	FBXL12_hotspot_141_10	97	97	1	1
AAGTATAACCTGAGTG	GBRAP_128_3380	97	98	0.989795918	0.989795918
AAGTTTTTATAACGGT	GBRAP_128_3377	97	98	0.989795918	0.989795918
AATGTCGTCATGTTAT	LC3A_28_911	97	99	0.97979798	0.97979798
AATGTTTCTTTTGGCA	traf2_out_18_54_1950	97	98	0.989795918	0.989795918
AGCATAGGAGCTCGTA	traf2_out_17_178_1691	97	98	0.989795918	0.989795918
AGGGCAAGTAGTAGGC	traf2_out_20_3_2214	97	98	0.989795918	0.989795918
ATCAGACCCACTCTGA	traf2_out_18_167_1850	97	98	0.989795918	0.989795918
ATGCTTATTTAATATG	LC3A_28_762	97	97	1	1
ATGGGGTAAGCTACGC	GBRAP_160_4524	97	97	1	1
ATTAAGAAGATATGTG	traf2_out_15_17_1312	97	97	1	1
ATTAAGTAATAAGAAT	LC3A_3_1462	97	97	1	1
ATTCCTTATGTGTCCT	traf2_out_13_95_1054	97	97	1	1
ATTGATTCACCTATTA	GBRAP_160_4433	97	97	1	1
ATTGGCTAATTTTTTC	GBRAP_11_2778	97	97	1	1
ATTTTTTAGCCAACTT	GBRAP_52_6160	97	98	0.989795918	0.989795918
CACCTTGTCTTCTCGG	LC3A_free_8_2495	97	97	1	1
CACGTCGGTAGGTTTG	LC3A_28_1099	97	97	1	1
CAGATTAGCGGCAGAG	GBRAP_64_6484	97	99	0.97979798	0.97979798
CATATTGCACAAAGGA	LC3A_127_173	97	98	0.989795918	0.989795918
CCTCACTGGGTCATTG	usp_38_diff_out_5_91_616	97	97	1	1
CGAGCGGTTAAACTAG	LC3A_147_408	97	97	1	1
CGTCATTCTGTCCGAT	traf2_out_20_8_2268	97	98	0.989795918	0.989795918
CTGACACAAAACAGCG	GBRAP_43_5748	97	97	1	1
CTGCTTAACGGCTTGA	traf2_out_14_149_1261	97	97	1	1
CTGTGGTCTGTGCAGC	GBRAP_95_7078	97	98	0.989795918	0.989795918
CTTGACGCATCCCGCT	usp_38_diff_out_18_14_289	97	97	1	1
CTTTTTGGACACCGTG	GBRAP_160_4867	97	97	1	1
GAACCTTCTCTTGGCT	GBRAP_52_6113	97	97	1	1
GAAGTTTTAACGTATT	GBRAP_52_6094	97	98	0.989795918	0.989795918
GACGTAAGTCAGTCGC	GBRAP_52_5957	97	97	1	1
GAGGGGTTTTAAAGGA	LC3A_28_1095	97	97	1	1
GATATTCTTGTTCGTA	uchl1_122_7451	97	98	0.989795918	0.989795918
GCATGTTTGGTCTGCG	GBRAP_39_5628	97	97	1	1
GCCTCGGTCCCGTCAC	LC3A_3_1748	97	97	1	1
GGCCGCCTCAGCACAC	GBRAP_52_5979	97	97	1	1
GGTTGGTCTTTGGATG	usp_38_diff_out_16_109_183	97	97	1	1
GTCATGTTTTCTGTTT	GBRAP_177_5010	97	97	1	1
GTCCGGTGTCCGTTCC	LC3A_3_1757	97	97	1	1
GTCGGCTGCTGCGTAT	LC3A_28_1129	97	97	1	1
GTGCTTTGCAGGTGGC	GBRAP_95_7054	97	98	0.989795918	0.989795918
GTTTATACCGGTTCAC	LC3A_free_39_2243	97	97	1	1
TAAATTTAGTAGTGTA	usp_38_diff_out_18_14_269	97	97	1	1
TACTCCATAGATTATC	uchl1_199_7506	97	98	0.989795918	0.989795918
TATATTGATGTAATTC	GBRAP_195_5412	97	99	0.97979798	0.97979798
TATCCAAGAATTTCCA	GBRAP_160_4027	97	98	0.989795918	0.989795918
TATTCATGATGCCTCT	GBRAP_52_6195	97	98	0.989795918	0.989795918
TCCAGACTGAGGTTCT	GBRAP_128_3548	97	99	0.97979798	0.97979798
TCTCCAATTGAAGGTC	traf2_out_15_180_1316	97	97	1	1
TCTCCTTGAACTGGGC	traf2_out_15_48_1357	97	99	0.97979798	0.97979798
TCTGTCATCCTGAAGC	LC3A_28_856	97	99	0.97979798	0.97979798
TCTGTTGAGGTCAGTG	GBRAP_11_2779	97	97	1	1
TCTTCCGGCCTCAGGC	GBRAP_57_6449	97	97	1	1
TGGCCTTGCCTCTTTC	LC3A_3_1781	97	98	0.989795918	0.989795918
TGGGTCCTTAGTTCAG	LC3A_3_1863	97	97	1	1
TGGTGCCTTTACGTGA	GBRAP_160_4639	97	97	1	1
TGGTTATGCTTGTATA	traf2_out_20_3_2214	97	97	1	1
TGTCTGGACTTTCTGT	GBRAP_52_6218	97	97	1	1
TTAATATGTGCATTTA	usp_38_diff_out_17_60_247	97	97	1	1
TTATGGTTTCTTACAT	GBRAP_160_4086	97	97	1	1
TTCAAGATTTTTCTTC	LC3A_28_1176	97	97	1	1
TTCATTAACAGTACCT	LC3A_28_959	97	98	0.989795918	0.989795918
TTCCATTTCTTTGTAA	GBRAP_160_4439	97	97	1	1
TTCGGCAACGCCGCTG	GBRAP_95_7028	97	99	0.97979798	0.97979798
TTTAAATTGTTGGTAA	GBRAP_26_5462	97	97	1	1
TTTATTTGTCCTCCTG	GBRAP_57_6474	97	97	1	1
TTTCTTACGTTGAATG	GBRAP_52_5954	97	98	0.989795918	0.989795918
AAAGTCAGAGTGAAAA	GBRAP_52_6035	96	98	0.979591837	0.979591837
AACCTTTTTTTCACTG	LC3A_28_1322	96	96	1	1
AACGTATTCACCTTAG	traf2_out_1_71_1752	96	97	0.989690722	0.989690722
AACTGCGCGCTTACCG	GBRAP_128_3300	96	96	1	1
AAGTCTCTCCTGTTTT	GBRAP_160_4586	96	96	1	1
AATGTGTCTCTTCACG	traf2_out_18_3_1902	96	96	1	1
AGACCTGGTTCTTGGC	LC3A_17_553	96	96	1	1
AGCTATCGTGATACTT	traf2_out_20_3_2259	96	96	1	1
AGGTATGACACGGTGT	GBRAP_128_3279	96	96	1	1
AGTGAAGGGTTTGTTC	FBXL12_hotspot_109_4	96	97	0.989690722	0.989690722
AGTTGCATTTAATGGG	GBRAP_128_3464	96	96	1	1
ATCATAATAGCTATCT	GBRAP_83_6885	96	96	1	1
ATCCGGCGGTTAGTAG	GBRAP_125_3078	96	96	1	1
ATGCTTTTGGCTCTTA	GBRAP_160_4025	96	97	0.989690722	0.989690722
ATGTGTTGGGGTGGTT	GBRAP_137_3628	96	96	1	1
ATTCGACAAAAAACAT	LC3A_127_209	96	96	1	1
CAAGATATTTCGTCTA	usp_38_diff_out_18_14_357	96	96	1	1
CGGAGGCATTGTCGTC	traf2_out_1_156_896	96	96	1	1
CGTAACACAGTTTTTT	GBRAP_184_5229	96	97	0.989690722	0.989690722
CTCACGTATATAACTT	GBRAP_52_5901	96	96	1	1
GAATCGAATATTGGTA	GBRAP_128_3572	96	97	0.989690722	0.989690722
GAGCATGACCCGCCGG	LC3A_3_1701	96	96	1	1
GAGGCGATCACAAGGA	LC3A_28_885	96	96	1	1
GATGGCTGTAATTAAG	GBRAPL2_0_7238	96	96	1	1
GATTTTAGGTTCATCA	uchl1_2_7538	96	96	1	1
GCAACTTATTGTATCG	GBRAP_139_3748	96	96	1	1
GCCTTGGGGTCCCTCG	GBRAP_125_3124	96	96	1	1
GCTCTGTGTTGAATGT	GBRAP_128_3218	96	96	1	1
GGAGATGCGTCTAGGA	GBRAP_52_5987	96	96	1	1
GGATCTAAAAAACTAG	GBRAP_125_3027	96	96	1	1
GGCAGGGGCTCACAAC	LC3A_free_39_2221	96	97	0.989690722	0.989690722
GGGGAATCTGTATATT	usp_38_diff_out_14_75_134	96	97	0.989690722	0.989690722
GGGTACGAGAGGTTCC	traf2_out_9_17_2617	96	96	1	1
GGTACTTACCGCTATG	GBRAP_80_6850	96	96	1	1
GGTTCGTCCGTTTAAC	LC3A_28_955	96	97	0.989690722	0.989690722
GTACTCTTCACCAACT	traf2_out_12_187_966	96	96	1	1
GTCCTGCTAAGGTAAG	traf2_out_6_3_2525	96	97	0.989690722	0.989690722
GTCTTTGTGAGGCCTG	LC3A_28_893	96	96	1	1
GTGGAAACTTTTCTTA	traf2_out_3_89_2294	96	96	1	1
GTTGCTGACTCAAAGT	LC3A_free_39_2284	96	96	1	1
GTTTTGCGTATGACGC	GBRAP_160_4853	96	96	1	1
TAACGCTTTGTCTGCT	GBRAP_39_5628	96	96	1	1
TAATCTTATTGAAAGA	GBRAP_125_3073	96	96	1	1
TAATCTTATTTATTCT	GBRAP_160_4783	96	97	0.989690722	0.989690722
TAGTACGAATGTGTCT	GBRAP_52_5895	96	96	1	1
TCAAAATCCCTTTACG	usp_38_diff_out_14_54_123	96	97	0.989690722	0.989690722
TCATCCACTTCGGGAC	uchl1_143_7488	96	96	1	1
TCGACGGTTTATAGTT	usp_38_diff_out_5_164_604	96	96	1	1
TCTCTCCCATAGGGTC	LC3A_28_818	96	97	0.989690722	0.989690722
TCTGTGCATTTGGAAT	GBRAP_95_7059	96	96	1	1
TGCTCCTTAGGCAATT	GBRAP_128_3388	96	96	1	1
TGTATCATCTAACAAG	traf2_out_14_149_1233	96	96	1	1
TGTCGCCGCTTGATGT	LC3A_28_1318	96	96	1	1
TGTGCATTCTCTGTTT	GBRAP_52_6160	96	98	0.979591837	0.979591837
TTCAGCGACGAATCAC	GBRAP_53_6422	96	97	0.989690722	0.989690722
TTCAGCGACTCGACCT	GBRAP_125_3010	96	96	1	1
TTCCCGGTCTTCTAAG	traf2_out_20_38_2000	96	96	1	1
TTCGGGTTAGACTATG	GBRAP_52_5904	96	96	1	1
TTCTCTAGGCTGATCT	traf2_out_20_3_2126	96	97	0.989690722	0.989690722
TTGTACTAACCGAAGG	LC3A_132_281	96	97	0.989690722	0.989690722
TTTCTAAAACGTTATG	usp_38_diff_out_18_28_396	96	97	0.989690722	0.989690722
TTTTGCGATGATAGGC	LC3A_28_829	96	97	0.989690722	0.989690722
AACATTAAATTGATTT	GBRAP_159_3964	95	95	1	1
AAGCTTAAAGGTGCTA	LC3A_free_39_2241	95	95	1	1
AATTTCCTATGTGTGT	traf2_out_9_108_2582	95	96	0.989583333	0.989583333
ACCTTCAGTATGTCAG	GBRAP_186_5377	95	95	1	1
ACGGACCTTTGTTCTT	GBRAPL2_128_7274	95	95	1	1
ACTCGTATGCACGCAA	GBRAP_137_3621	95	95	1	1
AGAGTTTCCGGTGATT	LC3A_free_8_2552	95	95	1	1
AGATTTTGGCTTTGAA	LC3A_free_46_2292	95	95	1	1
AGTTTGTAGTATGGTC	GBRAP_83_6889	95	95	1	1
ATAGCTTCTGACATAG	LC3A_23_613	95	95	1	1
ATAGGAAGAGTTTATG	FBXL12_hotspot_147_13	95	95	1	1
ATCCTGAGCAATTCGG	LC3A_45_1968	95	95	1	1
ATCTATGATTCGACTA	uchl1_199_7512	95	95	1	1
ATGATAGTCTTTTTAT	GBRAP_78_6708	95	95	1	1
CAAGAGTTACCAACCT	GBRAP_52_5885	95	95	1	1
CATGACCTTACATCTA	usp_38_diff_out_16_109_165	95	95	1	1
CATTGAAATAGCGAGC	LC3A_132_273	95	95	1	1
CGAAGATACGTTTCAG	GBRAP_125_2981	95	95	1	1
CGAGGGTTCTGCTTAC	GBRAP_184_5229	95	95	1	1
CGGTTCAGAGCGTTTA	GBRAPL2_0_7219	95	95	1	1
CGTCATCGCTGCTATT	GBRAP_160_4586	95	95	1	1
CGTCGAGTTGCATAAT	GBRAP_57_6448	95	95	1	1
CTAGTGTTAATGTGCT	GBRAP_52_6123	95	95	1	1
CTCCTTTGGGTCACCG	GBRAP_160_4298	95	96	0.989583333	0.989583333
CTGGGACTACGAGTCA	usp_38_diff_out_18_28_384	95	96	0.989583333	0.989583333
CTGGTGACCTGACGTG	traf2_out_3_89_2295	95	96	0.989583333	0.989583333
CTTTATAAGCTTTTGT	traf2_out_6_166_2466	95	95	1	1
GAAATGCCGCATAACT	GBRAP_128_3257	95	96	0.989583333	0.989583333
GAACTTATTATGGCAA	traf2_out_11_104_651	95	96	0.989583333	0.989583333
GAAGTACTAATTTATA	usp_38_diff_out_15_85_150	95	95	1	1
GATATGATGTTTAATT	GBRAPL2_63_7402	95	96	0.989583333	0.989583333
GCAATCGCCGATGGTG	GBRAP_74_6564	95	95	1	1
GCCAGCCTAATCTCGG	GBRAP_52_6136	95	95	1	1
GCGTTTTTAGCTTGTC	GBRAP_52_5866	95	95	1	1
GGCTGTCAAGTGACTG	GBRAP_52_6374	95	95	1	1
GTAAATTACGATCCGC	GBRAP_125_3057	95	96	0.989583333	0.989583333
GTACGCCTGATTTTTC	GBRAP_160_4251	95	95	1	1
GTCCCGTGTGACTCTA	GBRAP_26_5460	95	96	0.989583333	0.989583333
GTGCATCATGCTTATT	traf2_out_6_156_2398	95	96	0.989583333	0.989583333
GTTCTGACAAAAACAT	traf2_out_17_162_1543	95	95	1	1
GTTTACGGGATTAGTC	GBRAPL2_0_7247	95	95	1	1
GTTTATCTGTGTCACT	traf2_out_13_95_1154	95	96	0.989583333	0.989583333
GTTTTTTCAATTTGTT	GBRAP_160_4839	95	95	1	1
TAAACCTTAGAATTTA	GBRAP_78_6648	95	95	1	1
TAAAGTGCCTTAAAAA	traf2_out_16_171_1444	95	95	1	1
TAACGATCATTTTACT	traf2_out_17_162_1624	95	96	0.989583333	0.989583333
TAATGCGTGGTGATCG	GBRAP_95_7070	95	97	0.979381443	0.979381443
TAGACTAAAGGTCATG	FBXL12_hotspot_109_4	95	96	0.989583333	0.989583333
TAGCGCTTAATGGTAT	GBRAPL2_175_7338	95	96	0.989583333	0.989583333
TATGACCTCATTGAAT	GBRAP_125_3152	95	95	1	1
TCACTGTCAAGGAACA	GBRAP_26_5462	95	95	1	1
TCATTGTATTTGGTAT	LC3A_28_1119	95	95	1	1
TCCGTTAATTACTCAC	FBXL12_hotspot_141_10	95	95	1	1
TCGTAAGCTAAATTAA	traf2_out_15_180_1327	95	95	1	1
TCTTATCAAATTAAAT	GBRAP_128_3257	95	95	1	1
TGATCACTTACTGCGG	GBRAP_52_6275	95	96	0.989583333	0.989583333
TGGAGTTTCGTGTTTA	traf2_out_16_171_1444	95	95	1	1
TGTAACAGTTTTTAGC	GBRAP_11_2726	95	96	0.989583333	0.989583333
TGTCGTTGCCCAATTT	GBRAPL2_175_7338	95	95	1	1
TGTTTGAGTGGTCGTT	GBRAP_14_3766	95	95	1	1
TTAAAGGTAACGGATC	uchl1_155_7502	95	95	1	1
TTCTCACTTTGATTCC	usp_38_diff_out_17_60_248	95	95	1	1
TTTAGCATTTATTTCT	GBRAP_184_5281	95	96	0.989583333	0.989583333
TTTGCCAAGCTGTGGA	usp_38_diff_out_17_26_234	95	95	1	1
TTTTCCCACGTCAGTA	GBRAP_125_3085	95	98	0.969387755	0.969387755
TTTTTGAATTCTCCTA	LC3A_free_0_2117	95	95	1	1
AAACCCCCTAAAATGA	LC3A_28_1229	94	94	1	1
AACTGACCAAGTTTCT	GBRAP_78_6609	94	94	1	1
AAGCCTACGCATTTTA	GBRAP_160_4556	94	94	1	1
AATCTACCTCCAAGGA	GBRAP_122_2943	94	94	1	1
AATGAAGGTTCAAGGA	GBRAP_125_2995	94	94	1	1
AATGTGACCCCCCTTT	uchl1_143_7469	94	94	1	1
AATGTTATCTAGATTA	GBRAP_31_5502	94	94	1	1
ACAATCGACTTGTCCC	LC3A_6_2061	94	94	1	1
ACGTCAACGCATATAA	GBRAP_128_3425	94	95	0.989473684	0.989473684
ACTCCCATGTTATAAT	usp_38_diff_out_18_28_362	94	94	1	1
AGATTGGACAGTCGTG	GBRAP_125_3016	94	94	1	1
AGCAGGTTACTCCTAT	GBRAP_14_3781	94	94	1	1
AGCTTTGGACGGGTTC	GBRAP_122_2944	94	94	1	1
AGTCTGTGTTCCAATC	GBRAP_125_3049	94	94	1	1
AGTGAACACTGTCTAA	GBRAP_139_3690	94	94	1	1
ATAGGACGGCTTCTGA	LC3A_17_595	94	94	1	1
ATAGGTTTGCAAAGTG	GBRAP_106_2556	94	94	1	1
ATATAAAACGTGGTTG	traf2_out_5_63_2345	94	94	1	1
ATATCTAATGTATATT	GBRAP_52_6056	94	94	1	1
ATCAGGAGTTCTTAGA	GBRAP_137_3673	94	95	0.989473684	0.989473684
ATCTCGGTTTAAAAAG	LC3A_28_981	94	96	0.979166667	0.979166667
ATCTGATACTGCTGAC	usp_38_diff_out_16_109_186	94	95	0.989473684	0.989473684
ATGATGGGAAATAGTT	GBRAP_125_3151	94	94	1	1
ATGATTTTTGTTGTCT	LC3A_28_687	94	94	1	1
ATGTCTAGTGGTCCCT	traf2_out_9_108_2580	94	94	1	1
ATGTGCTTACCCTTAT	GBRAP_184_5360	94	94	1	1
ATTAGGTAAATCTGCC	LC3A_127_211	94	94	1	1
ATTCTCCGCACTGCGA	GBRAP_128_3382	94	94	1	1
ATTGAGGGATGGTAAT	GBRAP_74_6517	94	94	1	1
ATTGATATGGCATACG	GBRAP_128_3236	94	94	1	1
ATTGCAGGTTCACTGC	traf2_out_11_155_721	94	95	0.989473684	0.989473684
CACTTATTTAACGGTC	GBRAP_53_6398	94	94	1	1
CATATAACAGTCTGAT	traf2_out_18_3_1919	94	95	0.989473684	0.989473684
CATCTGCTTACAGTGA	GBRAP_82_6867	94	95	0.989473684	0.989473684
CATGGCTCAACATTGA	LC3A_28_1001	94	94	1	1
CATTGGGAAATGGAGC	traf2_out_6_156_2455	94	94	1	1
CCACGCAGTAAGACCG	GBRAP_52_6080	94	95	0.989473684	0.989473684
CCGTATACCGTTTGGC	GBRAP_125_2964	94	96	0.979166667	0.979166667
CCTAAAAAAATTTACC	GBRAP_128_3594	94	95	0.989473684	0.989473684
CCTCGCTAGGGATCGT	LC3A_28_687	94	94	1	1
CGATTAGAATGTTGGC	GBRAP_125_2970	94	94	1	1
CGCGACAACAGCAGAC	LC3A_free_37_2174	94	94	1	1
CGCTTCCGTATTTTCT	LC3A_3_1886	94	94	1	1
CTCTTCGACTGTTCTT	traf2_out_1_156_894	94	95	0.989473684	0.989473684
CTTCGTTATCAGGAAC	GBRAP_74_6561	94	94	1	1
CTTGGCTTGTTTTGAT	GBRAP_26_5473	94	94	1	1
CTTGGGGTTACTTTTA	GBRAP_128_3586	94	94	1	1
CTTGTTCAACCTAATG	GBRAP_52_5983	94	94	1	1
CTTTTCATTTTTAGTA	traf2_out_1_27_1025	94	95	0.989473684	0.989473684
GAAAGGTAAAAGTCTA	LC3A_147_399	94	94	1	1
GACGGGGCATCGTTAA	GBRAP_166_4936	94	94	1	1
GAGGCCTGCTTTTGGT	GBRAP_80_6855	94	95	0.989473684	0.989473684
GATTGGATTAATACAG	GBRAP_184_5249	94	94	1	1
GCCATGAGCGTTTTGA	LC3A_28_1277	94	94	1	1
GCGAGTTTAGGTCTGT	uchl1_155_7501	94	94	1	1
GCGGTTGTCTTTACTA	LC3A_3_1901	94	94	1	1
GGCTGATTGTTACCTG	usp_38_diff_out_18_28_391	94	95	0.989473684	0.989473684
GGGCTAAATTTTTATC	LC3A_28_953	94	94	1	1
GGGTGTTTATGCTGAC	GBRAP_52_6287	94	94	1	1
GGTTCGTAGGTGCAAA	GBRAP_52_6029	94	94	1	1
GTACTGGTCTTGCTTT	GBRAP_45_5807	94	94	1	1
GTAGGTATTACTGTGT	FBXL12_hotspot_141_10	94	94	1	1
GTGGACGCATGATGGA	traf2_out_13_95_1053	94	94	1	1
GTTGTTTGAGTTCCAG	GBRAP_52_5846	94	94	1	1
GTTTTCAGGCTTTACG	LC3A_45_1977	94	95	0.989473684	0.989473684
TAATCGTCTCCGCTAA	GBRAP_52_6334	94	94	1	1
TAATTCCATTCACTCT	GBRAP_52_5984	94	94	1	1
TACATTACAACATGAT	traf2_out_18_3_1924	94	94	1	1
TACGCCCATGCTTAGC	FBXL12_hotspot_95_100	94	96	0.979166667	0.979166667
TACGCCTTTACGGCAT	uchl1_89_7587	94	94	1	1
TAGCTCCTTGCCACCT	usp_38_diff_out_16_25_199	94	94	1	1
TAGGTCCAACCCTAAC	GBRAP_184_5247	94	94	1	1
TAGTGGCTTGTGTTTA	LC3A_3_1637	94	94	1	1
TAGTTCTTCCATTACA	GBRAP_52_5979	94	96	0.979166667	0.979166667
TATGTTTCATCCTAAA	GBRAP_52_6349	94	94	1	1
TATTCACTGCGCTTTT	GBRAP_11_2866	94	96	0.979166667	0.979166667
TATTCATAGTTAACTG	usp_38_diff_out_14_2_120	94	94	1	1
TATTTTTAGTTTTAAT	LC3A_17_563	94	94	1	1
TCAGGCGTCGATCCAT	GBRAP_125_2980	94	94	1	1
TCATTTCTGGCTCTAT	uchl1_89_7578	94	94	1	1
TCCCCCGTCGAGGATA	LC3A_45_1923	94	94	1	1
TCCTCGGAATATTCGG	traf2_out_18_117_1774	94	94	1	1
TCCTGTGATGGTTTTA	GBRAP_52_5940	94	94	1	1
TCTACTTTTCTATTGC	LC3A_3_1433	94	94	1	1
TCTGTAAAGTTTAGTG	LC3A_28_1244	94	94	1	1
TGACCGACGTGTGATG	GBRAP_52_6360	94	94	1	1
TGGTCTTTGGTGCCTT	GBRAP_11_2726	94	94	1	1
TGTAGTTGATCGCGTA	usp_38_diff_out_18_28_367	94	96	0.979166667	0.979166667
TGTTCTCTTTAGGGCG	GBRAP_83_6961	94	94	1	1
TGTTGACTTATCTGCC	GBRAP_160_4209	94	94	1	1
TGTTTTCAGCCCTCTC	GBRAPL2_0_7215	94	94	1	1
TTACCTAATCTATACT	GBRAP_125_3077	94	94	1	1
TTCCTTAGATGCGATT	LC3A_3_1659	94	94	1	1
TTCGTTTCACTGCTTG	GBRAP_128_3169	94	94	1	1
TTCTTATTGCCTTGCT	GBRAP_43_5752	94	94	1	1
TTGCCCGGATGGTTAA	GBRAP_160_4853	94	94	1	1
TTTGCGATGTAATTTG	traf2_out_6_156_2441	94	95	0.989473684	0.989473684
TTTGGGTCTAACTTTT	LC3A_147_399	94	94	1	1
TTTGGTCTCGTTGGTT	GBRAP_128_3285	94	95	0.989473684	0.989473684
TTTGTTTGTCGTATCA	uchl1_89_7581	94	94	1	1
TTTTATTTGCTTTTCA	usp_38_diff_out_1_153_33	94	95	0.989473684	0.989473684
TTTTTGTAATAGGAAG	GBRAP_139_3723	94	94	1	1
AAGACCCCCTGGAAAC	traf2_out_20_3_2223	93	93	1	1
AAGCAACTAATTAAGT	GBRAP_95_7023	93	93	1	1
AAGTGCTGGACTCTTA	GBRAP_184_5030	93	93	1	1
ACACGCTCGAGTAAAT	uchl1_143_7488	93	93	1	1
ACAGGTTGACTTCCTA	LC3A_132_239	93	94	0.989361702	0.989361702
ACATCGAAATCTTTCT	GBRAP_43_5748	93	93	1	1
ACCGCCTATAACTTTG	GBRAP_35_5510	93	93	1	1
ACGATTTGGCTTATGG	GBRAP_52_5921	93	94	0.989361702	0.989361702
ACTGATGACCTTAGCA	GBRAP_52_6361	93	93	1	1
AGACACGTCGTCCTAT	traf2_out_1_27_1013	93	93	1	1
AGCATTGTTCGCTTTA	GBRAP_52_5949	93	94	0.989361702	0.989361702
AGCTAGAGGGAGTCTA	traf2_out_6_156_2433	93	93	1	1
AGTTTGATTAGGTGTG	GBRAP_128_3497	93	93	1	1
ATACACCATTTCTGGT	GBRAP_166_4920	93	95	0.978947368	0.978947368
ATCATCGCGTACTAAC	GBRAP_52_6202	93	94	0.989361702	0.989361702
ATCGGGAAATCTCTTT	GBRAP_80_6750	93	93	1	1
ATCTTAGTGAGCTTTG	GBRAP_52_6154	93	93	1	1
ATGATGAAAGCTCCGG	traf2_out_11_169_866	93	93	1	1
ATGATTTGTAATTATC	usp_38_diff_out_18_28_367	93	94	0.989361702	0.989361702
ATTAGTGATACTAGTC	LC3A_3_1504	93	93	1	1
ATTCTTATGATATATT	GBRAP_35_5561	93	94	0.989361702	0.989361702
ATTTAAGAAACCTACT	traf2_out_18_167_1844	93	96	0.96875	0.96875
ATTTGAACTTTTTGCA	GBRAP_11_2866	93	93	1	1
CAAGCTTTTTTAGGTA	LC3A_132_310	93	94	0.989361702	0.989361702
CCATGTGTCAGGTCGC	usp_38_diff_out_16_37_207	93	93	1	1
CCTTGCAATCCCGTTT	traf2_out_13_95_1119	93	93	1	1
CCTTTTCATTTATGCC	GBRAP_122_2943	93	93	1	1
CGACATTGTCTCGTCC	uchl1_89_7579	93	94	0.989361702	0.989361702
CTCTCTCCGTCATTGT	GBRAP_52_6118	93	93	1	1
CTGGTGCTGACACTGA	GBRAP_160_4414	93	94	0.989361702	0.989361702
CTTAGGGGTATTCTGT	GBRAP_128_3350	93	93	1	1
CTTTGTGAGTATGTCC	GBRAP_160_4032	93	93	1	1
GAAAGTAACAGGGGCT	traf2_out_20_3_2214	93	93	1	1
GAATATAACCTTACTG	traf2_out_20_3_2231	93	93	1	1
GACATTCTTCTAAATC	traf2_out_5_63_2346	93	93	1	1
GAGGCTCCTAAACTTA	GBRAP_11_2803	93	93	1	1
GAGGCTCCTTCTTTGA	GBRAP_74_6516	93	93	1	1
GAGGTCATGCGGCTTA	traf2_out_18_54_1951	93	94	0.989361702	0.989361702
GCAAGTGGTACTCTGT	GBRAP_95_7028	93	93	1	1
GCCCCTTACAAAACCA	LC3A_28_1102	93	93	1	1
GCCTGATTCTCTCGGT	GBRAP_83_6975	93	93	1	1
GCGACTTACGGCCCCT	GBRAP_9_7144	93	93	1	1
GCTCTTAGCTGGCACT	LC3A_free_39_2240	93	93	1	1
GGAATTTTTCACCAAT	LC3A_3_1540	93	93	1	1
GGACTTCACGTTCTGG	LC3A_59_2023	93	93	1	1
GGGGAGGTATCATTGT	GBRAP_159_3965	93	93	1	1
GGGGGATTCCTTACGG	GBRAP_160_4724	93	94	0.989361702	0.989361702
GGGTGTTAGCTTAGGT	traf2_out_12_148_939	93	93	1	1
GTATCTGGTTTATTCC	traf2_out_20_3_2125	93	93	1	1
GTGGACCCCGGTTTAC	traf2_out_18_167_1840	93	93	1	1
GTTCCTACATTGTTTG	LC3A_3_1494	93	93	1	1
GTTGTGTGTTGTTTTG	GBRAP_48_5835	93	94	0.989361702	0.989361702
GTTTGTGGGGAGTATG	GBRAP_52_5963	93	94	0.989361702	0.989361702
TAGCAGCGGTTAACTG	GBRAP_11_2729	93	93	1	1
TCACTTATGCCTTGGT	GBRAP_128_3336	93	93	1	1
TCATCCGGCGTTACTG	usp_38_diff_out_18_28_392	93	93	1	1
TCATGGTCAACTTTTT	traf2_out_14_166_1273	93	94	0.989361702	0.989361702
TCCGGTTAAGACTCTC	GBRAP_128_3257	93	93	1	1
TCGACGTGTCCAAAGT	LC3A_3_1464	93	94	0.989361702	0.989361702
TCGGGTAGCCTGTTTA	LC3A_3_1354	93	95	0.978947368	0.978947368
TCTTTGGTGATGGTTC	GBRAP_125_3050	93	93	1	1
TCTTTTTATTTATTTG	LC3A_free_46_2388	93	93	1	1
TGAAAGTCCGCACATC	GBRAP_78_6729	93	93	1	1
TGGCGTACTCTCCAGG	GBRAP_128_3350	93	95	0.978947368	0.978947368
TGGGTTTGAGGTACAC	GBRAP_57_6449	93	93	1	1
TGGTACTGGCTATGGC	GBRAP_160_4779	93	93	1	1
TGGTGTGGCTTTAAAT	LC3A_59_2031	93	94	0.989361702	0.989361702
TGTAACTTCAATTTAC	LC3A_28_666	93	93	1	1
TGTATCGGATCTTTTC	GBRAP_78_6607	93	93	1	1
TGTGTTCTCCAGCAAG	traf2_out_18_117_1782	93	95	0.978947368	0.978947368
TGTTGAAACAGCTGAA	GBRAP_11_2609	93	93	1	1
TTACAGGCGTGAGGTT	GBRAPL2_0_7213	93	93	1	1
TTAGTAAGTCCCACAT	GBRAP_128_3586	93	93	1	1
TTATATTGTTTGTTCT	GBRAP_128_3572	93	93	1	1
TTCATACCGCTTATAG	LC3A_132_270	93	93	1	1
TTCGAGTTTGTTTTGT	GBRAP_160_4727	93	93	1	1
TTCGCATTATCGGCAC	LC3A_3_1463	93	94	0.989361702	0.989361702
TTCGTTATGACAGCAA	usp_38_diff_out_18_31_440	93	93	1	1
TTCTGTTTTTGTCAAC	GBRAPL2_83_7416	93	93	1	1
TTGCCGTCTGGGTAGA	GBRAP_11_2845	93	93	1	1
TTGGCTTTGTCTTATG	GBRAP_52_6020	93	94	0.989361702	0.989361702
TTGGGTAGCTGTGTAA	traf2_out_19_16_1983	93	94	0.989361702	0.989361702
TTGTGTGCGCGTCGCC	GBRAP_160_4127	93	93	1	1
TTTGATCGATTTAGTT	traf2_out_13_95_1119	93	93	1	1
TTTTGACACTTTAGCG	GBRAP_52_5924	93	93	1	1
TTTTTAACGTCTTACA	traf2_out_16_104_1401	93	93	1	1
TTTTTTCACTGCTGGG	traf2_out_6_166_2469	93	93	1	1
AAATCTATAGAGACAG	GBRAP_125_2988	92	92	1	1
AATCTGTCTTTTTGCA	traf2_out_13_95_1053	92	95	0.968421053	0.968421053
ACAGTAGTCAAACTTG	usp_38_diff_out_16_109_180	92	92	1	1
ACCGAATATCGTGCTT	LC3A_3_1833	92	92	1	1
ACCTCCTAGGTCAGAA	GBRAP_26_5479	92	92	1	1
ACGCCAGAATAAGGTC	uchl1_89_7578	92	92	1	1
ACGCTTTCTGACAGCT	FBXL12_hotspot_186_28	92	92	1	1
AGAATATTATTAGCTA	GBRAP_14_3825	92	94	0.978723404	0.978723404
AGAATTACTCCCTTGT	GBRAP_83_6889	92	92	1	1
AGCGAATCCACCATCC	traf2_out_9_17_2617	92	92	1	1
AGCGGCCCCTAGAGGG	GBRAP_78_6670	92	93	0.989247312	0.989247312
AGTATTTGACATAACT	uchl1_89_7574	92	93	0.989247312	0.989247312
AGTTTAGATCACCGAG	GBRAP_11_2762	92	93	0.989247312	0.989247312
ATAATTTTGCAAGAAA	GBRAP_48_5839	92	93	0.989247312	0.989247312
ATATATAGTCAAGGCT	GBRAP_125_3034	92	92	1	1
ATATCAGAGTGACTTG	GBRAP_53_6421	92	93	0.989247312	0.989247312
ATGCGCTCATTTCCGA	GBRAP_35_5601	92	93	0.989247312	0.989247312
ATTAACAAGATTAGGA	traf2_out_14_149_1258	92	93	0.989247312	0.989247312
ATTGAGCTTTCGTGTA	GBRAPL2_0_7208	92	92	1	1
ATTGCATTCGAATGAC	GBRAP_184_5239	92	92	1	1
ATTGTAATATGTAGTT	FBXL12_hotspot_141_10	92	92	1	1
ATTTACCATAATTCTT	GBRAP_195_5410	92	92	1	1
ATTTAGTCCTTAGCTT	GBRAP_125_3066	92	92	1	1
CAAAGCATTTCAGGGC	GBRAP_184_5252	92	92	1	1
CAAATTCCTTATATGG	LC3A_45_1934	92	92	1	1
CAAGCGGGGTGCAATT	GBRAP_177_5016	92	92	1	1
CAATCTCGCTGCTTTT	usp_38_diff_out_18_14_334	92	92	1	1
CCGATGAATTCAGTCT	GBRAP_160_4129	92	92	1	1
CGATAGGGAGGTTTAC	GBRAP_14_3768	92	92	1	1
CGATTAAGGTGCACAA	GBRAP_52_6183	92	92	1	1
CGCGTTTCAATGGTCA	LC3A_28_1076	92	93	0.989247312	0.989247312
CGGTGTGTTCTGAGGA	uchl1_89_7577	92	93	0.989247312	0.989247312
CGTGCGTATGGTATAC	GBRAP_11_2850	92	93	0.989247312	0.989247312
CTACAGTAAGTTTTAA	GBRAP_11_2816	92	92	1	1
CTCTAACTAATGTGTT	GBRAP_35_5559	92	92	1	1
CTGGGTCGTCTGGCTG	usp_38_diff_out_15_114_143	92	92	1	1
CTGTCTAATGTTAGAT	LC3A_28_813	92	93	0.989247312	0.989247312
CTTGACACGGGCTGTG	GBRAP_53_6388	92	92	1	1
CTTGCTAATGTATTGC	LC3A_28_806	92	92	1	1
CTTGGTTACTCTCCGA	GBRAP_139_3743	92	92	1	1
GAATTTTAAATGGGGC	usp_38_diff_out_18_28_382	92	93	0.989247312	0.989247312
GACGTCGGTATTTTTT	LC3A_3_1479	92	92	1	1
GACTCCGAAATGGATG	GBRAP_95_7015	92	92	1	1
GAGTAGGTCCATTACC	traf2_out_20_3_2127	92	92	1	1
GATCAGGGGTAACTCA	GBRAP_55_6432	92	92	1	1
GATTGACTAGGCGCTT	GBRAP_128_3383	92	92	1	1
GCATAAAGTAGTAGCC	GBRAP_78_6603	92	93	0.989247312	0.989247312
GCTAAATTGATCGGTA	GBRAP_80_6750	92	92	1	1
GCTACCTTCCTTGCCC	traf2_out_16_177_1456	92	92	1	1
GCTACTTGGTCAATTG	GBRAP_125_3050	92	92	1	1
GGAGGTCGTATAGCGT	GBRAP_160_4654	92	93	0.989247312	0.989247312
GGATGGCATTGTGTAA	traf2_out_15_48_1345	92	92	1	1
GGCTCCTATTTATTGC	GBRAP_96_7090	92	94	0.978723404	0.978723404
GGGAAATGTATCTTCT	traf2_out_20_3_2246	92	93	0.989247312	0.989247312
GGTCTAATTTACTCTT	traf2_out_12_187_961	92	92	1	1
GGTCTGTCCGATGTAG	traf2_out_18_54_1952	92	93	0.989247312	0.989247312
GGTTTGGCCGATTGTA	GBRAP_52_6337	92	92	1	1
GTATTCCGCTTGACGA	LC3A_free_37_2174	92	92	1	1
GTCAATGCCTTGCAGG	LC3A_28_672	92	92	1	1
GTGGTAGTCCGTTCTT	GBRAP_128_3375	92	92	1	1
GTGTTGAGCTGATAGG	usp_38_diff_out_5_164_612	92	92	1	1
GTTCGAAAGGTTGCTT	GBRAP_9_7121	92	93	0.989247312	0.989247312
GTTGTTGACCATTTAG	traf2_out_18_54_1949	92	92	1	1
GTTTAATCCGACCTTT	GBRAP_52_6142	92	92	1	1
TAAGCTATAATGAATT	GBRAP_74_6502	92	92	1	1
TAATCCGCTGGTACAT	FBXL12_hotspot_186_26	92	92	1	1
TAGAAAACTTCCCTTT	LC3A_28_1176	92	93	0.989247312	0.989247312
TATAAGTATTGCTGTC	traf2_out_13_95_1226	92	93	0.989247312	0.989247312
TATGTCCCGTCCACAG	GBRAP_125_3126	92	94	0.978723404	0.978723404
TCAGTCGTATTTAGGA	GBRAP_184_5220	92	92	1	1
TCAGTCTTTGAAGCGA	usp_38_diff_out_18_159_358	92	93	0.989247312	0.989247312
TCATCCAACTGGTGCG	traf2_out_6_156_2457	92	92	1	1
TCCGGTGCTTATTCGC	LC3A_28_700	92	92	1	1
TCCTATTCTAGAAGTC	LC3A_45_1977	92	92	1	1
TCCTCAGGCTTTGCAG	GBRAPL2_0_7252	92	93	0.989247312	0.989247312
TCTACTAGAACAAGTG	GBRAP_52_6210	92	92	1	1
TGATGTGGGTGCAGTG	LC3A_3_1748	92	92	1	1
TGCGACGAGCGGTTGT	GBRAP_80_6760	92	92	1	1
TGGCATTTGCTCATCA	LC3A_28_966	92	93	0.989247312	0.989247312
TGGTAGACTGTTTAGT	LC3A_127_202	92	92	1	1
TGTGAATCTAACCCTC	LC3A_free_39_2265	92	92	1	1
TTAGCAATGCACAATT	LC3A_3_1549	92	92	1	1
TTATCACGGTCGCACG	GBRAP_52_6186	92	92	1	1
TTATTATTATGTAAAG	GBRAP_52_5963	92	93	0.989247312	0.989247312
TTCAAATTAATCATCC	LC3A_3_1595	92	92	1	1
TTCGTTGCATCCACGT	traf2_out_14_149_1258	92	92	1	1
TTGCCCTGCGGGTAGG	GBRAP_52_6279	92	92	1	1
TTGGCGGGGATCTGTA	GBRAP_52_6222	92	93	0.989247312	0.989247312
TTTAAGTCACCTGTAA	LC3A_3_1550	92	92	1	1
TTTACCTTTGATCTGA	GBRAP_83_6976	92	92	1	1
TTTGGTATTTCATATT	GBRAP_11_2904	92	92	1	1
TTTGTCCCCTCCAGAT	GBRAP_184_5225	92	95	0.968421053	0.968421053
TTTTGGTCTAAAATAA	GBRAP_160_4514	92	92	1	1
AACCGATGTTTGTGCC	GBRAP_160_4580	91	92	0.989130435	0.989130435
AAGCACGTGCACTGAG	GBRAP_83_6988	91	91	1	1
AAGCACTGTGCATCGC	GBRAP_160_4646	91	91	1	1
AAGTCATTGACTGAGT	LC3A_28_1078	91	91	1	1
AAGTTGAGTTCTGGCC	GBRAP_160_4525	91	91	1	1
AATTATTCATTTTTTA	GBRAP_128_3209	91	91	1	1
AATTCTCTGGACTTCC	usp_38_diff_out_18_30_434	91	91	1	1
AATTGCATCGCTTCGT	LC3A_17_577	91	91	1	1
ACCACTTGTATCAAAC	LC3A_17_577	91	91	1	1
ACGTCTCATGTCTCTC	GBRAP_125_3137	91	91	1	1
ACTTTCTTATACGCAT	GBRAP_125_3144	91	92	0.989130435	0.989130435
AGAAGGAGTGTTACCG	traf2_out_13_95_1099	91	92	0.989130435	0.989130435
AGAGTTATGCATAGCT	FBXL12_hotspot_16_24	91	91	1	1
AGGAAAAAATTATTAA	GBRAP_14_3823	91	92	0.989130435	0.989130435
AGTACGCAATCTTCGG	GBRAP_160_4179	91	91	1	1
AGTCCTTTGGTTCATC	GBRAP_80_6815	91	91	1	1
AGTCGAAGTATACAGG	GBRAP_139_3745	91	91	1	1
AGTCTGGCCGTTAAAG	GBRAP_16_4993	91	91	1	1
AGTGCGCTGTCTGTAG	LC3A_free_0_2116	91	91	1	1
AGTTCGTGGGCCTTGA	GBRAP_125_2964	91	91	1	1
AGTTTAGCATAGACTT	GBRAP_11_2904	91	91	1	1
ATAAGTCATCGTCGTA	GBRAP_52_5956	91	91	1	1
ATACTAATGAACCTAC	GBRAP_14_3779	91	91	1	1
ATCATAAAGTTGTTTT	GBRAP_78_6692	91	92	0.989130435	0.989130435
ATCTTATCTGTACCTG	GBRAP_128_3416	91	91	1	1
ATCTTGATTGCTTACT	GBRAP_26_5423	91	92	0.989130435	0.989130435
ATGGTGTTGATCATTT	traf2_out_11_79_930	91	91	1	1
ATGTACTAGTTTCCAG	GBRAP_11_2888	91	91	1	1
ATTCAAATTAATCATT	FBXL12_hotspot_141_10	91	93	0.978494624	0.978494624
ATTCCATCATTCGATC	GBRAP_128_3442	91	91	1	1
ATTCGACTACTCAGAA	LC3A_3_1364	91	91	1	1
ATTGTAATACTTAGTG	LC3A_127_167	91	91	1	1
ATTTACATCAAATTGG	usp_38_diff_out_5_91_621	91	92	0.989130435	0.989130435
ATTTACGATGTGTTAC	GBRAP_11_2680	91	91	1	1
ATTTTTATTGACCTGT	GBRAP_128_3261	91	93	0.978494624	0.978494624
CAAAGGTTTCGATCGC	traf2_out_20_3_2073	91	91	1	1
CAACGGTAGGGCTATG	GBRAP_125_3042	91	91	1	1
CACTACTGCATTATAG	GBRAP_128_3249	91	91	1	1
CAGTTGTCCCATTCGG	LC3A_3_1854	91	91	1	1
CATCCTATGTCATTTT	GBRAP_137_3626	91	91	1	1
CATGCCTAGTTCTGCC	LC3A_147_496	91	91	1	1
CCAAAATTGGCTTGCG	GBRAP_128_3229	91	92	0.989130435	0.989130435
CCGTCTCTGAATATGT	GBRAP_53_6400	91	92	0.989130435	0.989130435
CCTGGATTATTTGAGC	GBRAP_125_3070	91	92	0.989130435	0.989130435
CGATGGTTTCTTATTG	LC3A_17_594	91	91	1	1
CGTGTGCGTCCAGGGA	LC3A_free_26_2155	91	91	1	1
CTAAAAAACTTCGGTT	GBRAP_11_2614	91	91	1	1
CTACTGGCTATGTCGT	GBRAP_52_5848	91	92	0.989130435	0.989130435
CTCATGATAGGTATGA	LC3A_28_1056	91	91	1	1
CTGGTCAAGCTGATTA	LC3A_28_806	91	91	1	1
CTGTTGTCATGTATTG	LC3A_17_580	91	91	1	1
CTTCATGAATCATGTA	GBRAP_125_2980	91	91	1	1
GAATATACAAGTCTAG	LC3A_28_727	91	92	0.989130435	0.989130435
GAGACATGGTTAGCAC	GBRAP_159_3964	91	91	1	1
GATAGAAGTACTGTTT	GBRAP_122_2954	91	92	0.989130435	0.989130435
GCCCGCGAAAAAATGT	FBXL12_hotspot_78_95	91	91	1	1
GCGTCAATTTACCCTC	LC3A_free_46_2375	91	91	1	1
GCTGATAAAATGTGAA	GBRAP_52_6361	91	92	0.989130435	0.989130435
GCTGTATGTGATTTCC	GBRAP_184_5175	91	92	0.989130435	0.989130435
GCTTTTCCCCCATGTC	GBRAP_139_3733	91	91	1	1
GGCATCTGGGTGCTGC	uchl1_199_7517	91	91	1	1
GGGCTAAGGGGATACT	LC3A_28_1144	91	92	0.989130435	0.989130435
GTAGGAATAGGTATGA	LC3A_132_283	91	93	0.978494624	0.978494624
GTGCTATGGCATATTG	traf2_out_6_166_2469	91	92	0.989130435	0.989130435
GTGTATCGTCCTCCTA	traf2_out_18_117_1789	91	91	1	1
GTGTGCAGTAGGCTTG	GBRAP_52_5983	91	92	0.989130435	0.989130435
GTGTGTTTTTATTGGT	GBRAP_184_5094	91	92	0.989130435	0.989130435
GTGTTAGTCCGGAATC	GBRAP_14_3875	91	91	1	1
GTTTCAGGAGTCTTCT	LC3A_28_963	91	91	1	1
GTTTTAACTCTCAACA	LC3A_28_769	91	92	0.989130435	0.989130435
TAAAATTTATTCTAGC	GBRAP_52_6029	91	91	1	1
TAACTATGTTTTCCCG	LC3A_28_1239	91	92	0.989130435	0.989130435
TAATCGTCTCTTCTGA	LC3A_3_1748	91	91	1	1
TACCAGGTGAAGCTCA	uchl1_199_7513	91	91	1	1
TACCTCGTCACCCGCC	FBXL12_hotspot_109_6	91	91	1	1
TAGTAGAATAAATCGA	GBRAP_52_6196	91	91	1	1
TATAATGGGTGTAGTC	LC3A_3_1743	91	91	1	1
TATATGGTACGTACTA	GBRAP_160_4431	91	92	0.989130435	0.989130435
TATCCAAAAGTTGTGA	GBRAP_128_3577	91	91	1	1
TCAACAATAAATTATC	traf2_out_13_95_1191	91	91	1	1
TCATTCTCTATGAAGC	usp_38_diff_out_4_99_573	91	91	1	1
TCCTCAGGTGTGGTCT	usp_38_diff_out_18_28_398	91	92	0.989130435	0.989130435
TCCTTCTTCTTTAGTT	GBRAP_137_3620	91	91	1	1
TCGACCCGTATTCTAG	GBRAPL2_0_7232	91	91	1	1
TCGGAATTTTATTTTT	uchl1_89_7577	91	94	0.968085106	0.968085106
TCTGAGTATTTTTAAT	GBRAP_125_3001	91	91	1	1
TCTTCTCTGCTTTCGA	traf2_out_20_3_2154	91	91	1	1
TGATCGACTTGCTTTT	GBRAP_11_2843	91	91	1	1
TGCCTTTCCTCGTCTT	usp_38_diff_out_24_27_497	91	91	1	1
TGTAAACATTCATTGC	GBRAP_78_6635	91	91	1	1
TGTAACGAACTCTTTT	traf2_out_11_104_650	91	91	1	1
TGTACTAAACTGTGTC	GBRAP_80_6787	91	91	1	1
TGTCTAAAGTTCAGGT	GBRAP_137_3624	91	92	0.989130435	0.989130435
TGTCTGTTTACTCTAT	LC3A_3_1357	91	92	0.989130435	0.989130435
TTATCAGGTTTGTAGG	usp_38_diff_out_1_101_6	91	91	1	1
TTATCTCCAGTAGGCT	GBRAP_125_3012	91	91	1	1
TTATTCGTGCTTAAGC	LC3A_45_1936	91	91	1	1
TTCGCTGAGGCACTCT	uchl1_89_7591	91	91	1	1
TTCGGTCGGCGCGTGT	traf2_out_1_158_906	91	91	1	1
TTCGTCTTTTAACTTA	usp_38_diff_out_18_28_397	91	91	1	1
TTCTTTAATTCATTCC	GBRAP_128_3181	91	91	1	1
TTGAACAGCCTGTACG	LC3A_59_2031	91	91	1	1
TTGACTGTAGCCGACT	GBRAP_57_6477	91	91	1	1
TTGTAGGTTCCATTGC	GBRAP_125_2976	91	91	1	1
TTGTCTTCCTTTATAA	GBRAP_14_3849	91	91	1	1
TTGTGTACGTGCATCT	traf2_out_13_95_1070	91	92	0.989130435	0.989130435
TTTAGGGCATGCGGTT	FBXL12_hotspot_141_10	91	91	1	1
TTTCCTCTTGTTTCTG	traf2_out_18_3_1919	91	91	1	1
AAATGATCTAAAGATT	GBRAP_45_5812	90	90	1	1
AATAAAGTGGACACTT	GBRAP_95_7015	90	90	1	1
AATATAGGTCTTGTTT	GBRAP_9_7115	90	90	1	1
AATGGATTAATTTTGA	GBRAPL2_128_7288	90	90	1	1
AATGTTTCCATGTGTT	GBRAP_52_6358	90	90	1	1
AATTGTGTTGAAGTTC	usp_38_diff_out_18_28_370	90	90	1	1
AATTTAATTTCCTATA	uchl1_89_7579	90	91	0.989010989	0.989010989
ACAAAGCGTTTTGCCA	usp_38_diff_out_1_153_36	90	90	1	1
ACCCGGGGTGCGGAAT	GBRAP_11_2852	90	92	0.97826087	0.97826087
ACCTTTCTGATTGACT	GBRAP_125_3152	90	90	1	1
ACGTCTATCAAATAAA	traf2_out_1_27_1006	90	90	1	1
AGAAAATGTTGGCTCT	GBRAP_52_6361	90	90	1	1
AGACTCTCAGTGCCTC	LC3A_102_146	90	90	1	1
AGAGAACATCGTTGCA	GBRAP_52_6097	90	90	1	1
AGGAATCAGACATTGT	GBRAP_160_4430	90	90	1	1
AGGATAAACTTCCCTT	traf2_out_20_38_2021	90	90	1	1
AGGGAAAAGCGTGGTG	uchl1_2_7531	90	90	1	1
AGTCTAAATCTCACTC	GBRAP_26_5461	90	90	1	1
AGTTAAGGCGGGCAGA	LC3A_28_1183	90	90	1	1
ATAATATATAAGCCCG	uchl1_143_7479	90	91	0.989010989	0.989010989
ATAGCCGTTATCTTCC	GBRAP_160_4668	90	90	1	1
ATAGGGTTACATACTG	GBRAP_52_5962	90	91	0.989010989	0.989010989
ATCTGAAAAATCGCTT	LC3A_3_1795	90	91	0.989010989	0.989010989
ATGCCTCTCCGATCCT	usp_38_diff_out_17_26_234	90	90	1	1
ATGGCAGACTAACTAG	usp_38_diff_out_14_75_134	90	90	1	1
ATGTATCTCTTATTTG	traf2_out_16_104_1417	90	90	1	1
ATTCTAAGTGAGGGGT	LC3A_132_316	90	90	1	1
ATTCTGATTCCTCGGG	GBRAP_52_6221	90	90	1	1
ATTGCTGTATTTTAAT	GBRAP_80_6795	90	90	1	1
ATTGGGTATGACTTCT	GBRAP_11_2842	90	91	0.989010989	0.989010989
ATTTCTTATTGGATTC	GBRAP_128_3270	90	91	0.989010989	0.989010989
CAAGAATTGAGAAAGG	GBRAP_160_4422	90	90	1	1
CAATCTTAGTTTATGC	GBRAPL2_151_7304	90	90	1	1
CACAAGCTCTTAACTA	GBRAP_83_6943	90	91	0.989010989	0.989010989
CACATAGCTCACGCAA	traf2_out_17_178_1692	90	90	1	1
CACCCGCGGTACAGAG	traf2_out_5_189_2325	90	91	0.989010989	0.989010989
CACTAGAACATGAACG	LC3A_3_1781	90	90	1	1
CACTAGGTGGGATTTT	traf2_out_13_95_1223	90	91	0.989010989	0.989010989
CATAAATAAGCTGTTG	GBRAP_125_2997	90	90	1	1
CCAGGCGACCTTGCTA	traf2_out_11_169_855	90	90	1	1
CCGCCAAGGAGTCGAT	uchl1_199_7514	90	90	1	1
CCTGAAGTTTACAGGG	GBRAP_184_5127	90	90	1	1
CGCGTGCCCTGAAAGT	GBRAPL2_0_7245	90	92	0.97826087	0.97826087
CTAGATTAGTGTACTG	GBRAP_160_4213	90	91	0.989010989	0.989010989
CTCTGGGTTCATGATA	LC3A_free_0_2113	90	90	1	1
CTCTGGTTAATTTCTT	usp_38_diff_out_18_28_384	90	92	0.97826087	0.97826087
CTGAGACGGGCAAATG	GBRAP_95_7020	90	90	1	1
CTTAGCTCGGCTCGTC	LC3A_28_1334	90	91	0.989010989	0.989010989
GAACGGGTTTAATGTT	GBRAP_166_4895	90	91	0.989010989	0.989010989
GACTTACTTTTTAGTT	GBRAP_184_5071	90	90	1	1
GAGTTTCGAATTAGAC	traf2_out_18_54_1950	90	90	1	1
GATGGTGTTCTTCGAT	GBRAP_125_3086	90	91	0.989010989	0.989010989
GATTTGAAAGTCTAGA	usp_38_diff_out_16_109_174	90	90	1	1
GCACGTAGTGTATGCC	GBRAP_52_6118	90	91	0.989010989	0.989010989
GCACTCGGTGATTTGT	GBRAP_43_5783	90	90	1	1
GCGCTATTAATGGCTT	GBRAP_128_3561	90	90	1	1
GGATGATAAGTTACGC	LC3A_free_8_2508	90	90	1	1
GGGATTCACTTTGTGG	GBRAP_52_5906	90	90	1	1
GGTACATTGCTTATCA	LC3A_28_927	90	90	1	1
GGTGATTTAGCTATTG	GBRAP_53_6428	90	92	0.97826087	0.97826087
GTACAACTTATAGGCC	uchl1_143_7487	90	90	1	1
GTCCACAGTTAGGCGA	LC3A_45_1919	90	91	0.989010989	0.989010989
GTCTTGTGTCGCGGTG	GBRAP_52_6168	90	91	0.989010989	0.989010989
GTGGTCTGACTTTGTT	GBRAP_125_3012	90	90	1	1
GTGTTTAGCAATGTGT	GBRAP_125_3004	90	90	1	1
GTTCCTGATGTGTGTG	LC3A_28_791	90	90	1	1
GTTCGACCTTGGACTA	GBRAP_52_6299	90	91	0.989010989	0.989010989
TAAATAGTGTTGTTAA	GBRAP_160_4230	90	90	1	1
TAACCGCGCCACTTAT	LC3A_17_571	90	91	0.989010989	0.989010989
TAAGATGATTTAGTAA	usp_38_diff_out_9_42_629	90	90	1	1
TAAGTTTTATCCAGTC	GBRAP_95_7052	90	91	0.989010989	0.989010989
TAATTCCCCTCGTCTT	GBRAP_125_3133	90	90	1	1
TAGACGAAAGATTTGG	GBRAP_166_4897	90	91	0.989010989	0.989010989
TAGCTAAAGACGTGTA	GBRAP_184_5364	90	91	0.989010989	0.989010989
TAGCTTTTTGACCACG	GBRAP_139_3733	90	90	1	1
TAGTACATTGAGTGTG	GBRAP_74_6525	90	90	1	1
TATATGGGAATACTGT	GBRAP_160_4803	90	90	1	1
TATTAAAATGTCACAT	GBRAP_26_5500	90	90	1	1
TATTGCCCAACCGTTT	traf2_out_18_54_1951	90	90	1	1
TCAAATGGACAATCTG	GBRAP_166_4961	90	90	1	1
TCAGTACAAGTCTAGA	traf2_out_5_182_2314	90	91	0.989010989	0.989010989
TCCGAAGCAGTTCTAC	GBRAP_125_3143	90	91	0.989010989	0.989010989
TCCGTACGCCTTTCAT	LC3A_3_1381	90	91	0.989010989	0.989010989
TCGGGTATTGATAATG	uchl1_89_7574	90	90	1	1
TGCAGGGGAATGTTGT	FBXL12_hotspot_82_99	90	90	1	1
TGGACTTTTAAATTAT	traf2_out_14_149_1232	90	90	1	1
TGGGCTTATATTTACA	GBRAP_125_3014	90	90	1	1
TGGTATTGAATTTAAC	GBRAP_160_4779	90	90	1	1
TGTAATGCATCTCCTG	traf2_out_20_3_2251	90	90	1	1
TGTATTTTGATGTCTC	traf2_out_14_149_1232	90	90	1	1
TGTCTTTTTAGGCGTT	GBRAPL2_0_7233	90	90	1	1
TGTTGGCAATTACGGA	GBRAP_128_3451	90	90	1	1
TGTTTCTACATGCACC	GBRAP_160_4131	90	90	1	1
TTAACCCTTTGACTGG	LC3A_28_1274	90	90	1	1
TTCACAACTGACATCT	traf2_out_18_117_1799	90	90	1	1
TTCCCTAGAGAGGATA	GBRAP_80_6758	90	90	1	1
TTCTTTTGTCCTTTAC	uchl1_122_7447	90	90	1	1
TTGTTCACGGCCAGTA	GBRAP_125_3084	90	90	1	1
TTGTTTCAGAGGACCA	traf2_out_12_50_982	90	90	1	1
TTTAGCTTTGTCGCAC	GBRAP_52_6305	90	91	0.989010989	0.989010989
TTTAGGGTTTTTTAGA	GBRAP_117_2573	90	90	1	1
TTTCGTGCCTCGTCCT	LC3A_59_2021	90	90	1	1
TTTCTATGACGAAAGC	usp_38_diff_out_16_37_211	90	90	1	1
TTTCTCACAAAGTTTT	LC3A_147_408	90	91	0.989010989	0.989010989
TTTGAGTATTACTTAG	usp_38_diff_out_16_109_182	90	90	1	1
TTTTATAGCGTTTGTT	GBRAP_128_3191	90	91	0.989010989	0.989010989
TTTTTACAATGTACAG	GBRAP_35_5525	90	91	0.989010989	0.989010989
TTTTTTTGCATCTCGG	traf2_out_15_48_1355	90	91	0.989010989	0.989010989
AAATCGCCTACCTAGT	LC3A_59_2031	89	91	0.978021978	0.978021978
AACAGCGATCCTAGCA	LC3A_28_642	89	89	1	1
AAGAGAACCGTCTGAC	LC3A_3_1672	89	89	1	1
AAGCCCTTCTTGCTCA	traf2_out_13_95_1213	89	89	1	1
AAGCGAGGTTATTCAG	traf2_out_14_166_1275	89	89	1	1
AAGCGTTCATACTTTT	LC3A_132_292	89	90	0.988888889	0.988888889
AAGGAAAAGTTAGCAA	GBRAP_159_3964	89	89	1	1
AAGTATACTAAGCCTC	usp_38_diff_out_13_133_51	89	89	1	1
AATAGGCATAGCTTGG	traf2_out_11_169_871	89	89	1	1
AATATCCATGTGATGT	GBRAP_80_6750	89	89	1	1
AATCCCTATTTATATG	GBRAP_80_6750	89	89	1	1
ACCTCCACTCATAACT	GBRAP_52_5847	89	89	1	1
ACGGGTTTTGTTCTTA	GBRAP_80_6803	89	89	1	1
ACTATGTCTATGGTGT	traf2_out_18_3_1912	89	91	0.978021978	0.978021978
ACTTTGTTTGGCCAAC	GBRAPL2_53_7356	89	89	1	1
AGAACGAGGATTCCTG	GBRAP_125_3057	89	89	1	1
AGGCTATATGGCTGTT	LC3A_3_1790	89	89	1	1
AGTCTACGGCATTCCT	GBRAP_52_6033	89	89	1	1
ATAAGTTTAGTCTCGG	traf2_out_5_189_2332	89	89	1	1
ATATGCCCTCGGTACA	GBRAP_125_3012	89	89	1	1
ATCAAGTAGTCGGTCA	GBRAP_160_4439	89	89	1	1
ATCCATCATTGGGTTT	LC3A_3_1476	89	90	0.988888889	0.988888889
ATCCATTTTTGTCAAG	GBRAP_78_6657	89	89	1	1
ATCGGAGTTTGAGTCT	GBRAP_11_2924	89	89	1	1
ATCTAAACCTAAACCG	uchl1_143_7475	89	91	0.978021978	0.978021978
ATCTACTCATAACGGG	traf2_out_20_38_2032	89	89	1	1
ATCTTTTACTTAGTTT	traf2_out_6_156_2432	89	89	1	1
ATGGTGGGCTTGTAAG	LC3A_3_1871	89	89	1	1
ATGTTGTCATTTTTAT	GBRAP_128_3391	89	89	1	1
ATTGCGTTGTGTCCCT	LC3A_28_696	89	89	1	1
ATTTGCCGTAGTATCC	GBRAP_125_3130	89	89	1	1
ATTTGGTATGCCGTGT	GBRAP_39_5636	89	90	0.988888889	0.988888889
ATTTTACATTCGTGGT	GBRAP_78_6647	89	89	1	1
CAACAATTTTGTTTCT	LC3A_28_668	89	89	1	1
CACGCGATGGTAATGG	GBRAP_84_7008	89	89	1	1
CACTGTTGGCCTCTTT	GBRAP_52_6284	89	90	0.988888889	0.988888889
CAGCGTCTAAGATGTA	GBRAP_11_2645	89	89	1	1
CATAAAAGAATAACAA	GBRAP_43_5785	89	89	1	1
CATCCGGTGCCTTCCG	GBRAP_11_2908	89	90	0.988888889	0.988888889
CATTACTCCCACTGAG	LC3A_28_806	89	89	1	1
CCTATTTAATTTTAGC	LC3A_3_1384	89	89	1	1
CGACAGAAGTGTCACC	GBRAP_128_3179	89	89	1	1
CGAGTGCTAGTTTATG	GBRAP_139_3747	89	89	1	1
CGCCGCTTTGGATCGA	GBRAP_184_5159	89	89	1	1
CGGACATTTGTTAAGA	GBRAP_52_5901	89	89	1	1
CGTCATGGGTTTGCTC	traf2_out_13_95_1080	89	89	1	1
CGTTAGGGGTGTATGT	GBRAP_160_4027	89	89	1	1
CTACAGGGTATTTATC	uchl1_143_7456	89	90	0.988888889	0.988888889
CTATATCCCCGATTTC	FBXL12_hotspot_9_120	89	89	1	1
CTATCGGCCTCGTCCT	LC3A_free_39_2224	89	89	1	1
CTCGAGTTTCTCAAGC	GBRAP_128_3224	89	90	0.988888889	0.988888889
CTTTTAGAGTTTGAAG	GBRAP_184_5311	89	89	1	1
GAAAAGTTATCGAAAC	usp_38_diff_out_17_26_231	89	89	1	1
GAACGTAGCATTCAAG	usp_38_diff_out_17_125_217	89	89	1	1
GACAGCGCTCGACCAC	LC3A_147_399	89	89	1	1
GACAGTTTTGCTACTA	traf2_out_18_167_1866	89	89	1	1
GACTCAATCTCGTGAA	traf2_out_6_156_2414	89	90	0.988888889	0.988888889
GAGTATATATCCTGGT	GBRAP_74_6517	89	89	1	1
GAGTTCTTTGGTTACC	GBRAP_52_6137	89	89	1	1
GCCGTATCTATCTGCC	traf2_out_20_3_2182	89	89	1	1
GCCTTTGCCTCCTCCT	GBRAP_184_5238	89	90	0.988888889	0.988888889
GCGGATTTATTTAAAT	GBRAP_137_3664	89	89	1	1
GCGTCTATCGCATGTG	GBRAP_74_6556	89	89	1	1
GCTACCATGTTGAATT	GBRAP_128_3177	89	89	1	1
GGATCGCTAAGCCATC	GBRAP_160_4086	89	89	1	1
GGGGGTATCTCTACTC	GBRAP_160_4529	89	89	1	1
GGTATGCAGATTTGAG	traf2_out_16_104_1404	89	89	1	1
GTAGTTGTGGGTTGAG	GBRAP_195_5409	89	89	1	1
GTCTGTCTGTTCTTTA	uchl1_143_7480	89	89	1	1
GTGCGCGTAATGCTAT	LC3A_28_884	89	89	1	1
GTTATGAGTCATAAGC	GBRAP_160_4443	89	90	0.988888889	0.988888889
GTTGAAAGAGCTGTAG	usp_38_diff_out_18_14_312	89	89	1	1
GTTTCCCTAGGTTCCG	GBRAP_74_6534	89	89	1	1
TACGGCCGTGAAGAGG	GBRAP_78_6718	89	89	1	1
TAGAGCGCTTCTCGTA	LC3A_28_929	89	89	1	1
TAGATGCTGAGTCCTC	GBRAP_52_5881	89	90	0.988888889	0.988888889
TATCATTCAGTGGCTT	GBRAP_52_6015	89	90	0.988888889	0.988888889
TATCTTGTTATTTGTG	LC3A_free_39_2284	89	89	1	1
TATTAGGTCAAGGGAG	GBRAP_83_6987	89	90	0.988888889	0.988888889
TCAGACTGTTGCGGAA	usp_38_diff_out_14_2_122	89	89	1	1
TCAGCATTAGATGTTA	LC3A_free_39_2284	89	90	0.988888889	0.988888889
TCCGAAATTACATGTT	LC3A_28_769	89	89	1	1
TCCTCATGGTAGTAGC	GBRAP_53_6421	89	89	1	1
TCCTCCAAAGGGCATG	GBRAP_160_4413	89	89	1	1
TCGATGCGATTTTTGT	uchl1_155_7497	89	89	1	1
TCGCCTATTCAGCTAG	GBRAP_139_3734	89	89	1	1
TCGTATGATTTAACGC	GBRAP_52_6316	89	90	0.988888889	0.988888889
TCGTCTCCCCATGGAT	LC3A_28_697	89	89	1	1
TCTACTGCAGTTATGA	GBRAP_95_7032	89	89	1	1
TCTATACATTTCGGTG	FBXL12_hotspot_9_115	89	89	1	1
TCTCCAAACAGGATCG	GBRAP_128_3210	89	89	1	1
TCTCCTGGTGCTTGGG	LC3A_141_379	89	89	1	1
TCTCCTGTCAGTTGTG	GBRAP_9_7160	89	89	1	1
TCTTTACCCTGGTTCT	GBRAP_78_6641	89	89	1	1
TGATTGTAAGCTTGCT	GBRAP_184_5063	89	89	1	1
TGCCACGGCGGACTCA	LC3A_free_46_2327	89	89	1	1
TGCCGGTTTGCTCACT	GBRAP_83_6892	89	91	0.978021978	0.978021978
TGCGTTTAACCTCAAC	uchl1_2_7550	89	89	1	1
TGGGACTTTATTGAAT	GBRAP_83_6889	89	89	1	1
TGTCACTGATCAAGTT	GBRAP_52_6185	89	90	0.988888889	0.988888889
TGTGGAAAGCCAATTT	GBRAP_184_5202	89	89	1	1
TTAATTCTCTTTTCCA	GBRAP_52_6079	89	89	1	1
TTATATACACAAGCTA	GBRAP_160_4586	89	89	1	1
TTATTCGTTTTACTTC	GBRAP_80_6858	89	89	1	1
TTCACCGGGGGAGGGG	GBRAP_95_7062	89	89	1	1
TTCCATTTAGCTCTTA	GBRAP_125_3071	89	89	1	1
TTCGGAACAAGGCTTG	GBRAP_42_5733	89	89	1	1
TTCTCTGTAAGAAAAT	GBRAP_160_4748	89	89	1	1
TTGCAATGCTGTATCA	GBRAP_139_3733	89	90	0.988888889	0.988888889
TTGCGTGACCACTAGT	traf2_out_9_108_2596	89	89	1	1
TTGCTTCTCGGCCCCC	GBRAP_160_4861	89	91	0.978021978	0.978021978
TTGGGACCCGCATTCC	LC3A_3_1516	89	90	0.988888889	0.988888889
TTTAAAGCCCTATTTA	GBRAP_74_6552	89	89	1	1
TTTCTTTCATTTGTTG	traf2_out_17_178_1704	89	89	1	1
TTTGCCTGCCGGCCAC	GBRAP_45_5804	89	89	1	1
TTTGGCAGATCAAGGT	LC3A_17_559	89	90	0.988888889	0.988888889
TTTGGTTAACGGGCTA	traf2_out_17_162_1474	89	90	0.988888889	0.988888889
TTTGTGTCGTTCGAGA	LC3A_free_39_2285	89	89	1	1
TTTTGTCACAGTACGC	usp_38_diff_out_20_123_447	89	89	1	1
TTTTTTTCTGTCTTAA	GBRAP_74_6551	89	89	1	1
AAAATCTTGTTGTGTC	GBRAP_52_5986	88	88	1	1
AAATGTATCTTCTCGG	GBRAP_26_5480	88	89	0.988764045	0.988764045
AACGTTCAGAATAAAA	GBRAP_80_6768	88	88	1	1
AAGGGATGATGTAAAA	GBRAP_35_5618	88	88	1	1
AAGTTTGCACTTACGC	traf2_out_20_8_2268	88	89	0.988764045	0.988764045
AATCGCATGAGTACCA	LC3A_28_799	88	88	1	1
AATTATGACATCTTTC	GBRAP_160_4718	88	90	0.977777778	0.977777778
ACAGATATGGGACTAT	LC3A_28_829	88	89	0.988764045	0.988764045
ACGACTTTTCCATCAC	LC3A_3_1516	88	89	0.988764045	0.988764045
ACTATATCCAGCTGTA	GBRAP_95_7018	88	88	1	1
ACTCAACGAGATTATC	GBRAP_80_6837	88	89	0.988764045	0.988764045
AGAAGGGCTGTTATTT	traf2_out_6_166_2469	88	88	1	1
AGACTTTATTGTAGCC	GBRAP_160_4472	88	88	1	1
AGATTTAATTACAATG	GBRAP_74_6558	88	88	1	1
AGCACGGATCTGTATG	GBRAP_80_6796	88	89	0.988764045	0.988764045
AGCCGATTTTTATGTA	GBRAP_53_6400	88	88	1	1
AGGGAATATAGCTGCA	uchl1_2_7538	88	88	1	1
AGGTGATTTGTCATCA	GBRAP_160_4255	88	88	1	1
AGGTGCTTGGGCTTAA	LC3A_3_1447	88	88	1	1
AGTAGAAAGCAATTTC	FBXL12_hotspot_59_76	88	90	0.977777778	0.977777778
AGTTCAGAATCATTCG	GBRAP_125_3093	88	88	1	1
ATATTCTCATCGGAAT	traf2_out_9_17_2606	88	90	0.977777778	0.977777778
ATCCGATGAGTTTTAG	LC3A_45_1977	88	88	1	1
ATCGGTGCGGGCATCT	GBRAP_83_6875	88	88	1	1
ATCTATTTTCTCAGCA	traf2_out_11_104_647	88	88	1	1
ATCTGTTCTGCGTCTT	usp_38_diff_out_13_93_75	88	88	1	1
ATGACGTCACGATTCT	GBRAP_125_3145	88	88	1	1
ATGCCCTTGAGCATGC	GBRAP_128_3433	88	88	1	1
ATGTAGTTCTAGTTAT	GBRAP_83_6984	88	88	1	1
ATTCAAATCATCTGCC	GBRAP_128_3219	88	88	1	1
ATTCAGAAAGTGTTAG	traf2_out_13_95_1198	88	90	0.977777778	0.977777778
ATTCTCAATTAAACAG	GBRAP_52_5903	88	88	1	1
ATTTTGGAGTCTCGGC	uchl1_89_7589	88	88	1	1
CAAGCTACCTTTGATC	LC3A_132_237	88	88	1	1
CAAGTTCAATGTCAAG	usp_38_diff_out_16_109_182	88	88	1	1
CAAGTTTCTTGGTGAT	GBRAP_186_5376	88	88	1	1
CAATCGCAATTGCTTG	FBXL12_hotspot_141_10	88	88	1	1
CACATTTTCAATTCGA	GBRAP_57_6477	88	88	1	1
CATGTGCTTTACTGTG	uchl1_89_7574	88	89	0.988764045	0.988764045
CATTTGTGCGGCCTTT	GBRAP_78_6692	88	88	1	1
CATTTTACTGAAAGTT	GBRAP_125_2983	88	89	0.988764045	0.988764045
CCACAGGTCCTTAGAA	traf2_out_18_167_1825	88	89	0.988764045	0.988764045
CCGTATCGGCTATTTT	GBRAP_43_5734	88	88	1	1
CCTGCAGCCCTAAAAA	GBRAP_57_6459	88	88	1	1
CGACCTCCTGTAATGC	GBRAP_18_5401	88	88	1	1
CGGTCCAGTGTAGTTT	GBRAP_80_6754	88	88	1	1
CTATGCACTTGATGGT	GBRAP_80_6750	88	88	1	1
CTCGGTATGCTGAGTT	GBRAP_83_6988	88	88	1	1
CTCTCGGTTAAAAAAA	LC3A_3_1805	88	88	1	1
CTGAAATTTTTTATAA	GBRAP_128_3508	88	88	1	1
CTGAGTGCTTTCTGAT	GBRAP_160_4639	88	89	0.988764045	0.988764045
CTGCGGCCATCTTCAT	LC3A_free_0_2119	88	89	0.988764045	0.988764045
CTGTAATCTAATTTAC	GBRAPL2_63_7391	88	88	1	1
CTTTGTGTAAAATCCT	LC3A_free_39_2231	88	89	0.988764045	0.988764045
CTTTTCACACGTAATA	GBRAP_39_5630	88	88	1	1
GAAAACAGTATGGCTT	traf2_out_17_162_1472	88	89	0.988764045	0.988764045
GAAAGGATCAGGATTT	GBRAP_74_6558	88	88	1	1
GAATAGACTGGAGGCA	traf2_out_1_27_985	88	88	1	1
GAATCATAGTGGTCAG	GBRAP_125_3059	88	88	1	1
GAATCTCTTAAGTCTT	GBRAP_52_6272	88	89	0.988764045	0.988764045
GAATTAGGTGGTTTAT	LC3A_147_429	88	88	1	1
GACGAGCCCTCGCTCT	GBRAP_128_3258	88	88	1	1
GATGAAATGGTTTATC	traf2_out_6_156_2433	88	88	1	1
GATGACCCGAACGCTT	GBRAP_52_5860	88	88	1	1
GATTCCATGGTTTTTG	GBRAP_35_5533	88	88	1	1
GATTCGATCCAAAGGT	LC3A_17_543	88	89	0.988764045	0.988764045
GCAATTAGTCTGATTT	GBRAP_184_5025	88	88	1	1
GCACTGTGTAGGAACG	GBRAP_39_5631	88	89	0.988764045	0.988764045
GCCCCTATCCTGTGAG	GBRAP_160_4824	88	89	0.988764045	0.988764045
GCCTTTTAGACAATGG	GBRAP_160_4751	88	88	1	1
GCGAGAGCGCCTTGCG	GBRAP_122_2943	88	89	0.988764045	0.988764045
GCTGCATTGATTCCAC	LC3A_3_1615	88	89	0.988764045	0.988764045
GCTGTCTCCTACAGTT	GBRAP_57_6451	88	88	1	1
GGAATCACCTGACGCG	GBRAP_52_6236	88	88	1	1
GGCACCCTGGGATGGG	uchl1_122_7426	88	88	1	1
GGCCCACAGGTCTACA	GBRAP_137_3615	88	88	1	1
GGTAAAATTTGAAAGC	GBRAP_177_5010	88	89	0.988764045	0.988764045
GGTCACACATTTCCCT	GBRAP_125_3053	88	88	1	1
GGTTATATCGGAGGTT	traf2_out_17_162_1625	88	89	0.988764045	0.988764045
GTAATATTATAATACC	GBRAP_95_7044	88	88	1	1
GTACTCGCGCGTTCCC	GBRAP_184_5055	88	88	1	1
GTAGACTATTTATTTG	usp_38_diff_out_9_42_625	88	88	1	1
GTATCGATGTTTACAT	GBRAP_52_5973	88	88	1	1
GTCTCCGCGGTAACCG	LC3A_28_683	88	88	1	1
GTCTTGGTCGATGTCC	traf2_out_13_95_1039	88	88	1	1
GTGACAAGGGAGTGTG	GBRAP_125_3006	88	88	1	1
GTGCAATGGGTATCTC	GBRAP_52_6051	88	88	1	1
GTGCTCAACATTGCTT	GBRAP_52_6221	88	88	1	1
GTGCTCCTAATGTTTC	traf2_out_6_166_2460	88	88	1	1
GTGGTATTCTTTGGCT	LC3A_free_39_2259	88	88	1	1
GTGTCATCTGAATGTG	traf2_out_6_166_2467	88	88	1	1
GTGTCGATATCTCGGT	LC3A_132_305	88	88	1	1
GTTCGATGAATCAATT	GBRAP_95_7038	88	88	1	1
GTTCTTTAGGGATGTT	GBRAP_52_5911	88	88	1	1
GTTGAATGTTCGTTTG	usp_38_diff_out_14_2_118	88	88	1	1
GTTGGATTGATCGCTT	traf2_out_11_169_856	88	88	1	1
GTTTGGACATGGGTAA	LC3A_free_39_2286	88	88	1	1
TAATCTAAGCTGGATT	traf2_out_11_104_649	88	88	1	1
TAATTCCCTGTTTCGG	GBRAP_125_3012	88	88	1	1
TACCAGAATCTGATCT	GBRAP_80_6851	88	88	1	1
TAGCAGGCAACATGAA	LC3A_3_1418	88	88	1	1
TATAGGAAATTGACTG	GBRAP_53_6398	88	90	0.977777778	0.977777778
TATATTCAGACTTGAC	usp_38_diff_out_16_109_178	88	88	1	1
TATCTCCTCGTGGTTT	GBRAP_184_5184	88	88	1	1
TATTGACCGGGTTTGT	GBRAP_18_5399	88	89	0.988764045	0.988764045
TATTGTCTATGGGGTG	GBRAP_52_5911	88	88	1	1
TCACAAAATCTACGGG	GBRAP_166_4895	88	88	1	1
TCACTTCAGAAGTCGG	GBRAP_172_5001	88	88	1	1
TCACTTTCCTTGTCGT	GBRAP_125_3033	88	88	1	1
TCATAACTAGGGACTG	GBRAP_128_3350	88	88	1	1
TCATTGTTCACGTTAA	usp_38_diff_out_14_75_134	88	88	1	1
TCCACTGTGTTGCCTC	GBRAP_35_5575	88	88	1	1
TCCATCTACAGTTAAA	GBRAPL2_54_7388	88	89	0.988764045	0.988764045
TCCGTCATCAAGCTTA	LC3A_28_896	88	88	1	1
TCGATCCTGTATTTTG	GBRAP_125_2970	88	90	0.977777778	0.977777778
TCTCGGCTGGAGTGTT	GBRAP_160_4201	88	88	1	1
TCTGATCTTCTTATCC	LC3A_free_46_2436	88	89	0.988764045	0.988764045
TCTTTAGGTCTTTCGC	LC3A_free_39_2231	88	89	0.988764045	0.988764045
TGAAACGACTTTAGTG	LC3A_28_1289	88	88	1	1
TGAACGTCATATTGCC	LC3A_23_608	88	88	1	1
TGACCCGGTAAAATCC	traf2_out_6_3_2531	88	88	1	1
TGATTTAGTGGGACAT	GBRAP_43_5736	88	88	1	1
TGCAGTTTAATAGCAA	GBRAP_125_3075	88	88	1	1
TGCGTTCCTAGGGGCT	GBRAP_52_6260	88	88	1	1
TGTTAATGACTTCTCG	GBRAP_45_5801	88	89	0.988764045	0.988764045
TTATCAGGAGTAATGG	GBRAP_128_3335	88	88	1	1
TTATTCTGAAAATTGG	traf2_out_5_189_2328	88	89	0.988764045	0.988764045
TTCTCGCATAAGTGAA	GBRAP_83_6987	88	88	1	1
TTCTGAGTGTATTCTG	GBRAP_80_6819	88	88	1	1
TTCTGTGTGCCTTCGT	traf2_out_20_3_2156	88	90	0.977777778	0.977777778
TTGAGCCTGATATGAG	GBRAP_122_2944	88	89	0.988764045	0.988764045
TTGAGTTTTGTCTTTA	LC3A_132_292	88	89	0.988764045	0.988764045
TTTCTTAAGTTGTCAT	LC3A_3_1761	88	89	0.988764045	0.988764045
TTTGATTGACATGCTA	LC3A_28_750	88	88	1	1
AAAAGTAAGTTGACTG	GBRAP_74_6524	87	87	1	1
AAAGATTCATTTGCTT	GBRAP_52_5896	87	88	0.988636364	0.988636364
AAAGTTTCTACTAGAT	GBRAP_122_2943	87	87	1	1
AACACAAGTGCTAAAC	LC3A_28_696	87	88	0.988636364	0.988636364
AACACAGGCTTATGGT	GBRAP_160_4654	87	87	1	1
AACCCAAAAATCTGTC	GBRAP_166_4944	87	87	1	1
AACCGCAGCGTTTCTG	GBRAP_166_4940	87	88	0.988636364	0.988636364
AACGTTAGATACGTAA	uchl1_89_7579	87	87	1	1
AACTAGGGTACCCATG	GBRAP_80_6853	87	87	1	1
AAGTGCTATGCCCCTC	GBRAP_39_5714	87	88	0.988636364	0.988636364
ACACAGCAACACTGAT	GBRAP_52_6106	87	87	1	1
ACCAAACTTAAAAGTT	LC3A_28_1248	87	88	0.988636364	0.988636364
ACCGGGACCTCCTTTT	LC3A_127_196	87	88	0.988636364	0.988636364
ACGTAAACCGTTCGTT	GBRAP_166_4889	87	88	0.988636364	0.988636364
ACTGCGCTGCACTGCC	traf2_out_1_27_1025	87	87	1	1
ACTTGCGGTCTCGTGA	GBRAP_160_4868	87	87	1	1
ACTTTACGGGTATGTG	LC3A_127_202	87	87	1	1
AGACTTACAAGGGCTC	GBRAP_43_5785	87	87	1	1
AGAGACCTAATCGTCA	GBRAP_57_6459	87	88	0.988636364	0.988636364
AGAGGTCGGTCCTCGG	GBRAP_80_6837	87	88	0.988636364	0.988636364
AGATAGAATCATGTAT	LC3A_28_1073	87	87	1	1
AGCAACAATTGCTTAT	GBRAP_160_4654	87	87	1	1
AGCTGCTGTTTAATGT	traf2_out_16_104_1401	87	87	1	1
AGCTGTCAACTGTCAA	GBRAP_57_6458	87	87	1	1
AGGTGAAGGCTTAAGT	FBXL12_hotspot_147_13	87	87	1	1
AGTAGCCCTTGCGAAA	GBRAP_160_4860	87	87	1	1
AGTATATGACGATCTC	GBRAPL2_53_7361	87	88	0.988636364	0.988636364
AGTTTAAAAGGTACTA	GBRAP_106_2556	87	88	0.988636364	0.988636364
ATAACTATACGGCTTA	LC3A_3_1364	87	88	0.988636364	0.988636364
ATACGGCTAGCAGAAC	GBRAP_83_6887	87	88	0.988636364	0.988636364
ATATCACTCTATGCTG	usp_38_diff_out_18_28_362	87	88	0.988636364	0.988636364
ATCGTTAACGTACATG	traf2_out_17_162_1509	87	87	1	1
ATCTATATCAACTAGG	traf2_out_13_95_1155	87	88	0.988636364	0.988636364
ATGCATCCACCTTTTG	usp_38_diff_out_14_2_119	87	87	1	1
ATTATTAGTTTGCTTC	GBRAP_52_6142	87	87	1	1
ATTCTTAACCCATTTC	GBRAP_125_3027	87	87	1	1
ATTCTTCGTCACGTCG	usp_38_diff_out_18_28_384	87	87	1	1
ATTGCGAATTAAACCA	GBRAP_95_7062	87	87	1	1
ATTGTTTTTGACCATA	GBRAP_128_3562	87	87	1	1
ATTTGCCTCCGACTTC	GBRAP_166_4964	87	87	1	1
CAACTTCAAATTCAGA	GBRAP_160_4025	87	87	1	1
CACATAGGAGTTTACT	traf2_out_20_38_2000	87	87	1	1
CACTCTTATATCTCGA	GBRAP_78_6658	87	88	0.988636364	0.988636364
CACTTTTAAAGCAGAG	GBRAP_14_3833	87	87	1	1
CAGTCTAGTTTCTTTA	GBRAP_160_4556	87	87	1	1
CATGTATCGTCAGTCT	uchl1_199_7514	87	87	1	1
CATGTGCAAAATCTGT	GBRAPL2_53_7360	87	87	1	1
CCACAGTACTATAAGA	GBRAP_53_6411	87	87	1	1
CCGCAAGTAGGGTGTG	LC3A_45_1919	87	88	0.988636364	0.988636364
CCTTGACAAAGTGAGA	LC3A_free_46_2360	87	87	1	1
CTAAATAGATTAGCTC	uchl1_89_7581	87	87	1	1
CTAGTAAATCATTGTG	GBRAP_83_6904	87	87	1	1
CTATATCCTGGTGAGC	GBRAP_160_4236	87	87	1	1
CTATTGTTGAACCGTC	GBRAP_52_6081	87	87	1	1
CTCTAATGAAATATAC	traf2_out_15_48_1360	87	88	0.988636364	0.988636364
CTCTGTCGAAACAAGG	uchl1_89_7592	87	87	1	1
CTGATGTTATCTATAT	traf2_out_17_178_1668	87	87	1	1
CTGCCAGCTGTAGTAT	GBRAP_125_2972	87	87	1	1
CTGGTTCACCACCGCC	GBRAP_95_7054	87	87	1	1
CTGTTGCAAGTCTGGA	GBRAP_184_5020	87	87	1	1
CTTAGGGTCGGCTGAA	LC3A_28_819	87	88	0.988636364	0.988636364
CTTGCTATTGTCGGTA	usp_38_diff_out_4_12_558	87	88	0.988636364	0.988636364
CTTGTAACATATCAAA	GBRAP_11_2827	87	87	1	1
CTTTGACATTTATCAT	GBRAP_125_2990	87	88	0.988636364	0.988636364
GAAACCCTATTTACGG	GBRAP_166_4943	87	87	1	1
GAAATACCCTACCTAA	traf2_out_12_187_972	87	87	1	1
GAATGTAATGTTGATC	LC3A_132_281	87	87	1	1
GACACCTTCAGGACTC	GBRAP_52_6236	87	87	1	1
GAGCTGCGTATGACGA	GBRAP_52_6361	87	88	0.988636364	0.988636364
GAGTGTCTCATATGTA	traf2_out_13_95_1202	87	87	1	1
GATCGAAAGTGCGAGT	GBRAP_52_6101	87	87	1	1
GATGTTGCTCCATTTT	LC3A_128_226	87	88	0.988636364	0.988636364
GATTATTCAGTAAAAC	FBXL12_hotspot_141_10	87	87	1	1
GCTTTATCTACTTGAC	GBRAP_78_6634	87	88	0.988636364	0.988636364
GGAAAGGTGATATTGA	LC3A_28_1091	87	87	1	1
GGCATAGCTTAATGAC	GBRAP_52_5847	87	88	0.988636364	0.988636364
GGGAACTGGCTGCAAC	LC3A_3_1402	87	88	0.988636364	0.988636364
GGGGTTACTATAGTAG	GBRAP_122_2943	87	87	1	1
GTAGGTGACCGCACAG	usp_38_diff_out_16_109_179	87	87	1	1
GTATCAGCAGCCTCTG	LC3A_3_1792	87	87	1	1
GTCCACGCTGTCGTCC	LC3A_28_807	87	89	0.97752809	0.97752809
GTCGTCTCTCTCACGG	traf2_out_11_79_934	87	87	1	1
GTCTATCTCGTAGTGA	LC3A_128_234	87	87	1	1
GTCTGCCTCATGTTTA	LC3A_3_1873	87	87	1	1
GTGCTGAATACTGACG	LC3A_free_39_2182	87	87	1	1
GTGGATCGGGGTTTTA	GBRAP_128_3382	87	87	1	1
GTTCACGATCATCAAC	GBRAP_125_3039	87	87	1	1
TAAAAACCGGCAAGGA	traf2_out_6_169_2484	87	87	1	1
TAACTAGTAAGTGGAA	GBRAP_45_5801	87	88	0.988636364	0.988636364
TAACTGCAACGTATAG	LC3A_28_1176	87	87	1	1
TAAGCCTTGCTCCTTT	GBRAP_95_7028	87	87	1	1
TAAGTCTTATTTGCCT	traf2_out_11_79_928	87	88	0.988636364	0.988636364
TAGCCAGCGAATCTCA	LC3A_17_577	87	88	0.988636364	0.988636364
TATCACATCTGTTCCA	traf2_out_17_178_1663	87	87	1	1
TATCCGTTTTACAACT	LC3A_102_157	87	87	1	1
TATCTTCCTTCTGAGC	GBRAP_80_6811	87	87	1	1
TCACCTGGCTTCTCAA	traf2_out_13_95_1155	87	87	1	1
TCATTACTAAAATAAC	GBRAP_18_5400	87	87	1	1
TCATTCTTTTCAGAAA	traf2_out_6_156_2438	87	88	0.988636364	0.988636364
TCCTAATAGTTGGGCA	LC3A_28_696	87	87	1	1
TCCTTAAGCCGGGCAG	GBRAP_128_3413	87	87	1	1
TCCTTCGGTTTGCTAC	GBRAP_78_6657	87	87	1	1
TCGCAGGAATTGTATA	traf2_out_16_104_1401	87	87	1	1
TCGCGTCCTTTATCGA	GBRAP_43_5744	87	87	1	1
TCGCGTTTCAGGCATT	GBRAP_74_6548	87	89	0.97752809	0.97752809
TCGCTGGAAGTTGTCT	traf2_out_17_178_1718	87	87	1	1
TCGTCAGAACATGCGG	usp_38_diff_out_16_25_201	87	88	0.988636364	0.988636364
TCTCATGGCTAAATCG	LC3A_17_579	87	87	1	1
TCTCTACAGGGGATTT	traf2_out_18_3_1898	87	87	1	1
TCTCTGTAGTATCCTG	usp_38_diff_out_2_113_465	87	87	1	1
TCTCTTCAAGGATTAG	GBRAP_128_3268	87	89	0.97752809	0.97752809
TCTTGATGATGTTCCT	LC3A_62_2056	87	87	1	1
TCTTTTCTGGGGCGGT	traf2_out_12_187_965	87	87	1	1
TGATTGGTATTGCATT	GBRAP_14_3869	87	87	1	1
TGGTTGGATGTGAAAT	GBRAP_125_3122	87	87	1	1
TGTTTCTTAGAGTATT	GBRAP_52_6349	87	87	1	1
TGTTTGGGTCTTAGTT	FBXL12_hotspot_77_91	87	87	1	1
TTACATATCGAGTGAG	usp_38_diff_out_1_162_39	87	87	1	1
TTAGAGCATTGAACAT	LC3A_free_39_2215	87	87	1	1
TTATGTGTTCCCTTCG	GBRAP_11_2680	87	87	1	1
TTATTTTCCAAACAGT	LC3A_28_644	87	88	0.988636364	0.988636364
TTCAAGCAGTCTTCGC	LC3A_3_1753	87	87	1	1
TTCAGTTTACAGTATG	LC3A_28_1271	87	88	0.988636364	0.988636364
TTCGATCAAGTGACTC	LC3A_free_8_2454	87	87	1	1
TTCTAATCTGATTATC	LC3A_3_1678	87	87	1	1
TTGGCTCGCCTCTGAG	GBRAP_184_5148	87	91	0.956043956	0.956043956
TTGTAATCGGAGCCGC	uchl1_2_7550	87	87	1	1
TTGTATCGGCGCGTAC	LC3A_28_929	87	87	1	1
TTGTCACTTTGCGTTC	LC3A_free_46_2340	87	87	1	1
TTGTGGTACATTGATT	LC3A_3_1413	87	88	0.988636364	0.988636364
TTTATGGTTTCTTATA	traf2_out_20_3_2109	87	87	1	1
TTTGCTGTGCTTGAAT	GBRAP_160_4430	87	87	1	1
TTTGGTTAAAGACCTA	LC3A_132_242	87	87	1	1
TTTTGGGGAACCCGCT	GBRAP_14_3782	87	87	1	1
TTTTTTTACCCGTATG	GBRAP_95_7046	87	87	1	1
AAAACCTTGACTATTA	GBRAP_83_6904	86	86	1	1
AACAATTCCCGTGGGT	GBRAP_95_7036	86	86	1	1
AAGGTTAGCGTGGAAA	LC3A_28_811	86	87	0.988505747	0.988505747
AAGTTTCCTCGCTTAT	traf2_out_17_162_1634	86	86	1	1
AATCCAACTCAGGGAT	usp_38_diff_out_18_14_343	86	86	1	1
AATGTCTGAACTTAGA	GBRAP_80_6837	86	86	1	1
AATTCCATTGTCGATC	GBRAPL2_151_7312	86	87	0.988505747	0.988505747
AATTGTGCTATCTATG	GBRAP_184_5256	86	86	1	1
ACACAAATTGTGATAT	GBRAP_125_2989	86	86	1	1
ACACTTCATTTCCGCG	GBRAP_128_3327	86	86	1	1
ACCCGAGTGGTCTGCC	GBRAP_125_2982	86	86	1	1
ACCCTGTATATGGGAT	traf2_out_20_38_2036	86	86	1	1
ACCCTTGCTTGATCTA	traf2_out_11_104_654	86	86	1	1
ACGGTGTAAAATTCCA	usp_38_diff_out_1_162_39	86	86	1	1
ACGTCCATCAGGCGAT	traf2_out_5_192_2334	86	86	1	1
ACTCTTGACCTCACTG	usp_38_diff_out_15_17_144	86	86	1	1
ACTGGTGCTGTACGTG	traf2_out_18_3_1942	86	86	1	1
AGAGCACTCTGTAAGG	GBRAP_184_5283	86	86	1	1
AGAGTCAGTGAGGCAT	GBRAP_184_5135	86	86	1	1
AGATCTATCATGCCTA	usp_38_diff_out_18_28_420	86	86	1	1
AGCACTTGTATACCGC	traf2_out_20_3_2174	86	86	1	1
AGCAGGGCGTTGGGAT	GBRAP_80_6750	86	86	1	1
AGCCAATCCATTAATT	GBRAP_125_3013	86	86	1	1
AGTGTTGGAATCTCAA	GBRAP_184_5106	86	86	1	1
AGTTATCATTTCGGTT	LC3A_3_1822	86	86	1	1
ATAATTTCTTCTGTTT	GBRAP_160_4025	86	86	1	1
ATACCCATCATTCTAA	traf2_out_14_149_1258	86	86	1	1
ATCATTGTGGTCGTGG	GBRAP_128_3417	86	86	1	1
ATCGCTTGGTTAACCG	GBRAP_125_2973	86	87	0.988505747	0.988505747
ATCGGTTGATCGCCCG	traf2_out_20_38_2021	86	86	1	1
ATCTCCTTCAGCAGTG	GBRAP_128_3196	86	86	1	1
ATCTTACACCATTCGC	traf2_out_15_48_1341	86	86	1	1
ATCTTTAGTAACGGGA	LC3A_28_937	86	86	1	1
ATGTAAAGTACGGTTC	GBRAP_125_3050	86	86	1	1
ATGTCAGCACTTTCAA	GBRAP_52_5954	86	86	1	1
ATTCTGATGAATGTTC	LC3A_free_8_2484	86	86	1	1
ATTTCAAGTACATGGC	GBRAP_125_3013	86	86	1	1
ATTTTGTATTGCAGTG	GBRAP_11_2680	86	86	1	1
CAAGAAGTTTTAGGGC	GBRAP_52_5994	86	86	1	1
CACCAATCCCAATTTT	GBRAP_128_3513	86	87	0.988505747	0.988505747
CACTAATACTTGAAAC	GBRAP_160_4718	86	86	1	1
CCAACTCTTGGGGGCT	GBRAP_160_4466	86	86	1	1
CCATTACCTTATGCCA	GBRAP_52_6287	86	86	1	1
CCGGTACAGTTGGTGA	GBRAP_184_5314	86	86	1	1
CCTTATATTTTTAGCA	GBRAP_78_6697	86	86	1	1
CGCCTGCTAATAGACT	GBRAP_78_6692	86	87	0.988505747	0.988505747
CGCGTAAGGCTGAGTT	GBRAP_53_6422	86	86	1	1
CGGGCCCCCCTTGGTC	LC3A_3_1491	86	87	0.988505747	0.988505747
CGGGTCAGCGGGTTGA	LC3A_3_1583	86	87	0.988505747	0.988505747
CGGTGGTGAGTATTAA	LC3A_28_1013	86	86	1	1
CGTCATAGACATGCTC	GBRAP_53_6398	86	86	1	1
CGTCTCGCGCTCAATT	GBRAP_52_6057	86	86	1	1
CGTTTTTGAACGTTTG	traf2_out_16_177_1449	86	87	0.988505747	0.988505747
CTACGGTTTTCTTTAA	GBRAP_160_4718	86	86	1	1
CTAGAGGAATTGAACT	GBRAP_128_3513	86	86	1	1
CTAGTCCGTGCGTTTA	GBRAP_160_4353	86	88	0.977272727	0.977272727
CTATGGTTTGTCCAAA	uchl1_122_7441	86	86	1	1
CTCATAAATCGGTTAC	GBRAP_139_3733	86	86	1	1
CTCGTCTGTGTAAGCG	GBRAP_52_6134	86	86	1	1
CTCTCTCGCGGGGTCC	traf2_out_18_117_1785	86	86	1	1
CTGCTTAAGTTGTAGC	GBRAP_184_5065	86	86	1	1
CTGGAACTCCCAATGA	LC3A_free_2_2169	86	86	1	1
CTGGCATCGCATAAGT	GBRAP_184_5129	86	88	0.977272727	0.977272727
CTTGATTCGTGGATCA	FBXL12_hotspot_147_13	86	86	1	1
CTTGCTTACGTATTTT	GBRAP_83_6887	86	86	1	1
GAAATCCTCAAGTTGT	LC3A_3_1873	86	86	1	1
GAAATGTTATTCGCGA	usp_38_diff_out_18_28_382	86	86	1	1
GAATATAACAAATATG	uchl1_179_7504	86	86	1	1
GATCCTGCATCGAGCA	GBRAP_125_3144	86	86	1	1
GATTCTGTTGAGTGAT	GBRAP_184_5181	86	86	1	1
GCATAGGTAGTATGGA	GBRAP_184_5303	86	86	1	1
GCCTACGTTGCCGATG	traf2_out_3_89_2297	86	86	1	1
GCGGATGCGAATTATC	uchl1_2_7541	86	86	1	1
GCGTACTGTTGCGCAC	uchl1_199_7512	86	86	1	1
GCGTTATTAGGCGTCA	traf2_out_8_15_2547	86	86	1	1
GCTATCATCTTATTCT	LC3A_127_209	86	86	1	1
GGAGGATCGCCTCCAC	GBRAP_128_3335	86	86	1	1
GGCGCGTCCCGTCCTC	traf2_out_6_166_2469	86	86	1	1
GGGAATGTTGAGGCGA	GBRAP_122_2943	86	86	1	1
GGGTCACGTGGGTCTT	GBRAP_52_6049	86	86	1	1
GGTGAGTATGTCTCAT	LC3A_132_304	86	86	1	1
GTAGGTTACAAAAAGT	GBRAP_166_4898	86	87	0.988505747	0.988505747
GTAGTAATTTTGGTTC	uchl1_143_7469	86	86	1	1
GTATGTTTCTTGAAGA	LC3A_28_1013	86	86	1	1
[truncated: 430,041 more rows]
