# Supplementary material for: Multiplex design and discovery of proximity handles for programmable proteome editing
Source: bioRxiv. 2025 Oct 13:2025.10.13.681693. Preprint. [Version 1] doi: 10.1101/2025.10.13.681693 (PMC12632987; doi:10.1101/2025.10.13.681693)
Supplement: Supplement 3 — Table S3: Barcode read counts from the LABEL-seq-screen [file media-3.csv]

replicate	binder_id	condition	rc_barcode	total_count
Rep1	FBXL12_43_1	FLAG	TTGACATTTTTCTGAT	92
Rep1	FBXL12_43_1	Myc	TTGACATTTTTCTGAT	136
Rep1	FBXL12_hotspot_105_2	FLAG	AAATGTTATTGCATAG	5
Rep1	FBXL12_hotspot_105_2	FLAG	AACATCTATTTTGCAG	103
Rep1	FBXL12_hotspot_105_2	FLAG	AATATGTAATTGCCTT	6
Rep1	FBXL12_hotspot_105_2	FLAG	AATGTTTCCATATTTA	9
Rep1	FBXL12_hotspot_105_2	FLAG	ACCTTTAATCTTCTGG	92
Rep1	FBXL12_hotspot_105_2	FLAG	ACGATACACTACACAC	21
Rep1	FBXL12_hotspot_105_2	FLAG	ACGTTTTCTAGGGTGG	92
Rep1	FBXL12_hotspot_105_2	FLAG	ACTGCGAGGCTCGTAG	116
Rep1	FBXL12_hotspot_105_2	FLAG	ACTGGTTTTATTTCCC	73
Rep1	FBXL12_hotspot_105_2	FLAG	ACTTCCTAGGTTTTGT	117
Rep1	FBXL12_hotspot_105_2	FLAG	ATAATAAGAATTACTG	7
Rep1	FBXL12_hotspot_105_2	FLAG	ATACTGTTTGGTCGTT	123
Rep1	FBXL12_hotspot_105_2	FLAG	ATCATATCTTCTCAGG	167
Rep1	FBXL12_hotspot_105_2	FLAG	ATCATCAACATGCTGA	48
Rep1	FBXL12_hotspot_105_2	FLAG	ATCTGATTCTGCAGGC	118
Rep1	FBXL12_hotspot_105_2	FLAG	ATCTTATATTAATACA	120
Rep1	FBXL12_hotspot_105_2	FLAG	ATGCACCGAGGCGTCA	162
Rep1	FBXL12_hotspot_105_2	FLAG	ATGGCTGGTATTTATG	53
Rep1	FBXL12_hotspot_105_2	FLAG	ATTAGTTGACGCACGA	23
Rep1	FBXL12_hotspot_105_2	FLAG	ATTATATTCGTAAACG	15
Rep1	FBXL12_hotspot_105_2	FLAG	ATTGAGCTGAATACAG	61
Rep1	FBXL12_hotspot_105_2	FLAG	ATTGATTCGGAATAAA	100
Rep1	FBXL12_hotspot_105_2	FLAG	ATTGCATCCTCTTTTT	198
Rep1	FBXL12_hotspot_105_2	FLAG	ATTTATATAAGCAGCT	140
Rep1	FBXL12_hotspot_105_2	FLAG	CAGGAGATGATTCGTA	167
Rep1	FBXL12_hotspot_105_2	FLAG	CATTACTGCAGGAGCG	90
Rep1	FBXL12_hotspot_105_2	FLAG	CCGCCCAGACATAGAT	88
Rep1	FBXL12_hotspot_105_2	FLAG	CCGCTTGAACATTGGT	403
Rep1	FBXL12_hotspot_105_2	FLAG	CGCATTATGGCCCACA	38
Rep1	FBXL12_hotspot_105_2	FLAG	CGGTTTCACATGATTA	83
Rep1	FBXL12_hotspot_105_2	FLAG	CGTATTAAAGTTAAAA	12
Rep1	FBXL12_hotspot_105_2	FLAG	CTAAACTATAGATGTT	183
Rep1	FBXL12_hotspot_105_2	FLAG	CTATCTACAGTATTTT	306
Rep1	FBXL12_hotspot_105_2	FLAG	CTGAGGTTAATTTTAT	167
Rep1	FBXL12_hotspot_105_2	FLAG	CTGTGTCTAAGGTGTA	130
Rep1	FBXL12_hotspot_105_2	FLAG	CTTAGTCCAAGATTTT	106
Rep1	FBXL12_hotspot_105_2	FLAG	CTTCGAGTAAAATCTT	18
Rep1	FBXL12_hotspot_105_2	FLAG	CTTGTTTTCTGCTATT	49
Rep1	FBXL12_hotspot_105_2	FLAG	GACTTCACTTTAATGT	42
Rep1	FBXL12_hotspot_105_2	FLAG	GAGTGCTGTGCTTTTG	70
Rep1	FBXL12_hotspot_105_2	FLAG	GATTACGGTTAACTTG	159
Rep1	FBXL12_hotspot_105_2	FLAG	GATTCTGTCCTTGCTC	111
Rep1	FBXL12_hotspot_105_2	FLAG	GCAGAGATTGCGGTGT	83
Rep1	FBXL12_hotspot_105_2	FLAG	GCGGGAATTAAATTTC	93
Rep1	FBXL12_hotspot_105_2	FLAG	GCGTCTTGAGAGTACG	114
Rep1	FBXL12_hotspot_105_2	FLAG	GCTGTGGAACTGGGGG	152
Rep1	FBXL12_hotspot_105_2	FLAG	GGATAATAGTGGCCTT	97
Rep1	FBXL12_hotspot_105_2	FLAG	GGTAATCCGCAACTAA	159
Rep1	FBXL12_hotspot_105_2	FLAG	GGTATTTTCAGTGTTC	139
Rep1	FBXL12_hotspot_105_2	FLAG	GGTCTTCTTTAGTGGG	147
Rep1	FBXL12_hotspot_105_2	FLAG	GTACTACGTCGTGCTA	27
Rep1	FBXL12_hotspot_105_2	FLAG	GTAGACAAGATCCGAA	122
Rep1	FBXL12_hotspot_105_2	FLAG	GTATGAGTAAAATACA	8
Rep1	FBXL12_hotspot_105_2	FLAG	GTATTAGGCTGATTTA	68
Rep1	FBXL12_hotspot_105_2	FLAG	GTCTAATCGTGCATCT	78
Rep1	FBXL12_hotspot_105_2	FLAG	GTCTTACTGGGTCTGT	125
Rep1	FBXL12_hotspot_105_2	FLAG	GTTATTTAACTTGTGT	46
Rep1	FBXL12_hotspot_105_2	FLAG	TAAAATAACTAGATTC	6
Rep1	FBXL12_hotspot_105_2	FLAG	TAAGCTTATGTATCAA	38
Rep1	FBXL12_hotspot_105_2	FLAG	TAATCGGATTATTACA	86
Rep1	FBXL12_hotspot_105_2	FLAG	TACGATTTATATGTTA	19
Rep1	FBXL12_hotspot_105_2	FLAG	TACTCCCTGCCTCGGG	115
Rep1	FBXL12_hotspot_105_2	FLAG	TACTTCTTGAATCATG	215
Rep1	FBXL12_hotspot_105_2	FLAG	TACTTGTAGGTGATAG	197
Rep1	FBXL12_hotspot_105_2	FLAG	TAGAATACTCTGAATT	39
Rep1	FBXL12_hotspot_105_2	FLAG	TAGCAAGATACCAATG	194
Rep1	FBXL12_hotspot_105_2	FLAG	TAGGGACTATTATCAA	285
Rep1	FBXL12_hotspot_105_2	FLAG	TAGTTATGCGTTGTAT	246
Rep1	FBXL12_hotspot_105_2	FLAG	TATACATTATGTATTT	139
Rep1	FBXL12_hotspot_105_2	FLAG	TATGTGTATATGATCC	206
Rep1	FBXL12_hotspot_105_2	FLAG	TATTACGGCAGGGCCG	444
Rep1	FBXL12_hotspot_105_2	FLAG	TATTGCTGTTGAATTA	83
Rep1	FBXL12_hotspot_105_2	FLAG	TATTGTGTGTATAAAC	81
Rep1	FBXL12_hotspot_105_2	FLAG	TCACCTTGCACGCTAG	44
Rep1	FBXL12_hotspot_105_2	FLAG	TCAGTTGAATACTAGT	171
Rep1	FBXL12_hotspot_105_2	FLAG	TCATCGGCAGTGGTTT	136
Rep1	FBXL12_hotspot_105_2	FLAG	TCCGCTAATAGCTGCG	254
Rep1	FBXL12_hotspot_105_2	FLAG	TCGACGTTAAAATCCG	9
Rep1	FBXL12_hotspot_105_2	FLAG	TCGGTAAATACCTCGT	349
Rep1	FBXL12_hotspot_105_2	FLAG	TCTATTTCTTCACTGA	128
Rep1	FBXL12_hotspot_105_2	FLAG	TCTGCTCAGTATTTAT	83
Rep1	FBXL12_hotspot_105_2	FLAG	TCTTGTTAATCGCATG	74
Rep1	FBXL12_hotspot_105_2	FLAG	TCTTGTTTTTATTATT	27
Rep1	FBXL12_hotspot_105_2	FLAG	TGAGAATTTCTCAACT	146
Rep1	FBXL12_hotspot_105_2	FLAG	TGATGTGGCTAACTTT	173
Rep1	FBXL12_hotspot_105_2	FLAG	TGCAGCCCATGCTCTC	48
Rep1	FBXL12_hotspot_105_2	FLAG	TGCTCATTGAAAGCCC	97
Rep1	FBXL12_hotspot_105_2	FLAG	TGCTTCCTACATCTTT	75
Rep1	FBXL12_hotspot_105_2	FLAG	TGCTTTCTGATATGTG	395
Rep1	FBXL12_hotspot_105_2	FLAG	TGTTATCAAGGAATAA	27
Rep1	FBXL12_hotspot_105_2	FLAG	TGTTTATTAGAGTAGT	155
Rep1	FBXL12_hotspot_105_2	FLAG	TTAATTATATGTAGAA	17
Rep1	FBXL12_hotspot_105_2	FLAG	TTATGATTCATGTCTA	148
Rep1	FBXL12_hotspot_105_2	FLAG	TTCACTCTTGTTATGA	57
Rep1	FBXL12_hotspot_105_2	FLAG	TTCATAACATAAATGA	15
Rep1	FBXL12_hotspot_105_2	FLAG	TTCCTGATTGTTTCTG	94
Rep1	FBXL12_hotspot_105_2	FLAG	TTCGTGAAATTGTATA	328
Rep1	FBXL12_hotspot_105_2	FLAG	TTCTAAGCTTCGTTAA	45
Rep1	FBXL12_hotspot_105_2	FLAG	TTCTACATGAGATTAC	266
Rep1	FBXL12_hotspot_105_2	FLAG	TTCTCGTCATTAAGAT	118
Rep1	FBXL12_hotspot_105_2	FLAG	TTCTGCATGCCCACCT	65
Rep1	FBXL12_hotspot_105_2	FLAG	TTCTTCTATGTAGTAC	46
Rep1	FBXL12_hotspot_105_2	FLAG	TTGACAACCTGTCAAC	101
Rep1	FBXL12_hotspot_105_2	FLAG	TTGATGTAACTTTTTT	113
Rep1	FBXL12_hotspot_105_2	FLAG	TTGCATTGACTCCTTA	89
Rep1	FBXL12_hotspot_105_2	FLAG	TTGGGTATACAGTGCA	223
Rep1	FBXL12_hotspot_105_2	FLAG	TTGGTTGTCTGTGATA	191
Rep1	FBXL12_hotspot_105_2	FLAG	TTGTATGAGGTCTAGT	68
Rep1	FBXL12_hotspot_105_2	FLAG	TTGTCTTAGATTCTTT	105
Rep1	FBXL12_hotspot_105_2	FLAG	TTTAAGAAGTACTAAT	108
Rep1	FBXL12_hotspot_105_2	FLAG	TTTACCGAGTAACCTA	119
Rep1	FBXL12_hotspot_105_2	FLAG	TTTGATTGAATTTACC	31
Rep1	FBXL12_hotspot_105_2	Myc	AAATGTTATTGCATAG	8
Rep1	FBXL12_hotspot_105_2	Myc	AACATCTATTTTGCAG	142
Rep1	FBXL12_hotspot_105_2	Myc	AATATGTAATTGCCTT	8
Rep1	FBXL12_hotspot_105_2	Myc	AATGTTTCCATATTTA	6
Rep1	FBXL12_hotspot_105_2	Myc	ACCTTTAATCTTCTGG	277
Rep1	FBXL12_hotspot_105_2	Myc	ACGATACACTACACAC	126
Rep1	FBXL12_hotspot_105_2	Myc	ACGTTTTCTAGGGTGG	206
Rep1	FBXL12_hotspot_105_2	Myc	ACTGCGAGGCTCGTAG	213
Rep1	FBXL12_hotspot_105_2	Myc	ACTGGTTTTATTTCCC	149
Rep1	FBXL12_hotspot_105_2	Myc	ACTTCCTAGGTTTTGT	279
Rep1	FBXL12_hotspot_105_2	Myc	ATAATAAGAATTACTG	14
Rep1	FBXL12_hotspot_105_2	Myc	ATACTGTTTGGTCGTT	198
Rep1	FBXL12_hotspot_105_2	Myc	ATCATATCTTCTCAGG	354
Rep1	FBXL12_hotspot_105_2	Myc	ATCATCAACATGCTGA	87
Rep1	FBXL12_hotspot_105_2	Myc	ATCTGATTCTGCAGGC	234
Rep1	FBXL12_hotspot_105_2	Myc	ATCTTATATTAATACA	208
Rep1	FBXL12_hotspot_105_2	Myc	ATGCACCGAGGCGTCA	392
Rep1	FBXL12_hotspot_105_2	Myc	ATGGCTGGTATTTATG	125
Rep1	FBXL12_hotspot_105_2	Myc	ATTAGTTGACGCACGA	66
Rep1	FBXL12_hotspot_105_2	Myc	ATTATATTCGTAAACG	36
Rep1	FBXL12_hotspot_105_2	Myc	ATTGAGCTGAATACAG	104
Rep1	FBXL12_hotspot_105_2	Myc	ATTGATTCGGAATAAA	143
Rep1	FBXL12_hotspot_105_2	Myc	ATTGCATCCTCTTTTT	264
Rep1	FBXL12_hotspot_105_2	Myc	ATTTATATAAGCAGCT	205
Rep1	FBXL12_hotspot_105_2	Myc	CAGGAGATGATTCGTA	356
Rep1	FBXL12_hotspot_105_2	Myc	CATTACTGCAGGAGCG	194
Rep1	FBXL12_hotspot_105_2	Myc	CCGCCCAGACATAGAT	281
Rep1	FBXL12_hotspot_105_2	Myc	CCGCTTGAACATTGGT	743
Rep1	FBXL12_hotspot_105_2	Myc	CGCATTATGGCCCACA	90
Rep1	FBXL12_hotspot_105_2	Myc	CGGTTTCACATGATTA	153
Rep1	FBXL12_hotspot_105_2	Myc	CGTATTAAAGTTAAAA	3
Rep1	FBXL12_hotspot_105_2	Myc	CTAAACTATAGATGTT	380
Rep1	FBXL12_hotspot_105_2	Myc	CTATCTACAGTATTTT	752
Rep1	FBXL12_hotspot_105_2	Myc	CTGAGGTTAATTTTAT	224
Rep1	FBXL12_hotspot_105_2	Myc	CTGTGTCTAAGGTGTA	317
Rep1	FBXL12_hotspot_105_2	Myc	CTTAGTCCAAGATTTT	157
Rep1	FBXL12_hotspot_105_2	Myc	CTTCGAGTAAAATCTT	18
Rep1	FBXL12_hotspot_105_2	Myc	CTTGTTTTCTGCTATT	82
Rep1	FBXL12_hotspot_105_2	Myc	GACTTCACTTTAATGT	26
Rep1	FBXL12_hotspot_105_2	Myc	GAGTGCTGTGCTTTTG	133
Rep1	FBXL12_hotspot_105_2	Myc	GATTACGGTTAACTTG	294
Rep1	FBXL12_hotspot_105_2	Myc	GATTCTGTCCTTGCTC	352
Rep1	FBXL12_hotspot_105_2	Myc	GCAGAGATTGCGGTGT	122
Rep1	FBXL12_hotspot_105_2	Myc	GCGGGAATTAAATTTC	278
Rep1	FBXL12_hotspot_105_2	Myc	GCGTCTTGAGAGTACG	176
Rep1	FBXL12_hotspot_105_2	Myc	GCTGTGGAACTGGGGG	326
Rep1	FBXL12_hotspot_105_2	Myc	GGATAATAGTGGCCTT	324
Rep1	FBXL12_hotspot_105_2	Myc	GGTAATCCGCAACTAA	369
Rep1	FBXL12_hotspot_105_2	Myc	GGTATTTTCAGTGTTC	212
Rep1	FBXL12_hotspot_105_2	Myc	GGTCTTCTTTAGTGGG	344
Rep1	FBXL12_hotspot_105_2	Myc	GTACTACGTCGTGCTA	109
Rep1	FBXL12_hotspot_105_2	Myc	GTAGACAAGATCCGAA	166
Rep1	FBXL12_hotspot_105_2	Myc	GTATGAGTAAAATACA	14
Rep1	FBXL12_hotspot_105_2	Myc	GTATTAGGCTGATTTA	119
Rep1	FBXL12_hotspot_105_2	Myc	GTCTAATCGTGCATCT	95
Rep1	FBXL12_hotspot_105_2	Myc	GTCTTACTGGGTCTGT	170
Rep1	FBXL12_hotspot_105_2	Myc	GTTATTTAACTTGTGT	83
Rep1	FBXL12_hotspot_105_2	Myc	TAAAATAACTAGATTC	7
Rep1	FBXL12_hotspot_105_2	Myc	TAAGCTTATGTATCAA	83
Rep1	FBXL12_hotspot_105_2	Myc	TAATCGGATTATTACA	140
Rep1	FBXL12_hotspot_105_2	Myc	TACGATTTATATGTTA	53
Rep1	FBXL12_hotspot_105_2	Myc	TACTCCCTGCCTCGGG	152
Rep1	FBXL12_hotspot_105_2	Myc	TACTTCTTGAATCATG	535
Rep1	FBXL12_hotspot_105_2	Myc	TACTTGTAGGTGATAG	378
Rep1	FBXL12_hotspot_105_2	Myc	TAGAATACTCTGAATT	51
Rep1	FBXL12_hotspot_105_2	Myc	TAGCAAGATACCAATG	424
Rep1	FBXL12_hotspot_105_2	Myc	TAGGGACTATTATCAA	713
Rep1	FBXL12_hotspot_105_2	Myc	TAGTTATGCGTTGTAT	278
Rep1	FBXL12_hotspot_105_2	Myc	TATACATTATGTATTT	289
Rep1	FBXL12_hotspot_105_2	Myc	TATGTGTATATGATCC	473
Rep1	FBXL12_hotspot_105_2	Myc	TATTACGGCAGGGCCG	956
Rep1	FBXL12_hotspot_105_2	Myc	TATTGCTGTTGAATTA	149
Rep1	FBXL12_hotspot_105_2	Myc	TATTGTGTGTATAAAC	139
Rep1	FBXL12_hotspot_105_2	Myc	TCACCTTGCACGCTAG	113
Rep1	FBXL12_hotspot_105_2	Myc	TCAGTTGAATACTAGT	459
Rep1	FBXL12_hotspot_105_2	Myc	TCATCGGCAGTGGTTT	190
Rep1	FBXL12_hotspot_105_2	Myc	TCCGCTAATAGCTGCG	425
Rep1	FBXL12_hotspot_105_2	Myc	TCGACGTTAAAATCCG	19
Rep1	FBXL12_hotspot_105_2	Myc	TCGGTAAATACCTCGT	644
Rep1	FBXL12_hotspot_105_2	Myc	TCTATTTCTTCACTGA	410
Rep1	FBXL12_hotspot_105_2	Myc	TCTGCTCAGTATTTAT	154
Rep1	FBXL12_hotspot_105_2	Myc	TCTTGTTAATCGCATG	193
Rep1	FBXL12_hotspot_105_2	Myc	TCTTGTTTTTATTATT	51
Rep1	FBXL12_hotspot_105_2	Myc	TGAGAATTTCTCAACT	300
Rep1	FBXL12_hotspot_105_2	Myc	TGATGTGGCTAACTTT	213
Rep1	FBXL12_hotspot_105_2	Myc	TGCAGCCCATGCTCTC	106
Rep1	FBXL12_hotspot_105_2	Myc	TGCTCATTGAAAGCCC	193
Rep1	FBXL12_hotspot_105_2	Myc	TGCTTCCTACATCTTT	169
Rep1	FBXL12_hotspot_105_2	Myc	TGCTTTCTGATATGTG	530
Rep1	FBXL12_hotspot_105_2	Myc	TGTTATCAAGGAATAA	82
Rep1	FBXL12_hotspot_105_2	Myc	TGTTTATTAGAGTAGT	303
Rep1	FBXL12_hotspot_105_2	Myc	TTAATTATATGTAGAA	65
Rep1	FBXL12_hotspot_105_2	Myc	TTATGATTCATGTCTA	357
Rep1	FBXL12_hotspot_105_2	Myc	TTCACTCTTGTTATGA	55
Rep1	FBXL12_hotspot_105_2	Myc	TTCATAACATAAATGA	38
Rep1	FBXL12_hotspot_105_2	Myc	TTCCTGATTGTTTCTG	129
Rep1	FBXL12_hotspot_105_2	Myc	TTCGTGAAATTGTATA	810
Rep1	FBXL12_hotspot_105_2	Myc	TTCTAAGCTTCGTTAA	65
Rep1	FBXL12_hotspot_105_2	Myc	TTCTACATGAGATTAC	404
Rep1	FBXL12_hotspot_105_2	Myc	TTCTCGTCATTAAGAT	210
Rep1	FBXL12_hotspot_105_2	Myc	TTCTGCATGCCCACCT	176
Rep1	FBXL12_hotspot_105_2	Myc	TTCTTCTATGTAGTAC	61
Rep1	FBXL12_hotspot_105_2	Myc	TTGACAACCTGTCAAC	194
Rep1	FBXL12_hotspot_105_2	Myc	TTGATGTAACTTTTTT	226
Rep1	FBXL12_hotspot_105_2	Myc	TTGCATTGACTCCTTA	94
Rep1	FBXL12_hotspot_105_2	Myc	TTGGGTATACAGTGCA	259
Rep1	FBXL12_hotspot_105_2	Myc	TTGGTTGTCTGTGATA	462
Rep1	FBXL12_hotspot_105_2	Myc	TTGTATGAGGTCTAGT	228
Rep1	FBXL12_hotspot_105_2	Myc	TTGTCTTAGATTCTTT	237
Rep1	FBXL12_hotspot_105_2	Myc	TTTAAGAAGTACTAAT	222
Rep1	FBXL12_hotspot_105_2	Myc	TTTACCGAGTAACCTA	310
Rep1	FBXL12_hotspot_105_2	Myc	TTTGATTGAATTTACC	43
Rep1	FBXL12_hotspot_109_3	FLAG	ATGAAGAGGTCTTTGG	63
Rep1	FBXL12_hotspot_109_3	FLAG	ATGCCTAAGCATCATG	120
Rep1	FBXL12_hotspot_109_3	FLAG	CACCTACTCCATATTG	153
Rep1	FBXL12_hotspot_109_3	FLAG	CCATTATCATTAGTGC	379
Rep1	FBXL12_hotspot_109_3	FLAG	GATGGTCATCGCGTTG	23
Rep1	FBXL12_hotspot_109_3	FLAG	GTCATACTGTTGAGCC	12
Rep1	FBXL12_hotspot_109_3	FLAG	TCATAATATACTAATT	19
Rep1	FBXL12_hotspot_109_3	FLAG	TGTAAACTTAAAAGGT	27
Rep1	FBXL12_hotspot_109_3	FLAG	TTCCATCTCTCTCGAG	205
Rep1	FBXL12_hotspot_109_3	Myc	ATGAAGAGGTCTTTGG	54
Rep1	FBXL12_hotspot_109_3	Myc	ATGCCTAAGCATCATG	115
Rep1	FBXL12_hotspot_109_3	Myc	CACCTACTCCATATTG	149
Rep1	FBXL12_hotspot_109_3	Myc	CCATTATCATTAGTGC	527
Rep1	FBXL12_hotspot_109_3	Myc	GATGGTCATCGCGTTG	33
Rep1	FBXL12_hotspot_109_3	Myc	GTCATACTGTTGAGCC	10
Rep1	FBXL12_hotspot_109_3	Myc	TCATAATATACTAATT	68
Rep1	FBXL12_hotspot_109_3	Myc	TGTAAACTTAAAAGGT	23
Rep1	FBXL12_hotspot_109_3	Myc	TTCCATCTCTCTCGAG	179
Rep1	FBXL12_hotspot_109_4	FLAG	AAAGATTATTTCAATG	1
Rep1	FBXL12_hotspot_109_4	FLAG	AAATCGGTTGATTTGA	32
Rep1	FBXL12_hotspot_109_4	FLAG	AACATCACTTCAAATT	132
Rep1	FBXL12_hotspot_109_4	FLAG	AACATTATTTGGAACT	9
Rep1	FBXL12_hotspot_109_4	FLAG	AAGTGACTGTGGATGC	180
Rep1	FBXL12_hotspot_109_4	FLAG	AATTGGTTGAGTTGAA	199
Rep1	FBXL12_hotspot_109_4	FLAG	ACCTAATTATTGTTTT	184
Rep1	FBXL12_hotspot_109_4	FLAG	ACTGCATCACTTTGTG	111
Rep1	FBXL12_hotspot_109_4	FLAG	ACTGTAGCGGGGTTTT	76
Rep1	FBXL12_hotspot_109_4	FLAG	ACTTCCTGCCTATTAA	17
Rep1	FBXL12_hotspot_109_4	FLAG	AGCTTATCGATATGAA	48
Rep1	FBXL12_hotspot_109_4	FLAG	AGTATTTCTTCCCAGC	275
Rep1	FBXL12_hotspot_109_4	FLAG	AGTCGCTCGTTGTCTT	33
Rep1	FBXL12_hotspot_109_4	FLAG	AGTGAAGGGTTTGTTC	400
Rep1	FBXL12_hotspot_109_4	FLAG	AGTTGCGTGTAGTGTC	220
Rep1	FBXL12_hotspot_109_4	FLAG	ATAATTACTTATAGTA	77
Rep1	FBXL12_hotspot_109_4	FLAG	ATAGTCGTTTAATGAC	53
Rep1	FBXL12_hotspot_109_4	FLAG	ATATCATCAATGCCTA	84
Rep1	FBXL12_hotspot_109_4	FLAG	ATATGCAAGTTCTTGA	211
Rep1	FBXL12_hotspot_109_4	FLAG	ATATGCACTCTCTGGC	124
Rep1	FBXL12_hotspot_109_4	FLAG	ATATTCATTGCGTTAC	72
Rep1	FBXL12_hotspot_109_4	FLAG	ATCGCAATTTGCTAGC	61
Rep1	FBXL12_hotspot_109_4	FLAG	ATCTTCTATGATGCTC	25
Rep1	FBXL12_hotspot_109_4	FLAG	ATCTTTTTAATTGAAA	81
Rep1	FBXL12_hotspot_109_4	FLAG	ATGAATACGGTCATTT	155
Rep1	FBXL12_hotspot_109_4	FLAG	ATGACCACATTTGTGG	371
Rep1	FBXL12_hotspot_109_4	FLAG	ATGACGAACATTTATT	62
Rep1	FBXL12_hotspot_109_4	FLAG	ATGCACGTGTAAACGA	11
Rep1	FBXL12_hotspot_109_4	FLAG	ATGGTAGTAGTTATTG	99
Rep1	FBXL12_hotspot_109_4	FLAG	ATGGTCGTTTATGTTC	55
Rep1	FBXL12_hotspot_109_4	FLAG	ATGTTATAGGTTAACC	134
Rep1	FBXL12_hotspot_109_4	FLAG	ATTTTCTTCTGACATA	95
Rep1	FBXL12_hotspot_109_4	FLAG	CAATATTTCCAGTCGG	35
Rep1	FBXL12_hotspot_109_4	FLAG	CAATCTTTAAAAGTTG	8
Rep1	FBXL12_hotspot_109_4	FLAG	CAATGGCCCTAAGATT	218
Rep1	FBXL12_hotspot_109_4	FLAG	CAGTTTATGTGACCAT	174
Rep1	FBXL12_hotspot_109_4	FLAG	CATGCGTTCATCTATA	57
Rep1	FBXL12_hotspot_109_4	FLAG	CCACATGTGTATTACA	306
Rep1	FBXL12_hotspot_109_4	FLAG	CCCTCAAGTCGTACGT	258
Rep1	FBXL12_hotspot_109_4	FLAG	CCTTCATGAGTATTTA	119
Rep1	FBXL12_hotspot_109_4	FLAG	CGATAATCAAATCTTC	104
Rep1	FBXL12_hotspot_109_4	FLAG	CGGTTCTACTTAAGTA	183
Rep1	FBXL12_hotspot_109_4	FLAG	CGTACTACCGGGACAG	10
Rep1	FBXL12_hotspot_109_4	FLAG	CGTTTTTGATGGTCGT	29
Rep1	FBXL12_hotspot_109_4	FLAG	CTAGCCCATTATCCCA	154
Rep1	FBXL12_hotspot_109_4	FLAG	CTAGTGAACGTATAAG	23
Rep1	FBXL12_hotspot_109_4	FLAG	CTATTTTCTTTATACT	88
Rep1	FBXL12_hotspot_109_4	FLAG	CTCACATTTCTATTGG	95
Rep1	FBXL12_hotspot_109_4	FLAG	CTCCAAAATATAGACA	15
Rep1	FBXL12_hotspot_109_4	FLAG	CTCTGGGTACAATCTA	98
Rep1	FBXL12_hotspot_109_4	FLAG	CTGAACTTTGTGTAGT	71
Rep1	FBXL12_hotspot_109_4	FLAG	CTGTATCGAGGGCTTA	194
Rep1	FBXL12_hotspot_109_4	FLAG	CTTAATTCTTTTTGTG	136
Rep1	FBXL12_hotspot_109_4	FLAG	CTTACGCATAAAAGAA	4
Rep1	FBXL12_hotspot_109_4	FLAG	CTTCCGCGTGTCGGCC	38
Rep1	FBXL12_hotspot_109_4	FLAG	CTTGCTTTGTCTTCGT	93
Rep1	FBXL12_hotspot_109_4	FLAG	CTTTGAGATATTTGCG	68
Rep1	FBXL12_hotspot_109_4	FLAG	CTTTGGCTTTGAAAAG	33
Rep1	FBXL12_hotspot_109_4	FLAG	CTTTTATCTTGCCTAG	39
Rep1	FBXL12_hotspot_109_4	FLAG	GAGAGATGCATATACT	166
Rep1	FBXL12_hotspot_109_4	FLAG	GAGATAGCTTTATAAG	121
Rep1	FBXL12_hotspot_109_4	FLAG	GAGCATTGTGAGCATG	26
Rep1	FBXL12_hotspot_109_4	FLAG	GATCTACCTTTGGGTT	252
Rep1	FBXL12_hotspot_109_4	FLAG	GATGCGGCTGATGTTT	66
Rep1	FBXL12_hotspot_109_4	FLAG	GATGTTTAACCAGCAT	381
Rep1	FBXL12_hotspot_109_4	FLAG	GATTGGGGTAGACGTT	269
Rep1	FBXL12_hotspot_109_4	FLAG	GCCGTGCGGCTGCTAC	13
Rep1	FBXL12_hotspot_109_4	FLAG	GCCTTGGCATTAGGGT	7
Rep1	FBXL12_hotspot_109_4	FLAG	GCGGGAACCTGTATCT	55
Rep1	FBXL12_hotspot_109_4	FLAG	GCTAATTCTAATATAG	33
Rep1	FBXL12_hotspot_109_4	FLAG	GCTGCGTCTCTTTTTT	62
Rep1	FBXL12_hotspot_109_4	FLAG	GTACATCTCTAAGTCG	150
Rep1	FBXL12_hotspot_109_4	FLAG	GTAGCTTTTTGCGTAA	102
Rep1	FBXL12_hotspot_109_4	FLAG	GTATATCTGGGTGCAA	182
Rep1	FBXL12_hotspot_109_4	FLAG	GTCATACAAAGAAGAT	68
Rep1	FBXL12_hotspot_109_4	FLAG	GTCTGGTTTCTCTTGA	41
Rep1	FBXL12_hotspot_109_4	FLAG	GTGACTAAACCGTTAC	33
Rep1	FBXL12_hotspot_109_4	FLAG	GTGAGGTAAACTAAAA	2
Rep1	FBXL12_hotspot_109_4	FLAG	GTGCAAATTTCCTGGA	189
Rep1	FBXL12_hotspot_109_4	FLAG	GTGGTCCCCACGCACT	245
Rep1	FBXL12_hotspot_109_4	FLAG	GTGGTGCGATTGTCTT	41
Rep1	FBXL12_hotspot_109_4	FLAG	GTTCGACCTTAATTTT	290
Rep1	FBXL12_hotspot_109_4	FLAG	GTTTTAAAACGTTTCT	1
Rep1	FBXL12_hotspot_109_4	FLAG	TAACGCCATTGATGGA	66
Rep1	FBXL12_hotspot_109_4	FLAG	TAACGGTTAAAAGAAA	10
Rep1	FBXL12_hotspot_109_4	FLAG	TAAGCTATTTCTTTTG	41
Rep1	FBXL12_hotspot_109_4	FLAG	TAATTCCGGGTCCAGG	207
Rep1	FBXL12_hotspot_109_4	FLAG	TACAGTTTGTTTACAT	160
Rep1	FBXL12_hotspot_109_4	FLAG	TACATATTATTCACAG	105
Rep1	FBXL12_hotspot_109_4	FLAG	TACATCATGGGCATTG	268
Rep1	FBXL12_hotspot_109_4	FLAG	TACGCCAACAAATTGA	136
Rep1	FBXL12_hotspot_109_4	FLAG	TAGACTAAAGGTCATG	188
Rep1	FBXL12_hotspot_109_4	FLAG	TAGACTAATTGTTCGA	82
Rep1	FBXL12_hotspot_109_4	FLAG	TAGGTCCTCTTCTTAA	69
Rep1	FBXL12_hotspot_109_4	FLAG	TATAATATTATTCTTC	68
Rep1	FBXL12_hotspot_109_4	FLAG	TATAGTTCTGTGTTTC	82
Rep1	FBXL12_hotspot_109_4	FLAG	TATCAACCGATCCTAT	20
Rep1	FBXL12_hotspot_109_4	FLAG	TATCACCTTTACCTTG	128
Rep1	FBXL12_hotspot_109_4	FLAG	TATTAATCTTTTCGCT	119
Rep1	FBXL12_hotspot_109_4	FLAG	TATTGTTATGATTATA	271
Rep1	FBXL12_hotspot_109_4	FLAG	TCAAGGAGCAATGAGT	122
Rep1	FBXL12_hotspot_109_4	FLAG	TCACATCTTTTTAAAG	18
Rep1	FBXL12_hotspot_109_4	FLAG	TCACGCGTCGGTGCAA	28
Rep1	FBXL12_hotspot_109_4	FLAG	TCATCCAACGGTCCTA	61
Rep1	FBXL12_hotspot_109_4	FLAG	TCCCATTATTTTATCA	233
Rep1	FBXL12_hotspot_109_4	FLAG	TCCTGAACTGCTATAT	70
Rep1	FBXL12_hotspot_109_4	FLAG	TCCTGGTAATATCGCC	16
Rep1	FBXL12_hotspot_109_4	FLAG	TCGTGGAAGTATATTA	23
Rep1	FBXL12_hotspot_109_4	FLAG	TCGTTAAACATCGAGG	44
Rep1	FBXL12_hotspot_109_4	FLAG	TCTCTAGGTTTACTCT	334
Rep1	FBXL12_hotspot_109_4	FLAG	TGAGGCACTCCGGCAC	38
Rep1	FBXL12_hotspot_109_4	FLAG	TGAGTTCGATAGAGAA	22
Rep1	FBXL12_hotspot_109_4	FLAG	TGATAGCCTCATGTCT	72
Rep1	FBXL12_hotspot_109_4	FLAG	TGATATGTCTTGATAC	230
Rep1	FBXL12_hotspot_109_4	FLAG	TGATTAGAAAAATAAA	8
Rep1	FBXL12_hotspot_109_4	FLAG	TGCAATAGTACACGTC	79
Rep1	FBXL12_hotspot_109_4	FLAG	TGGATGAAATTATAAC	52
Rep1	FBXL12_hotspot_109_4	FLAG	TGGTCTATATTTTTGG	33
Rep1	FBXL12_hotspot_109_4	FLAG	TGTAGAGCTTACCTTA	99
Rep1	FBXL12_hotspot_109_4	FLAG	TGTATGATTGTAAGGT	264
Rep1	FBXL12_hotspot_109_4	FLAG	TTAATTTAGGAGTACA	44
Rep1	FBXL12_hotspot_109_4	FLAG	TTAATTTTGTATCAAT	100
Rep1	FBXL12_hotspot_109_4	FLAG	TTATGAAAAATAAATG	4
Rep1	FBXL12_hotspot_109_4	FLAG	TTATGGAAGACGATAT	127
Rep1	FBXL12_hotspot_109_4	FLAG	TTATTCTTATGCGCTT	172
Rep1	FBXL12_hotspot_109_4	FLAG	TTATTTTCCTAGATTC	28
Rep1	FBXL12_hotspot_109_4	FLAG	TTCAATATGCGATTTT	56
Rep1	FBXL12_hotspot_109_4	FLAG	TTCCCTGGCTAATTTG	190
Rep1	FBXL12_hotspot_109_4	FLAG	TTCGCTCTATCTATCT	100
Rep1	FBXL12_hotspot_109_4	FLAG	TTCGGAAGTAATTGCA	7
Rep1	FBXL12_hotspot_109_4	FLAG	TTCTGTGAATTTTGTG	152
Rep1	FBXL12_hotspot_109_4	FLAG	TTCTGTTACTCTTAAT	196
Rep1	FBXL12_hotspot_109_4	FLAG	TTGACGGGAGAGCACT	13
Rep1	FBXL12_hotspot_109_4	FLAG	TTGGAACAGTGAAAAT	39
Rep1	FBXL12_hotspot_109_4	FLAG	TTGGCTTCTCCGTTTC	230
Rep1	FBXL12_hotspot_109_4	FLAG	TTTAGGTTTAGTTTAT	289
Rep1	FBXL12_hotspot_109_4	FLAG	TTTCTAGTAGCGTTGT	49
Rep1	FBXL12_hotspot_109_4	FLAG	TTTGTCCATTCGTAAC	5
Rep1	FBXL12_hotspot_109_4	FLAG	TTTTAAAAAGAAATAC	1
Rep1	FBXL12_hotspot_109_4	FLAG	TTTTGTTGGGGACATT	438
Rep1	FBXL12_hotspot_109_4	FLAG	TTTTTAACTTATTTTG	63
Rep1	FBXL12_hotspot_109_4	FLAG	TTTTTAATTTCGCAAT	14
Rep1	FBXL12_hotspot_109_4	FLAG	TTTTTACTGGCTTCCG	248
Rep1	FBXL12_hotspot_109_4	Myc	AAAGATTATTTCAATG	9
Rep1	FBXL12_hotspot_109_4	Myc	AAATCGGTTGATTTGA	82
Rep1	FBXL12_hotspot_109_4	Myc	AACATCACTTCAAATT	190
Rep1	FBXL12_hotspot_109_4	Myc	AACATTATTTGGAACT	1
Rep1	FBXL12_hotspot_109_4	Myc	AAGTGACTGTGGATGC	474
Rep1	FBXL12_hotspot_109_4	Myc	AATTGGTTGAGTTGAA	281
Rep1	FBXL12_hotspot_109_4	Myc	ACCTAATTATTGTTTT	271
Rep1	FBXL12_hotspot_109_4	Myc	ACTGCATCACTTTGTG	239
Rep1	FBXL12_hotspot_109_4	Myc	ACTGTAGCGGGGTTTT	161
Rep1	FBXL12_hotspot_109_4	Myc	ACTTCCTGCCTATTAA	49
Rep1	FBXL12_hotspot_109_4	Myc	AGCTTATCGATATGAA	55
Rep1	FBXL12_hotspot_109_4	Myc	AGTATTTCTTCCCAGC	390
Rep1	FBXL12_hotspot_109_4	Myc	AGTCGCTCGTTGTCTT	185
Rep1	FBXL12_hotspot_109_4	Myc	AGTGAAGGGTTTGTTC	515
Rep1	FBXL12_hotspot_109_4	Myc	AGTTGCGTGTAGTGTC	174
Rep1	FBXL12_hotspot_109_4	Myc	ATAATTACTTATAGTA	127
Rep1	FBXL12_hotspot_109_4	Myc	ATAGTCGTTTAATGAC	78
Rep1	FBXL12_hotspot_109_4	Myc	ATATCATCAATGCCTA	77
Rep1	FBXL12_hotspot_109_4	Myc	ATATGCAAGTTCTTGA	310
Rep1	FBXL12_hotspot_109_4	Myc	ATATGCACTCTCTGGC	288
Rep1	FBXL12_hotspot_109_4	Myc	ATATTCATTGCGTTAC	92
Rep1	FBXL12_hotspot_109_4	Myc	ATCGCAATTTGCTAGC	128
Rep1	FBXL12_hotspot_109_4	Myc	ATCTTCTATGATGCTC	28
Rep1	FBXL12_hotspot_109_4	Myc	ATCTTTTTAATTGAAA	156
Rep1	FBXL12_hotspot_109_4	Myc	ATGAATACGGTCATTT	219
Rep1	FBXL12_hotspot_109_4	Myc	ATGACCACATTTGTGG	560
Rep1	FBXL12_hotspot_109_4	Myc	ATGACGAACATTTATT	321
Rep1	FBXL12_hotspot_109_4	Myc	ATGCACGTGTAAACGA	24
Rep1	FBXL12_hotspot_109_4	Myc	ATGGTAGTAGTTATTG	131
Rep1	FBXL12_hotspot_109_4	Myc	ATGGTCGTTTATGTTC	119
Rep1	FBXL12_hotspot_109_4	Myc	ATGTTATAGGTTAACC	208
Rep1	FBXL12_hotspot_109_4	Myc	ATTTTCTTCTGACATA	191
Rep1	FBXL12_hotspot_109_4	Myc	CAATATTTCCAGTCGG	67
Rep1	FBXL12_hotspot_109_4	Myc	CAATCTTTAAAAGTTG	7
Rep1	FBXL12_hotspot_109_4	Myc	CAATGGCCCTAAGATT	387
Rep1	FBXL12_hotspot_109_4	Myc	CAGTTTATGTGACCAT	377
Rep1	FBXL12_hotspot_109_4	Myc	CATGCGTTCATCTATA	103
Rep1	FBXL12_hotspot_109_4	Myc	CCACATGTGTATTACA	337
Rep1	FBXL12_hotspot_109_4	Myc	CCCTCAAGTCGTACGT	928
Rep1	FBXL12_hotspot_109_4	Myc	CCTTCATGAGTATTTA	119
Rep1	FBXL12_hotspot_109_4	Myc	CGATAATCAAATCTTC	162
Rep1	FBXL12_hotspot_109_4	Myc	CGGTTCTACTTAAGTA	254
Rep1	FBXL12_hotspot_109_4	Myc	CGTACTACCGGGACAG	27
Rep1	FBXL12_hotspot_109_4	Myc	CGTTTTTGATGGTCGT	139
Rep1	FBXL12_hotspot_109_4	Myc	CTAGCCCATTATCCCA	240
Rep1	FBXL12_hotspot_109_4	Myc	CTAGTGAACGTATAAG	90
Rep1	FBXL12_hotspot_109_4	Myc	CTATTTTCTTTATACT	105
Rep1	FBXL12_hotspot_109_4	Myc	CTCACATTTCTATTGG	206
Rep1	FBXL12_hotspot_109_4	Myc	CTCCAAAATATAGACA	21
Rep1	FBXL12_hotspot_109_4	Myc	CTCTGGGTACAATCTA	164
Rep1	FBXL12_hotspot_109_4	Myc	CTGAACTTTGTGTAGT	131
Rep1	FBXL12_hotspot_109_4	Myc	CTGTATCGAGGGCTTA	229
Rep1	FBXL12_hotspot_109_4	Myc	CTTAATTCTTTTTGTG	260
Rep1	FBXL12_hotspot_109_4	Myc	CTTACGCATAAAAGAA	11
Rep1	FBXL12_hotspot_109_4	Myc	CTTCCGCGTGTCGGCC	63
Rep1	FBXL12_hotspot_109_4	Myc	CTTGCTTTGTCTTCGT	185
Rep1	FBXL12_hotspot_109_4	Myc	CTTTGAGATATTTGCG	127
Rep1	FBXL12_hotspot_109_4	Myc	CTTTGGCTTTGAAAAG	31
Rep1	FBXL12_hotspot_109_4	Myc	CTTTTATCTTGCCTAG	66
Rep1	FBXL12_hotspot_109_4	Myc	GAGAGATGCATATACT	267
Rep1	FBXL12_hotspot_109_4	Myc	GAGATAGCTTTATAAG	200
Rep1	FBXL12_hotspot_109_4	Myc	GAGCATTGTGAGCATG	47
Rep1	FBXL12_hotspot_109_4	Myc	GATCTACCTTTGGGTT	341
Rep1	FBXL12_hotspot_109_4	Myc	GATGCGGCTGATGTTT	152
Rep1	FBXL12_hotspot_109_4	Myc	GATGTTTAACCAGCAT	490
Rep1	FBXL12_hotspot_109_4	Myc	GATTGGGGTAGACGTT	321
Rep1	FBXL12_hotspot_109_4	Myc	GCCGTGCGGCTGCTAC	32
Rep1	FBXL12_hotspot_109_4	Myc	GCCTTGGCATTAGGGT	1
Rep1	FBXL12_hotspot_109_4	Myc	GCGGGAACCTGTATCT	86
Rep1	FBXL12_hotspot_109_4	Myc	GCTAATTCTAATATAG	46
Rep1	FBXL12_hotspot_109_4	Myc	GCTGCGTCTCTTTTTT	78
Rep1	FBXL12_hotspot_109_4	Myc	GTACATCTCTAAGTCG	335
Rep1	FBXL12_hotspot_109_4	Myc	GTAGCTTTTTGCGTAA	181
Rep1	FBXL12_hotspot_109_4	Myc	GTATATCTGGGTGCAA	220
Rep1	FBXL12_hotspot_109_4	Myc	GTCATACAAAGAAGAT	119
Rep1	FBXL12_hotspot_109_4	Myc	GTCTGGTTTCTCTTGA	85
Rep1	FBXL12_hotspot_109_4	Myc	GTGACTAAACCGTTAC	116
Rep1	FBXL12_hotspot_109_4	Myc	GTGAGGTAAACTAAAA	1
Rep1	FBXL12_hotspot_109_4	Myc	GTGCAAATTTCCTGGA	282
Rep1	FBXL12_hotspot_109_4	Myc	GTGGTCCCCACGCACT	515
Rep1	FBXL12_hotspot_109_4	Myc	GTGGTGCGATTGTCTT	56
Rep1	FBXL12_hotspot_109_4	Myc	GTTCGACCTTAATTTT	360
Rep1	FBXL12_hotspot_109_4	Myc	GTTTTAAAACGTTTCT	8
Rep1	FBXL12_hotspot_109_4	Myc	TAACGCCATTGATGGA	63
Rep1	FBXL12_hotspot_109_4	Myc	TAACGGTTAAAAGAAA	13
Rep1	FBXL12_hotspot_109_4	Myc	TAAGCTATTTCTTTTG	88
Rep1	FBXL12_hotspot_109_4	Myc	TAATTCCGGGTCCAGG	419
Rep1	FBXL12_hotspot_109_4	Myc	TACAGTTTGTTTACAT	414
Rep1	FBXL12_hotspot_109_4	Myc	TACATATTATTCACAG	203
Rep1	FBXL12_hotspot_109_4	Myc	TACATCATGGGCATTG	537
Rep1	FBXL12_hotspot_109_4	Myc	TACGCCAACAAATTGA	253
Rep1	FBXL12_hotspot_109_4	Myc	TAGACTAAAGGTCATG	325
Rep1	FBXL12_hotspot_109_4	Myc	TAGACTAATTGTTCGA	126
Rep1	FBXL12_hotspot_109_4	Myc	TAGGTCCTCTTCTTAA	46
Rep1	FBXL12_hotspot_109_4	Myc	TATAATATTATTCTTC	155
Rep1	FBXL12_hotspot_109_4	Myc	TATAGTTCTGTGTTTC	166
Rep1	FBXL12_hotspot_109_4	Myc	TATCAACCGATCCTAT	23
Rep1	FBXL12_hotspot_109_4	Myc	TATCACCTTTACCTTG	227
Rep1	FBXL12_hotspot_109_4	Myc	TATTAATCTTTTCGCT	235
Rep1	FBXL12_hotspot_109_4	Myc	TATTGTTATGATTATA	482
Rep1	FBXL12_hotspot_109_4	Myc	TCAAGGAGCAATGAGT	222
Rep1	FBXL12_hotspot_109_4	Myc	TCACATCTTTTTAAAG	32
Rep1	FBXL12_hotspot_109_4	Myc	TCACGCGTCGGTGCAA	60
Rep1	FBXL12_hotspot_109_4	Myc	TCATCCAACGGTCCTA	72
Rep1	FBXL12_hotspot_109_4	Myc	TCCCATTATTTTATCA	294
Rep1	FBXL12_hotspot_109_4	Myc	TCCTGAACTGCTATAT	42
Rep1	FBXL12_hotspot_109_4	Myc	TCCTGGTAATATCGCC	32
Rep1	FBXL12_hotspot_109_4	Myc	TCGTGGAAGTATATTA	29
Rep1	FBXL12_hotspot_109_4	Myc	TCGTTAAACATCGAGG	103
Rep1	FBXL12_hotspot_109_4	Myc	TCTCTAGGTTTACTCT	464
Rep1	FBXL12_hotspot_109_4	Myc	TGAGGCACTCCGGCAC	150
Rep1	FBXL12_hotspot_109_4	Myc	TGAGTTCGATAGAGAA	30
Rep1	FBXL12_hotspot_109_4	Myc	TGATAGCCTCATGTCT	155
Rep1	FBXL12_hotspot_109_4	Myc	TGATATGTCTTGATAC	339
Rep1	FBXL12_hotspot_109_4	Myc	TGATTAGAAAAATAAA	3
Rep1	FBXL12_hotspot_109_4	Myc	TGCAATAGTACACGTC	93
Rep1	FBXL12_hotspot_109_4	Myc	TGGATGAAATTATAAC	86
Rep1	FBXL12_hotspot_109_4	Myc	TGGTCTATATTTTTGG	14
Rep1	FBXL12_hotspot_109_4	Myc	TGTAGAGCTTACCTTA	155
Rep1	FBXL12_hotspot_109_4	Myc	TGTATGATTGTAAGGT	499
Rep1	FBXL12_hotspot_109_4	Myc	TTAATTTAGGAGTACA	148
Rep1	FBXL12_hotspot_109_4	Myc	TTAATTTTGTATCAAT	104
Rep1	FBXL12_hotspot_109_4	Myc	TTATGAAAAATAAATG	5
Rep1	FBXL12_hotspot_109_4	Myc	TTATGGAAGACGATAT	159
Rep1	FBXL12_hotspot_109_4	Myc	TTATTCTTATGCGCTT	256
Rep1	FBXL12_hotspot_109_4	Myc	TTATTTTCCTAGATTC	44
Rep1	FBXL12_hotspot_109_4	Myc	TTCAATATGCGATTTT	33
Rep1	FBXL12_hotspot_109_4	Myc	TTCCCTGGCTAATTTG	275
Rep1	FBXL12_hotspot_109_4	Myc	TTCGCTCTATCTATCT	139
Rep1	FBXL12_hotspot_109_4	Myc	TTCGGAAGTAATTGCA	11
Rep1	FBXL12_hotspot_109_4	Myc	TTCTGTGAATTTTGTG	237
Rep1	FBXL12_hotspot_109_4	Myc	TTCTGTTACTCTTAAT	435
Rep1	FBXL12_hotspot_109_4	Myc	TTGACGGGAGAGCACT	64
Rep1	FBXL12_hotspot_109_4	Myc	TTGGAACAGTGAAAAT	69
Rep1	FBXL12_hotspot_109_4	Myc	TTGGCTTCTCCGTTTC	196
Rep1	FBXL12_hotspot_109_4	Myc	TTTAGGTTTAGTTTAT	542
Rep1	FBXL12_hotspot_109_4	Myc	TTTCTAGTAGCGTTGT	63
Rep1	FBXL12_hotspot_109_4	Myc	TTTGTCCATTCGTAAC	22
Rep1	FBXL12_hotspot_109_4	Myc	TTTTAAAAAGAAATAC	6
Rep1	FBXL12_hotspot_109_4	Myc	TTTTGTTGGGGACATT	666
Rep1	FBXL12_hotspot_109_4	Myc	TTTTTAACTTATTTTG	88
Rep1	FBXL12_hotspot_109_4	Myc	TTTTTAATTTCGCAAT	20
Rep1	FBXL12_hotspot_109_4	Myc	TTTTTACTGGCTTCCG	395
Rep1	FBXL12_hotspot_109_5	FLAG	AAGTCTTCTTCATTAT	47
Rep1	FBXL12_hotspot_109_5	FLAG	AATAAAACACGGATTA	7
Rep1	FBXL12_hotspot_109_5	FLAG	AATCAAGAGGAACTCA	66
Rep1	FBXL12_hotspot_109_5	FLAG	AATCTTGTTATTTTAG	73
Rep1	FBXL12_hotspot_109_5	FLAG	AATTACTAATTCCAGA	16
Rep1	FBXL12_hotspot_109_5	FLAG	ACAGTTCACGTATATG	182
Rep1	FBXL12_hotspot_109_5	FLAG	ACCCTAGAGAATCGAC	3
Rep1	FBXL12_hotspot_109_5	FLAG	ACGCTTTTAACATTAC	35
Rep1	FBXL12_hotspot_109_5	FLAG	ACTTGGTTATCAGCGG	68
Rep1	FBXL12_hotspot_109_5	FLAG	AGACATTAACGATCGC	98
Rep1	FBXL12_hotspot_109_5	FLAG	AGACGTGGTATTGGTT	115
Rep1	FBXL12_hotspot_109_5	FLAG	AGATTCATCATTGGGA	194
Rep1	FBXL12_hotspot_109_5	FLAG	AGGAATATTCGCCAAC	199
Rep1	FBXL12_hotspot_109_5	FLAG	AGGCATTTAAAGCGAA	199
Rep1	FBXL12_hotspot_109_5	FLAG	AGGGTGTGTGCTTTCC	108
Rep1	FBXL12_hotspot_109_5	FLAG	AGGTAACTCTGCAACT	243
Rep1	FBXL12_hotspot_109_5	FLAG	AGGTCAGATGCGCTGC	207
Rep1	FBXL12_hotspot_109_5	FLAG	AGGTTTCAAAGTTAGA	43
Rep1	FBXL12_hotspot_109_5	FLAG	AGTAAGTATGGACAAT	75
Rep1	FBXL12_hotspot_109_5	FLAG	AGTCAAAATCCTTGGC	17
Rep1	FBXL12_hotspot_109_5	FLAG	AGTGTGTCTAATGGCC	82
Rep1	FBXL12_hotspot_109_5	FLAG	ATACATCCCGACCCAG	12
Rep1	FBXL12_hotspot_109_5	FLAG	ATAGCATGTTGAGGAG	69
Rep1	FBXL12_hotspot_109_5	FLAG	ATATCTCGGTCAATTC	67
Rep1	FBXL12_hotspot_109_5	FLAG	ATCTTCCATACGTTTC	27
Rep1	FBXL12_hotspot_109_5	FLAG	ATCTTGTGCTAGCTTC	3
Rep1	FBXL12_hotspot_109_5	FLAG	ATGGCTTGTAAGGTTT	43
Rep1	FBXL12_hotspot_109_5	FLAG	ATGTTTAGGCTCCCCG	62
Rep1	FBXL12_hotspot_109_5	FLAG	ATTAGCATACTAAGAT	278
Rep1	FBXL12_hotspot_109_5	FLAG	ATTTATATCGGCATCT	150
Rep1	FBXL12_hotspot_109_5	FLAG	CAAAGGACTAAAGGAT	9
Rep1	FBXL12_hotspot_109_5	FLAG	CAAGCTCATAACTCCC	1
Rep1	FBXL12_hotspot_109_5	FLAG	CACCGGTTCCTGGGTT	38
Rep1	FBXL12_hotspot_109_5	FLAG	CAGAGTTTCATTAAAG	31
Rep1	FBXL12_hotspot_109_5	FLAG	CAGCAATATTACAATA	184
Rep1	FBXL12_hotspot_109_5	FLAG	CATACTGAGCCATTCG	29
Rep1	FBXL12_hotspot_109_5	FLAG	CATGCTAATGCATTAT	128
Rep1	FBXL12_hotspot_109_5	FLAG	CCAACAATTGTCCATT	122
Rep1	FBXL12_hotspot_109_5	FLAG	CCAATTGCTGAATGAC	55
Rep1	FBXL12_hotspot_109_5	FLAG	CCTGCATATTATATCG	293
Rep1	FBXL12_hotspot_109_5	FLAG	CCTTACTTACACTACT	57
Rep1	FBXL12_hotspot_109_5	FLAG	CGACCTGCAGAACAAT	25
Rep1	FBXL12_hotspot_109_5	FLAG	CGATGCTCTAAACTAG	30
Rep1	FBXL12_hotspot_109_5	FLAG	CGCGTTAAATACTCAG	123
Rep1	FBXL12_hotspot_109_5	FLAG	CGTCTTAGAGCACCAT	76
Rep1	FBXL12_hotspot_109_5	FLAG	CGTTGTCAGTACTATT	108
Rep1	FBXL12_hotspot_109_5	FLAG	CTAAATGTCAGAGCTA	126
Rep1	FBXL12_hotspot_109_5	FLAG	CTAGCAGACTTTAGGG	21
Rep1	FBXL12_hotspot_109_5	FLAG	CTATGTGCGAAATGCG	138
Rep1	FBXL12_hotspot_109_5	FLAG	CTCAGGTCTATCCTTG	159
Rep1	FBXL12_hotspot_109_5	FLAG	CTCAGTACAGCGATTT	48
Rep1	FBXL12_hotspot_109_5	FLAG	CTCTAATCGTGCGAGT	225
Rep1	FBXL12_hotspot_109_5	FLAG	CTCTGCTTCGTTCTTT	311
Rep1	FBXL12_hotspot_109_5	FLAG	CTGCCATAGGCGGCTC	55
Rep1	FBXL12_hotspot_109_5	FLAG	CTTGATGACTGTAACC	180
Rep1	FBXL12_hotspot_109_5	FLAG	CTTTGTAGTCGTTATA	229
Rep1	FBXL12_hotspot_109_5	FLAG	CTTTTACTTGATCTGA	88
Rep1	FBXL12_hotspot_109_5	FLAG	GAAATGCTAGTAATTC	40
Rep1	FBXL12_hotspot_109_5	FLAG	GAATTTCTATCAGCAT	1
Rep1	FBXL12_hotspot_109_5	FLAG	GACCGGTGTGGTATTA	237
Rep1	FBXL12_hotspot_109_5	FLAG	GAGTATTTCTTAGTCT	165
Rep1	FBXL12_hotspot_109_5	FLAG	GAGTTTTATCATACCC	348
Rep1	FBXL12_hotspot_109_5	FLAG	GATGTTTATATTGGTT	259
Rep1	FBXL12_hotspot_109_5	FLAG	GATTATCTGCTACAGG	38
Rep1	FBXL12_hotspot_109_5	FLAG	GATTGTTATCATATTT	131
Rep1	FBXL12_hotspot_109_5	FLAG	GCAATTCATGTCTATA	54
Rep1	FBXL12_hotspot_109_5	FLAG	GCAGCACCGCATACCT	82
Rep1	FBXL12_hotspot_109_5	FLAG	GCAGTTTTTCTGCTCG	231
Rep1	FBXL12_hotspot_109_5	FLAG	GCATACCCGCCGTGCG	61
Rep1	FBXL12_hotspot_109_5	FLAG	GCATGCGAATCCCTTC	219
Rep1	FBXL12_hotspot_109_5	FLAG	GCCCACGTACCCGTTT	92
Rep1	FBXL12_hotspot_109_5	FLAG	GCGTCCTAGTCTACTA	150
Rep1	FBXL12_hotspot_109_5	FLAG	GCTTTGTGCATGTTCT	119
Rep1	FBXL12_hotspot_109_5	FLAG	GGGGAGAGTCACGTCG	102
Rep1	FBXL12_hotspot_109_5	FLAG	GGGTTTGTAGATGTCG	214
Rep1	FBXL12_hotspot_109_5	FLAG	GGTGTAAAGATAGGTG	128
Rep1	FBXL12_hotspot_109_5	FLAG	GGTTATCGTATTCTTA	63
Rep1	FBXL12_hotspot_109_5	FLAG	GTATAAACAACTCAGA	148
Rep1	FBXL12_hotspot_109_5	FLAG	GTATAGGTTTATTTAT	248
Rep1	FBXL12_hotspot_109_5	FLAG	GTATCTGAAAGATCGA	52
Rep1	FBXL12_hotspot_109_5	FLAG	GTCCTAATGCACTTGA	64
Rep1	FBXL12_hotspot_109_5	FLAG	GTCGCAATCATATTTT	16
Rep1	FBXL12_hotspot_109_5	FLAG	GTCTTGCGGCGTATGG	1
Rep1	FBXL12_hotspot_109_5	FLAG	GTGCACTAAATTATTA	141
Rep1	FBXL12_hotspot_109_5	FLAG	GTGCTTTTCTGGTCTT	302
Rep1	FBXL12_hotspot_109_5	FLAG	GTTCATTATTCACTTG	128
Rep1	FBXL12_hotspot_109_5	FLAG	GTTCTACTTTTTGTAT	101
Rep1	FBXL12_hotspot_109_5	FLAG	GTTGCGTGCGGTGACG	67
Rep1	FBXL12_hotspot_109_5	FLAG	GTTGGGGTCCACAGTC	405
Rep1	FBXL12_hotspot_109_5	FLAG	GTTGTATTTACTTTAA	70
Rep1	FBXL12_hotspot_109_5	FLAG	GTTTAAAGATCCTTCT	24
Rep1	FBXL12_hotspot_109_5	FLAG	GTTTCATTTGAGCATC	81
Rep1	FBXL12_hotspot_109_5	FLAG	GTTTGACTCATATGTA	135
Rep1	FBXL12_hotspot_109_5	FLAG	TAATTTGTGGTTTTTC	61
Rep1	FBXL12_hotspot_109_5	FLAG	TACAGTTTGTTGTTAT	194
Rep1	FBXL12_hotspot_109_5	FLAG	TACCTTAGGAGCCCCT	40
Rep1	FBXL12_hotspot_109_5	FLAG	TACTCCGGTTTCTTGT	380
Rep1	FBXL12_hotspot_109_5	FLAG	TACTGAATATCCAATG	60
Rep1	FBXL12_hotspot_109_5	FLAG	TACTGTTTGTCGTGCC	116
Rep1	FBXL12_hotspot_109_5	FLAG	TACTTTATACTAACCG	71
Rep1	FBXL12_hotspot_109_5	FLAG	TAGCACTTGTCCTTGC	149
Rep1	FBXL12_hotspot_109_5	FLAG	TATATTTCTACTTATG	105
Rep1	FBXL12_hotspot_109_5	FLAG	TATCATAAGGGGTCTA	74
Rep1	FBXL12_hotspot_109_5	FLAG	TATCCGTGTCCTTCCG	123
Rep1	FBXL12_hotspot_109_5	FLAG	TATCCTCCTTATATTT	89
Rep1	FBXL12_hotspot_109_5	FLAG	TATGGCCAAAATACTA	9
Rep1	FBXL12_hotspot_109_5	FLAG	TATGTAAGTTCAAGAT	11
Rep1	FBXL12_hotspot_109_5	FLAG	TATTAATTTATGTGCT	205
Rep1	FBXL12_hotspot_109_5	FLAG	TATTGTAACTTGTTTC	349
Rep1	FBXL12_hotspot_109_5	FLAG	TATTTTGACTCGCAGA	96
Rep1	FBXL12_hotspot_109_5	FLAG	TATTTTTTCCTATATT	26
Rep1	FBXL12_hotspot_109_5	FLAG	TCAAGAGCTTAGTGGT	153
Rep1	FBXL12_hotspot_109_5	FLAG	TCACCGACTGTGGCTC	17
Rep1	FBXL12_hotspot_109_5	FLAG	TCATTTATATCGTGTA	180
Rep1	FBXL12_hotspot_109_5	FLAG	TCGCTAATAGTGATGA	206
Rep1	FBXL12_hotspot_109_5	FLAG	TCGCTCTTCGTAAGAA	49
Rep1	FBXL12_hotspot_109_5	FLAG	TCGGTTGACTCAGGTT	198
Rep1	FBXL12_hotspot_109_5	FLAG	TCGTATAAGCTACGCA	188
Rep1	FBXL12_hotspot_109_5	FLAG	TCGTCAAGGGGCGTAT	59
Rep1	FBXL12_hotspot_109_5	FLAG	TCGTGAGTTATGGCAC	283
Rep1	FBXL12_hotspot_109_5	FLAG	TCTAGTCCTAGCTGTA	73
Rep1	FBXL12_hotspot_109_5	FLAG	TCTGTATTTAAGAAGC	140
Rep1	FBXL12_hotspot_109_5	FLAG	TCTTTCGGCGAGTGTT	4
Rep1	FBXL12_hotspot_109_5	FLAG	TCTTTTACAATCTCAT	19
Rep1	FBXL12_hotspot_109_5	FLAG	TCTTTTCTTAAAACTA	35
Rep1	FBXL12_hotspot_109_5	FLAG	TGAGGAACCGTTGCGA	25
Rep1	FBXL12_hotspot_109_5	FLAG	TGATCGAGGTTGTTCA	5
Rep1	FBXL12_hotspot_109_5	FLAG	TGCATTGATAAGCGGG	15
Rep1	FBXL12_hotspot_109_5	FLAG	TGCATTTATAGATTTT	49
Rep1	FBXL12_hotspot_109_5	FLAG	TGGTGCTCCGCTTTGC	27
Rep1	FBXL12_hotspot_109_5	FLAG	TGTAATTAATTTTAGA	87
Rep1	FBXL12_hotspot_109_5	FLAG	TGTGTAGGACTTTTAT	70
Rep1	FBXL12_hotspot_109_5	FLAG	TTAACTACTTCCCGGA	206
Rep1	FBXL12_hotspot_109_5	FLAG	TTACTCTGTAATTTCA	166
Rep1	FBXL12_hotspot_109_5	FLAG	TTATCATTCATAATTC	313
Rep1	FBXL12_hotspot_109_5	FLAG	TTATGGCTAATTGAAC	64
Rep1	FBXL12_hotspot_109_5	FLAG	TTCAATCAAGCATTTT	138
Rep1	FBXL12_hotspot_109_5	FLAG	TTCCCGTGTCTTTTTA	92
Rep1	FBXL12_hotspot_109_5	FLAG	TTCCTATATTGATGGA	59
Rep1	FBXL12_hotspot_109_5	FLAG	TTCTAGACCTTGTAGA	100
Rep1	FBXL12_hotspot_109_5	FLAG	TTCTTAACCTTTTGAA	196
Rep1	FBXL12_hotspot_109_5	FLAG	TTCTTAGCGAGTAATT	1
Rep1	FBXL12_hotspot_109_5	FLAG	TTGACGGTCTTTATTT	49
Rep1	FBXL12_hotspot_109_5	FLAG	TTGCCAAAGATAGAAA	89
Rep1	FBXL12_hotspot_109_5	FLAG	TTGTATATGTCATGTC	10
Rep1	FBXL12_hotspot_109_5	FLAG	TTGTCGATATGCCCCC	74
Rep1	FBXL12_hotspot_109_5	FLAG	TTGTCTCGTCATATAA	24
Rep1	FBXL12_hotspot_109_5	FLAG	TTGTTACATCGTGCTC	41
Rep1	FBXL12_hotspot_109_5	FLAG	TTTAGTTCTTTCTTGG	75
Rep1	FBXL12_hotspot_109_5	FLAG	TTTATGGTCTTTTCTT	279
Rep1	FBXL12_hotspot_109_5	FLAG	TTTATTATTTAGATAC	74
Rep1	FBXL12_hotspot_109_5	FLAG	TTTGCCCAATTCATTG	244
Rep1	FBXL12_hotspot_109_5	FLAG	TTTTATGAAGCTTATA	79
Rep1	FBXL12_hotspot_109_5	FLAG	TTTTATTTTATTTAGT	38
Rep1	FBXL12_hotspot_109_5	FLAG	TTTTCATTTGAGCATC	103
Rep1	FBXL12_hotspot_109_5	FLAG	TTTTCCTAACTTCTAG	74
Rep1	FBXL12_hotspot_109_5	FLAG	TTTTGAGCTATAATTG	118
Rep1	FBXL12_hotspot_109_5	FLAG	TTTTTGGATAATTCCT	117
Rep1	FBXL12_hotspot_109_5	Myc	AAGTCTTCTTCATTAT	64
Rep1	FBXL12_hotspot_109_5	Myc	AATAAAACACGGATTA	11
Rep1	FBXL12_hotspot_109_5	Myc	AATCAAGAGGAACTCA	88
Rep1	FBXL12_hotspot_109_5	Myc	AATCTTGTTATTTTAG	141
Rep1	FBXL12_hotspot_109_5	Myc	AATTACTAATTCCAGA	37
Rep1	FBXL12_hotspot_109_5	Myc	ACAGTTCACGTATATG	182
Rep1	FBXL12_hotspot_109_5	Myc	ACCCTAGAGAATCGAC	24
Rep1	FBXL12_hotspot_109_5	Myc	ACGCTTTTAACATTAC	128
Rep1	FBXL12_hotspot_109_5	Myc	ACTTGGTTATCAGCGG	132
Rep1	FBXL12_hotspot_109_5	Myc	AGACATTAACGATCGC	147
Rep1	FBXL12_hotspot_109_5	Myc	AGACGTGGTATTGGTT	141
Rep1	FBXL12_hotspot_109_5	Myc	AGATTCATCATTGGGA	188
Rep1	FBXL12_hotspot_109_5	Myc	AGGAATATTCGCCAAC	184
Rep1	FBXL12_hotspot_109_5	Myc	AGGCATTTAAAGCGAA	290
Rep1	FBXL12_hotspot_109_5	Myc	AGGGTGTGTGCTTTCC	141
Rep1	FBXL12_hotspot_109_5	Myc	AGGTAACTCTGCAACT	462
Rep1	FBXL12_hotspot_109_5	Myc	AGGTCAGATGCGCTGC	317
Rep1	FBXL12_hotspot_109_5	Myc	AGGTTTCAAAGTTAGA	76
Rep1	FBXL12_hotspot_109_5	Myc	AGTAAGTATGGACAAT	127
Rep1	FBXL12_hotspot_109_5	Myc	AGTCAAAATCCTTGGC	178
Rep1	FBXL12_hotspot_109_5	Myc	AGTGTGTCTAATGGCC	120
Rep1	FBXL12_hotspot_109_5	Myc	ATACATCCCGACCCAG	56
Rep1	FBXL12_hotspot_109_5	Myc	ATAGCATGTTGAGGAG	118
Rep1	FBXL12_hotspot_109_5	Myc	ATATCTCGGTCAATTC	98
Rep1	FBXL12_hotspot_109_5	Myc	ATCTTCCATACGTTTC	37
Rep1	FBXL12_hotspot_109_5	Myc	ATCTTGTGCTAGCTTC	13
Rep1	FBXL12_hotspot_109_5	Myc	ATGGCTTGTAAGGTTT	71
Rep1	FBXL12_hotspot_109_5	Myc	ATGTTTAGGCTCCCCG	83
Rep1	FBXL12_hotspot_109_5	Myc	ATTAGCATACTAAGAT	574
Rep1	FBXL12_hotspot_109_5	Myc	ATTAGCATACTAAGTT	2
Rep1	FBXL12_hotspot_109_5	Myc	ATTTATATCGGCATCT	233
Rep1	FBXL12_hotspot_109_5	Myc	CAAAGGACTAAAGGAT	19
Rep1	FBXL12_hotspot_109_5	Myc	CAAGCTCATAACTCCC	2
Rep1	FBXL12_hotspot_109_5	Myc	CACCGGTTCCTGGGTT	35
Rep1	FBXL12_hotspot_109_5	Myc	CAGAGTTTCATTAAAG	44
Rep1	FBXL12_hotspot_109_5	Myc	CAGCAATATTACAATA	276
Rep1	FBXL12_hotspot_109_5	Myc	CATACTGAGCCATTCG	89
Rep1	FBXL12_hotspot_109_5	Myc	CATGCTAATGCATTAT	140
Rep1	FBXL12_hotspot_109_5	Myc	CCAACAATTGTCCATT	130
Rep1	FBXL12_hotspot_109_5	Myc	CCAATTGCTGAATGAC	128
Rep1	FBXL12_hotspot_109_5	Myc	CCTGCATATTATATCG	493
Rep1	FBXL12_hotspot_109_5	Myc	CCTTACTTACACTACT	91
Rep1	FBXL12_hotspot_109_5	Myc	CGACCTGCAGAACAAT	90
Rep1	FBXL12_hotspot_109_5	Myc	CGATGCTCTAAACTAG	30
Rep1	FBXL12_hotspot_109_5	Myc	CGCGTTAAATACTCAG	142
Rep1	FBXL12_hotspot_109_5	Myc	CGTCTTAGAGCACCAT	148
Rep1	FBXL12_hotspot_109_5	Myc	CGTTGTCAGTACTATT	156
Rep1	FBXL12_hotspot_109_5	Myc	CTAAATGTCAGAGCTA	260
Rep1	FBXL12_hotspot_109_5	Myc	CTAGCAGACTTTAGGG	91
Rep1	FBXL12_hotspot_109_5	Myc	CTAGGATTCGCATACA	1
Rep1	FBXL12_hotspot_109_5	Myc	CTATGTGCGAAATGCG	134
Rep1	FBXL12_hotspot_109_5	Myc	CTCAGGTCTATCCTTG	330
Rep1	FBXL12_hotspot_109_5	Myc	CTCAGTACAGCGATTT	99
Rep1	FBXL12_hotspot_109_5	Myc	CTCTAATCGTGCGAGT	261
Rep1	FBXL12_hotspot_109_5	Myc	CTCTGCTTCGTTCTTT	219
Rep1	FBXL12_hotspot_109_5	Myc	CTGCCATAGGCGGCTC	81
Rep1	FBXL12_hotspot_109_5	Myc	CTTGATGACTGTAACC	209
Rep1	FBXL12_hotspot_109_5	Myc	CTTTGTAGTCGTTATA	460
Rep1	FBXL12_hotspot_109_5	Myc	CTTTTACTTGATCTGA	100
Rep1	FBXL12_hotspot_109_5	Myc	GAAATGCTAGTAATTC	53
Rep1	FBXL12_hotspot_109_5	Myc	GAATTTCTATCAGCAT	8
Rep1	FBXL12_hotspot_109_5	Myc	GACCGGTGTGGTATTA	347
Rep1	FBXL12_hotspot_109_5	Myc	GAGTATTTCTTAGTCT	191
Rep1	FBXL12_hotspot_109_5	Myc	GAGTTTTATCATACCC	716
Rep1	FBXL12_hotspot_109_5	Myc	GATGTTTATATTGGTT	508
Rep1	FBXL12_hotspot_109_5	Myc	GATTATCTGCTACAGG	40
Rep1	FBXL12_hotspot_109_5	Myc	GATTGTTATCATATTT	269
Rep1	FBXL12_hotspot_109_5	Myc	GCAATTCATGTCTATA	74
Rep1	FBXL12_hotspot_109_5	Myc	GCAGCACCGCATACCT	203
Rep1	FBXL12_hotspot_109_5	Myc	GCAGTTTTTCTGCTCG	365
Rep1	FBXL12_hotspot_109_5	Myc	GCATACCCGCCGTGCG	101
Rep1	FBXL12_hotspot_109_5	Myc	GCATGCGAATCCCTTC	556
Rep1	FBXL12_hotspot_109_5	Myc	GCCCACGTACCCGTTT	132
Rep1	FBXL12_hotspot_109_5	Myc	GCGTCCTAGTCTACTA	180
Rep1	FBXL12_hotspot_109_5	Myc	GCTTTGTGCATGTTCT	109
Rep1	FBXL12_hotspot_109_5	Myc	GGGGAGAGTCACGTCG	204
Rep1	FBXL12_hotspot_109_5	Myc	GGGTTTGTAGATGTCG	277
Rep1	FBXL12_hotspot_109_5	Myc	GGTGTAAAGATAGGTG	230
Rep1	FBXL12_hotspot_109_5	Myc	GGTTATCGTATTCTTA	73
Rep1	FBXL12_hotspot_109_5	Myc	GTATAAACAACTCAGA	228
Rep1	FBXL12_hotspot_109_5	Myc	GTATAGGTTTATTTAT	413
Rep1	FBXL12_hotspot_109_5	Myc	GTATCTGAAAGATCGA	74
Rep1	FBXL12_hotspot_109_5	Myc	GTCCTAATGCACTTGA	93
Rep1	FBXL12_hotspot_109_5	Myc	GTCGCAATCATATTTT	36
Rep1	FBXL12_hotspot_109_5	Myc	GTCTTGCGGCGTATGG	7
Rep1	FBXL12_hotspot_109_5	Myc	GTGCACTAAATTATTA	205
Rep1	FBXL12_hotspot_109_5	Myc	GTGCTTTTCTGGTCTT	396
Rep1	FBXL12_hotspot_109_5	Myc	GTTCATTATTCACTTG	224
Rep1	FBXL12_hotspot_109_5	Myc	GTTCTACTTTTTGTAT	148
Rep1	FBXL12_hotspot_109_5	Myc	GTTGCGTGCGGTGACG	169
Rep1	FBXL12_hotspot_109_5	Myc	GTTGGGGTCCACAGTC	663
Rep1	FBXL12_hotspot_109_5	Myc	GTTGTATTTACTTTAA	82
Rep1	FBXL12_hotspot_109_5	Myc	GTTTAAAGATCCTTCT	46
Rep1	FBXL12_hotspot_109_5	Myc	GTTTCATTTGAGCATC	75
Rep1	FBXL12_hotspot_109_5	Myc	GTTTGACTCATATGTA	318
Rep1	FBXL12_hotspot_109_5	Myc	TAATTTGTGGTTTTTC	92
Rep1	FBXL12_hotspot_109_5	Myc	TACAGTTTGTTGTTAT	251
Rep1	FBXL12_hotspot_109_5	Myc	TACCTTAGGAGCCCCT	116
Rep1	FBXL12_hotspot_109_5	Myc	TACTCCGGTTTCTTGT	611
Rep1	FBXL12_hotspot_109_5	Myc	TACTGAATATCCAATG	86
Rep1	FBXL12_hotspot_109_5	Myc	TACTGTTTGTCGTGCC	135
Rep1	FBXL12_hotspot_109_5	Myc	TACTTTATACTAACCG	101
Rep1	FBXL12_hotspot_109_5	Myc	TAGCACTTGTCCTTGC	120
Rep1	FBXL12_hotspot_109_5	Myc	TATATTTCTACTTATG	242
Rep1	FBXL12_hotspot_109_5	Myc	TATCATAAGGGGTCTA	139
Rep1	FBXL12_hotspot_109_5	Myc	TATCCGTGTCCTTCCG	146
Rep1	FBXL12_hotspot_109_5	Myc	TATCCTCCTTATATTT	128
Rep1	FBXL12_hotspot_109_5	Myc	TATGGCCAAAATACTA	17
Rep1	FBXL12_hotspot_109_5	Myc	TATGTAAGTTCAAGAT	29
Rep1	FBXL12_hotspot_109_5	Myc	TATTAATTTATGTGCT	457
Rep1	FBXL12_hotspot_109_5	Myc	TATTGTAACTTGTTTC	538
Rep1	FBXL12_hotspot_109_5	Myc	TATTTTGACTCGCAGA	113
Rep1	FBXL12_hotspot_109_5	Myc	TATTTTTTCCTATATT	36
Rep1	FBXL12_hotspot_109_5	Myc	TCAAGAGCTTAGTGGT	608
Rep1	FBXL12_hotspot_109_5	Myc	TCACCGACTGTGGCTC	25
Rep1	FBXL12_hotspot_109_5	Myc	TCATTTATATCGTGTA	318
Rep1	FBXL12_hotspot_109_5	Myc	TCGCTAATAGTGATGA	370
Rep1	FBXL12_hotspot_109_5	Myc	TCGCTCTTCGTAAGAA	42
Rep1	FBXL12_hotspot_109_5	Myc	TCGGTTGACTCAGGTT	234
Rep1	FBXL12_hotspot_109_5	Myc	TCGTATAAGCTACGCA	341
Rep1	FBXL12_hotspot_109_5	Myc	TCGTCAAGGGGCGTAT	76
Rep1	FBXL12_hotspot_109_5	Myc	TCGTGAGTTATGGCAC	330
Rep1	FBXL12_hotspot_109_5	Myc	TCTAGTCCTAGCTGTA	173
Rep1	FBXL12_hotspot_109_5	Myc	TCTGTATTTAAGAAGC	295
Rep1	FBXL12_hotspot_109_5	Myc	TCTTTCGGCGAGTGTT	21
Rep1	FBXL12_hotspot_109_5	Myc	TCTTTTACAATCTCAT	20
Rep1	FBXL12_hotspot_109_5	Myc	TCTTTTCTTAAAACTA	59
Rep1	FBXL12_hotspot_109_5	Myc	TGAGGAACCGTTGCGA	47
Rep1	FBXL12_hotspot_109_5	Myc	TGATCGAGGTTGTTCA	22
Rep1	FBXL12_hotspot_109_5	Myc	TGCATTGATAAGCGGG	13
Rep1	FBXL12_hotspot_109_5	Myc	TGCATTTATAGATTTT	92
Rep1	FBXL12_hotspot_109_5	Myc	TGGTGCTCCGCTTTGC	51
Rep1	FBXL12_hotspot_109_5	Myc	TGTAATTAATTTTAGA	236
Rep1	FBXL12_hotspot_109_5	Myc	TGTGTAGGACTTTTAT	69
Rep1	FBXL12_hotspot_109_5	Myc	TTAACTACTTCCCGGA	213
Rep1	FBXL12_hotspot_109_5	Myc	TTACTCTGTAATTTCA	414
Rep1	FBXL12_hotspot_109_5	Myc	TTATCATTCATAATTC	606
Rep1	FBXL12_hotspot_109_5	Myc	TTATGGCTAATTGAAC	103
Rep1	FBXL12_hotspot_109_5	Myc	TTCAATCAAGCATTTT	151
Rep1	FBXL12_hotspot_109_5	Myc	TTCCCGTGTCTTTTTA	175
Rep1	FBXL12_hotspot_109_5	Myc	TTCCTATATTGATGGA	62
Rep1	FBXL12_hotspot_109_5	Myc	TTCTAGACCTTGTAGA	157
Rep1	FBXL12_hotspot_109_5	Myc	TTCTTAACCTTTTGAA	325
Rep1	FBXL12_hotspot_109_5	Myc	TTGACGGTCTTTATTT	260
Rep1	FBXL12_hotspot_109_5	Myc	TTGCCAAAGATAGAAA	101
Rep1	FBXL12_hotspot_109_5	Myc	TTGTATATGTCATGTC	29
Rep1	FBXL12_hotspot_109_5	Myc	TTGTCGATATGCCCCC	104
Rep1	FBXL12_hotspot_109_5	Myc	TTGTCTCGTCATATAA	59
Rep1	FBXL12_hotspot_109_5	Myc	TTGTTACATCGTGCTC	82
Rep1	FBXL12_hotspot_109_5	Myc	TTTAGTTCTTTCTTGG	88
Rep1	FBXL12_hotspot_109_5	Myc	TTTATGGTCTTTTCTT	327
Rep1	FBXL12_hotspot_109_5	Myc	TTTATTATTTAGATAC	154
Rep1	FBXL12_hotspot_109_5	Myc	TTTGCCCAATTCATTG	337
Rep1	FBXL12_hotspot_109_5	Myc	TTTTATGAAGCTTATA	103
Rep1	FBXL12_hotspot_109_5	Myc	TTTTATTTTATTTAGT	34
Rep1	FBXL12_hotspot_109_5	Myc	TTTTCATTTGAGCATC	184
Rep1	FBXL12_hotspot_109_5	Myc	TTTTCCTAACTTCTAG	133
Rep1	FBXL12_hotspot_109_5	Myc	TTTTGAGCTATAATTG	165
Rep1	FBXL12_hotspot_109_5	Myc	TTTTGTAACTTGTTTC	2
Rep1	FBXL12_hotspot_109_5	Myc	TTTTTGGATAATTCCT	134
Rep1	FBXL12_hotspot_109_6	FLAG	AACCGACTTCCGACGA	5
Rep1	FBXL12_hotspot_109_6	FLAG	AAGTCAACTAACAATT	257
Rep1	FBXL12_hotspot_109_6	FLAG	AATACTCCTGGGTGCA	111
Rep1	FBXL12_hotspot_109_6	FLAG	AATCGATAGGCCATTA	110
Rep1	FBXL12_hotspot_109_6	FLAG	AATTGGGCTTATAATC	360
Rep1	FBXL12_hotspot_109_6	FLAG	ACAAATATATGGACTT	77
Rep1	FBXL12_hotspot_109_6	FLAG	ACACCCGCCTTACGTA	72
Rep1	FBXL12_hotspot_109_6	FLAG	ACAGCTTGTATGAGAT	30
Rep1	FBXL12_hotspot_109_6	FLAG	ACCGTTTCATATTTTT	68
Rep1	FBXL12_hotspot_109_6	FLAG	ACGTGGAGAAATATCT	198
Rep1	FBXL12_hotspot_109_6	FLAG	AGAGATGCGTTCGTTA	161
Rep1	FBXL12_hotspot_109_6	FLAG	AGAGTGGACATGGTTA	72
Rep1	FBXL12_hotspot_109_6	FLAG	AGGGTTTCAGCTAGTG	156
Rep1	FBXL12_hotspot_109_6	FLAG	AGTGTAAATGGGTGTC	128
Rep1	FBXL12_hotspot_109_6	FLAG	ATACAATAAATCTTAA	19
Rep1	FBXL12_hotspot_109_6	FLAG	ATGCTTGTCTGGTTTT	55
Rep1	FBXL12_hotspot_109_6	FLAG	ATGTCATCGGGGACTT	56
Rep1	FBXL12_hotspot_109_6	FLAG	ATGTTCTCAGAGTAAC	35
Rep1	FBXL12_hotspot_109_6	FLAG	ATTACTAATTCTTAAT	426
Rep1	FBXL12_hotspot_109_6	FLAG	ATTATTAGTTATGCTT	164
Rep1	FBXL12_hotspot_109_6	FLAG	ATTTAACTATCCTAAT	220
Rep1	FBXL12_hotspot_109_6	FLAG	ATTTGTATAATCGAGT	59
Rep1	FBXL12_hotspot_109_6	FLAG	ATTTGTTTCAGCGATG	172
Rep1	FBXL12_hotspot_109_6	FLAG	CACCTTTGGGTTATCA	106
Rep1	FBXL12_hotspot_109_6	FLAG	CAGCTTCGGTATTTTC	28
Rep1	FBXL12_hotspot_109_6	FLAG	CATGAGAGGATATTGC	77
Rep1	FBXL12_hotspot_109_6	FLAG	CCTTCTCTGTTCTTGA	142
Rep1	FBXL12_hotspot_109_6	FLAG	CTATTCGATAGTATTA	57
Rep1	FBXL12_hotspot_109_6	FLAG	CTTCGTGTATTGTTGT	25
Rep1	FBXL12_hotspot_109_6	FLAG	GAAAATTAGGTTTAGG	27
Rep1	FBXL12_hotspot_109_6	FLAG	GACAAGCTTTCTAATG	100
Rep1	FBXL12_hotspot_109_6	FLAG	GAGTTTGATAATTTCA	133
Rep1	FBXL12_hotspot_109_6	FLAG	GCATGCATAAATTTAA	10
Rep1	FBXL12_hotspot_109_6	FLAG	GCCTTACCTTTCACGT	9
Rep1	FBXL12_hotspot_109_6	FLAG	GCGATAGATCGCTGAG	314
Rep1	FBXL12_hotspot_109_6	FLAG	GCGGTGGTGTTCTTAT	23
Rep1	FBXL12_hotspot_109_6	FLAG	GGAAGGGAACGTTGTC	214
Rep1	FBXL12_hotspot_109_6	FLAG	GGTTAGCGGCCATCAA	119
Rep1	FBXL12_hotspot_109_6	FLAG	GTGGCTTCTTTAATTC	101
Rep1	FBXL12_hotspot_109_6	FLAG	GTTATGGGATCTGCTT	368
Rep1	FBXL12_hotspot_109_6	FLAG	GTTGACCTACTTGTGG	298
Rep1	FBXL12_hotspot_109_6	FLAG	GTTTACACAGCCTTTT	39
Rep1	FBXL12_hotspot_109_6	FLAG	TAAGCATTTTTAGTGA	83
Rep1	FBXL12_hotspot_109_6	FLAG	TAAGTCGTCGTTTTGT	65
Rep1	FBXL12_hotspot_109_6	FLAG	TACCTCGTCACCCGCC	246
Rep1	FBXL12_hotspot_109_6	FLAG	TACTACATCTAACTTA	129
Rep1	FBXL12_hotspot_109_6	FLAG	TACTACATCTTAATCA	348
Rep1	FBXL12_hotspot_109_6	FLAG	TATAGGCCTATAGATG	181
Rep1	FBXL12_hotspot_109_6	FLAG	TATTAATTGTCTGGTT	125
Rep1	FBXL12_hotspot_109_6	FLAG	TCAAAGCGACAAGTAA	223
Rep1	FBXL12_hotspot_109_6	FLAG	TCAAATGTCACTTATT	79
Rep1	FBXL12_hotspot_109_6	FLAG	TCAATGAAAGTTGGAC	232
Rep1	FBXL12_hotspot_109_6	FLAG	TCACTGGTGCTGTAAA	60
Rep1	FBXL12_hotspot_109_6	FLAG	TCCCTGTCTCATATTT	21
Rep1	FBXL12_hotspot_109_6	FLAG	TCCTGTTACATTTGTG	464
Rep1	FBXL12_hotspot_109_6	FLAG	TCGCCTGCTGTATGGC	196
Rep1	FBXL12_hotspot_109_6	FLAG	TCGGACTCGTTCTGTT	93
Rep1	FBXL12_hotspot_109_6	FLAG	TCGTATGCCATATTCG	142
Rep1	FBXL12_hotspot_109_6	FLAG	TCGTCTAATCGTTTTT	206
Rep1	FBXL12_hotspot_109_6	FLAG	TCGTGTTATTTTTACA	303
Rep1	FBXL12_hotspot_109_6	FLAG	TCTATGGGTTCTAGGG	43
Rep1	FBXL12_hotspot_109_6	FLAG	TCTCGTATGAGGCCTA	37
Rep1	FBXL12_hotspot_109_6	FLAG	TCTTAATTGAGTTTTA	357
Rep1	FBXL12_hotspot_109_6	FLAG	TGGCCTTCTGCAATAT	78
Rep1	FBXL12_hotspot_109_6	FLAG	TGGTTTTGGTAATACG	90
Rep1	FBXL12_hotspot_109_6	FLAG	TGTTTTGGCTACTATT	116
Rep1	FBXL12_hotspot_109_6	FLAG	TTACGTCTGTGCTTTG	259
Rep1	FBXL12_hotspot_109_6	FLAG	TTACTCATAATATCAT	24
Rep1	FBXL12_hotspot_109_6	FLAG	TTAGAATCATTTGACA	204
Rep1	FBXL12_hotspot_109_6	FLAG	TTATATTAGGAGTCTC	98
Rep1	FBXL12_hotspot_109_6	FLAG	TTATCATATTTGATAT	244
Rep1	FBXL12_hotspot_109_6	FLAG	TTCACTTATGATCTTA	611
Rep1	FBXL12_hotspot_109_6	FLAG	TTCCTTCACTACATGA	52
Rep1	FBXL12_hotspot_109_6	FLAG	TTCTCTTATGTCTCTT	246
Rep1	FBXL12_hotspot_109_6	FLAG	TTCTTCAATTCTTATG	97
Rep1	FBXL12_hotspot_109_6	FLAG	TTGAATTCAGGCGATG	476
Rep1	FBXL12_hotspot_109_6	FLAG	TTGTTATAGTTGGCTA	59
Rep1	FBXL12_hotspot_109_6	FLAG	TTGTTCTAAATTTCTT	54
Rep1	FBXL12_hotspot_109_6	FLAG	TTTACAATAGTTTAGT	16
Rep1	FBXL12_hotspot_109_6	FLAG	TTTCTTTATATATTCT	69
Rep1	FBXL12_hotspot_109_6	FLAG	TTTGGCTTTCCCTGCA	102
Rep1	FBXL12_hotspot_109_6	FLAG	TTTTAGTGATCGATCT	68
Rep1	FBXL12_hotspot_109_6	FLAG	TTTTTGTACGTTAGTT	159
Rep1	FBXL12_hotspot_109_6	Myc	AACCGACTTCCGACGA	26
Rep1	FBXL12_hotspot_109_6	Myc	AAGTCAACTAACAATT	353
Rep1	FBXL12_hotspot_109_6	Myc	AATACTCCTGGGTGCA	179
Rep1	FBXL12_hotspot_109_6	Myc	AATCGATAGGCCATTA	116
Rep1	FBXL12_hotspot_109_6	Myc	AATTGGGCTTATAATC	270
Rep1	FBXL12_hotspot_109_6	Myc	ACAAATATATGGACTT	82
Rep1	FBXL12_hotspot_109_6	Myc	ACACCCGCCTTACGTA	83
Rep1	FBXL12_hotspot_109_6	Myc	ACAGCTTGTATGAGAT	30
Rep1	FBXL12_hotspot_109_6	Myc	ACCGTTTCATATTTTT	133
Rep1	FBXL12_hotspot_109_6	Myc	ACGTGGAGAAATATCT	169
Rep1	FBXL12_hotspot_109_6	Myc	AGAGATGCGTTCGTTA	131
Rep1	FBXL12_hotspot_109_6	Myc	AGAGTGGACATGGTTA	65
Rep1	FBXL12_hotspot_109_6	Myc	AGGGTTTCAGCTAGTG	186
Rep1	FBXL12_hotspot_109_6	Myc	AGTGTAAATGGGTGTC	118
Rep1	FBXL12_hotspot_109_6	Myc	ATACAATAAATCTTAA	6
Rep1	FBXL12_hotspot_109_6	Myc	ATGCTTGTCTGGTTTT	50
Rep1	FBXL12_hotspot_109_6	Myc	ATGTCATCGGGGACTT	79
Rep1	FBXL12_hotspot_109_6	Myc	ATGTTCTCAGAGTAAC	49
Rep1	FBXL12_hotspot_109_6	Myc	ATTACTAATTCTTAAT	473
Rep1	FBXL12_hotspot_109_6	Myc	ATTATTAGTTATGCTT	111
Rep1	FBXL12_hotspot_109_6	Myc	ATTTAACTATCCTAAT	326
Rep1	FBXL12_hotspot_109_6	Myc	ATTTGTATAATCGAGT	89
Rep1	FBXL12_hotspot_109_6	Myc	ATTTGTTTCAGCGATG	112
Rep1	FBXL12_hotspot_109_6	Myc	CACCTTTGGGTTATCA	147
Rep1	FBXL12_hotspot_109_6	Myc	CAGCTTCGGTATTTTC	9
Rep1	FBXL12_hotspot_109_6	Myc	CATGAGAGGATATTGC	50
Rep1	FBXL12_hotspot_109_6	Myc	CCTTCTCTGTTCTTGA	120
Rep1	FBXL12_hotspot_109_6	Myc	CTATTCGATAGTATTA	39
Rep1	FBXL12_hotspot_109_6	Myc	CTTCGTGTATTGTTGT	26
Rep1	FBXL12_hotspot_109_6	Myc	GAAAATTAGGTTTAGG	45
Rep1	FBXL12_hotspot_109_6	Myc	GACAAGCTTTCTAATG	115
Rep1	FBXL12_hotspot_109_6	Myc	GAGTTTGATAATTTCA	166
Rep1	FBXL12_hotspot_109_6	Myc	GCATGCATAAATTTAA	6
Rep1	FBXL12_hotspot_109_6	Myc	GCCTTACCTTTCACGT	1
Rep1	FBXL12_hotspot_109_6	Myc	GCGATAGATCGCTGAG	429
Rep1	FBXL12_hotspot_109_6	Myc	GCGGTGGTGTTCTTAT	23
Rep1	FBXL12_hotspot_109_6	Myc	GGAAGGGAACGTTGTC	232
Rep1	FBXL12_hotspot_109_6	Myc	GGTTAGCGGCCATCAA	117
Rep1	FBXL12_hotspot_109_6	Myc	GTGGCTTCTTTAATTC	124
Rep1	FBXL12_hotspot_109_6	Myc	GTTATGGGATCTGCTT	380
Rep1	FBXL12_hotspot_109_6	Myc	GTTGACCTACTTGTGG	392
Rep1	FBXL12_hotspot_109_6	Myc	GTTTACACAGCCTTTT	25
Rep1	FBXL12_hotspot_109_6	Myc	TAAGCATTTTTAGTGA	79
Rep1	FBXL12_hotspot_109_6	Myc	TAAGTCGTCGTTTTGT	137
Rep1	FBXL12_hotspot_109_6	Myc	TACCTCGTCACCCGCC	281
Rep1	FBXL12_hotspot_109_6	Myc	TACTACATCTAACTTA	114
Rep1	FBXL12_hotspot_109_6	Myc	TACTACATCTTAATCA	220
Rep1	FBXL12_hotspot_109_6	Myc	TATAGGCCTATAGATG	211
Rep1	FBXL12_hotspot_109_6	Myc	TATTAATTGTCTGGTT	99
Rep1	FBXL12_hotspot_109_6	Myc	TCAAAGCGACAAGTAA	591
Rep1	FBXL12_hotspot_109_6	Myc	TCAAATGTCACTTATT	83
Rep1	FBXL12_hotspot_109_6	Myc	TCAATGAAAGTTGGAC	236
Rep1	FBXL12_hotspot_109_6	Myc	TCACTGGTGCTGTAAA	51
Rep1	FBXL12_hotspot_109_6	Myc	TCCCTGTCTCATATTT	18
Rep1	FBXL12_hotspot_109_6	Myc	TCCTGTTACATTTGTG	354
Rep1	FBXL12_hotspot_109_6	Myc	TCGCCTGCTGTATGGC	231
Rep1	FBXL12_hotspot_109_6	Myc	TCGGACTCGTTCTGTT	102
Rep1	FBXL12_hotspot_109_6	Myc	TCGTATGCCATATTCG	172
Rep1	FBXL12_hotspot_109_6	Myc	TCGTCTAATCGTTTTT	115
Rep1	FBXL12_hotspot_109_6	Myc	TCGTGTTATTTTTACA	248
Rep1	FBXL12_hotspot_109_6	Myc	TCTATGGGTTCTAGGG	39
Rep1	FBXL12_hotspot_109_6	Myc	TCTCGTATGAGGCCTA	23
Rep1	FBXL12_hotspot_109_6	Myc	TCTTAATTGAGTTTTA	391
Rep1	FBXL12_hotspot_109_6	Myc	TGGCCTTCTGCAATAT	104
Rep1	FBXL12_hotspot_109_6	Myc	TGGTTTTGGTAATACG	152
Rep1	FBXL12_hotspot_109_6	Myc	TGTTTTGGCTACTATT	50
Rep1	FBXL12_hotspot_109_6	Myc	TTACGTCTGTGCTTTG	229
Rep1	FBXL12_hotspot_109_6	Myc	TTACTCATAATATCAT	16
Rep1	FBXL12_hotspot_109_6	Myc	TTAGAATCATTTGACA	246
Rep1	FBXL12_hotspot_109_6	Myc	TTATATTAGGAGTCTC	52
Rep1	FBXL12_hotspot_109_6	Myc	TTATCATATTTGATAT	277
Rep1	FBXL12_hotspot_109_6	Myc	TTCACTTATGATCTTA	560
Rep1	FBXL12_hotspot_109_6	Myc	TTCCTTCACTACATGA	92
Rep1	FBXL12_hotspot_109_6	Myc	TTCTCTTATGTCTCTT	310
Rep1	FBXL12_hotspot_109_6	Myc	TTCTTCAATTCTTATG	85
Rep1	FBXL12_hotspot_109_6	Myc	TTGAATTCAGGCGATG	322
Rep1	FBXL12_hotspot_109_6	Myc	TTGTTATAGTTGGCTA	57
Rep1	FBXL12_hotspot_109_6	Myc	TTGTTCTAAATTTCTT	130
Rep1	FBXL12_hotspot_109_6	Myc	TTTACAATAGTTTAGT	41
Rep1	FBXL12_hotspot_109_6	Myc	TTTCTTTATATATTCT	57
Rep1	FBXL12_hotspot_109_6	Myc	TTTGGCTTTCCCTGCA	170
Rep1	FBXL12_hotspot_109_6	Myc	TTTTAGTGATCGATCT	88
Rep1	FBXL12_hotspot_109_6	Myc	TTTTTGTACGTTAGTT	150
Rep1	FBXL12_hotspot_109_7	FLAG	AAATTGAACCTCATAT	5
Rep1	FBXL12_hotspot_109_7	FLAG	AAGACTGACTTAGTTA	178
Rep1	FBXL12_hotspot_109_7	FLAG	AATCGATATCTTTGCC	155
Rep1	FBXL12_hotspot_109_7	FLAG	ACAAAGATTAAATTTG	94
Rep1	FBXL12_hotspot_109_7	FLAG	ATCTTCAAGCGTATTG	147
Rep1	FBXL12_hotspot_109_7	FLAG	ATGTCACTTTTAAAAC	124
Rep1	FBXL12_hotspot_109_7	FLAG	ATTTAATTTATTTTTT	125
Rep1	FBXL12_hotspot_109_7	FLAG	ATTTCTATTTGTAGCG	116
Rep1	FBXL12_hotspot_109_7	FLAG	CACTTCTCTTCCTAAC	122
Rep1	FBXL12_hotspot_109_7	FLAG	CAGGCTAGGAGCATCC	103
Rep1	FBXL12_hotspot_109_7	FLAG	CATATCAGGTAACTTT	130
Rep1	FBXL12_hotspot_109_7	FLAG	CTCGGTCTTAGGTGGT	85
Rep1	FBXL12_hotspot_109_7	FLAG	CTTATAGGAATGTTGT	143
Rep1	FBXL12_hotspot_109_7	FLAG	GAGAGGACTTTCTAAT	218
Rep1	FBXL12_hotspot_109_7	FLAG	GCTAAGTCTTCTCATT	140
Rep1	FBXL12_hotspot_109_7	FLAG	GCTATCGTCAAAAAGG	11
Rep1	FBXL12_hotspot_109_7	FLAG	GGCCTTAGCCTATGTT	76
Rep1	FBXL12_hotspot_109_7	FLAG	GTCATTGACATATCTT	101
Rep1	FBXL12_hotspot_109_7	FLAG	TATCTTGGGCGGTGTA	198
Rep1	FBXL12_hotspot_109_7	FLAG	TCCAGGGACTTCGGTA	60
Rep1	FBXL12_hotspot_109_7	FLAG	TCTACGTTTTCAAAAC	58
Rep1	FBXL12_hotspot_109_7	FLAG	TGAGTGTTATAAATAG	31
Rep1	FBXL12_hotspot_109_7	FLAG	TGTCTCAAGTCTGTAG	381
Rep1	FBXL12_hotspot_109_7	FLAG	TGTGTAGTTTCCAGAT	359
Rep1	FBXL12_hotspot_109_7	FLAG	TTTTTGGATAAGCTAC	230
Rep1	FBXL12_hotspot_109_7	Myc	AAATTGAACCTCATAT	12
Rep1	FBXL12_hotspot_109_7	Myc	AAGACTGACTTAGTTA	187
Rep1	FBXL12_hotspot_109_7	Myc	AATCGATATCTTTGCC	165
Rep1	FBXL12_hotspot_109_7	Myc	ACAAAGATTAAATTTG	112
Rep1	FBXL12_hotspot_109_7	Myc	ATCTTCAAGCGTATTG	127
Rep1	FBXL12_hotspot_109_7	Myc	ATGTCACTTTTAAAAC	161
Rep1	FBXL12_hotspot_109_7	Myc	ATTTAATTTATTTTTT	197
Rep1	FBXL12_hotspot_109_7	Myc	ATTTCTATTTGTAGCG	145
Rep1	FBXL12_hotspot_109_7	Myc	CACTTCTCTTCCTAAC	127
Rep1	FBXL12_hotspot_109_7	Myc	CAGGCTAGGAGCATCC	165
Rep1	FBXL12_hotspot_109_7	Myc	CATATCAGGTAACTTT	100
Rep1	FBXL12_hotspot_109_7	Myc	CTCGGTCTTAGGTGGT	63
Rep1	FBXL12_hotspot_109_7	Myc	CTTATAGGAATGTTGT	196
Rep1	FBXL12_hotspot_109_7	Myc	GAGAGGACTTTCTAAT	312
Rep1	FBXL12_hotspot_109_7	Myc	GCTAAGTCTTCTCATT	165
Rep1	FBXL12_hotspot_109_7	Myc	GCTATCGTCAAAAAGG	6
Rep1	FBXL12_hotspot_109_7	Myc	GGCCTTAGCCTATGTT	130
Rep1	FBXL12_hotspot_109_7	Myc	GTCATTGACATATCTT	118
Rep1	FBXL12_hotspot_109_7	Myc	TATCTTGGGCGGTGTA	204
Rep1	FBXL12_hotspot_109_7	Myc	TCCAGGGACTTCGGTA	222
Rep1	FBXL12_hotspot_109_7	Myc	TCTACGTTTTCAAAAC	35
Rep1	FBXL12_hotspot_109_7	Myc	TGAGTGTTATAAATAG	43
Rep1	FBXL12_hotspot_109_7	Myc	TGTCTCAAGTCTGTAG	363
Rep1	FBXL12_hotspot_109_7	Myc	TGTGTAGTTTCCAGAT	375
Rep1	FBXL12_hotspot_109_7	Myc	TTTTTGGATAAGCTAC	298
Rep1	FBXL12_hotspot_127_8	FLAG	ACACGAGTGTGATGAG	78
Rep1	FBXL12_hotspot_127_8	FLAG	ATGCTTTTCCCTTTTC	65
Rep1	FBXL12_hotspot_127_8	FLAG	ATTTTATTGTTTCATA	67
Rep1	FBXL12_hotspot_127_8	FLAG	CAGCATTGCTGCCTAT	116
Rep1	FBXL12_hotspot_127_8	FLAG	CATTTATCAGGTCAGA	231
Rep1	FBXL12_hotspot_127_8	FLAG	CTCCAGGCTTACTGCT	178
Rep1	FBXL12_hotspot_127_8	FLAG	GAAAACCATTTCTATA	50
Rep1	FBXL12_hotspot_127_8	FLAG	GCAAATTTCTTAGTAT	163
Rep1	FBXL12_hotspot_127_8	FLAG	GCCGTAGCGAACACAG	18
Rep1	FBXL12_hotspot_127_8	FLAG	GTATCAGTATGGACTT	188
Rep1	FBXL12_hotspot_127_8	FLAG	GTCAGATTTGTAGGAA	212
Rep1	FBXL12_hotspot_127_8	FLAG	GTTCGTCTATTTACTT	60
Rep1	FBXL12_hotspot_127_8	FLAG	TCAACATGATTCTTCT	143
Rep1	FBXL12_hotspot_127_8	FLAG	TCCTTTCTACATTTTT	249
Rep1	FBXL12_hotspot_127_8	FLAG	TGCGGCACGTCGACTA	25
Rep1	FBXL12_hotspot_127_8	FLAG	TTAACATTTCTAGTAA	19
Rep1	FBXL12_hotspot_127_8	FLAG	TTGTCTTATTTTAATT	39
Rep1	FBXL12_hotspot_127_8	FLAG	TTTCTCTTGCATGTGA	46
Rep1	FBXL12_hotspot_127_8	Myc	ACACGAGTGTGATGAG	115
Rep1	FBXL12_hotspot_127_8	Myc	ATGCTTTTCCCTTTTC	53
Rep1	FBXL12_hotspot_127_8	Myc	ATTTTATTGTTTCATA	113
Rep1	FBXL12_hotspot_127_8	Myc	CAGCATTGCTGCCTAT	86
Rep1	FBXL12_hotspot_127_8	Myc	CATTTATCAGGTCAGA	557
Rep1	FBXL12_hotspot_127_8	Myc	CTCCAGGCTTACTGCT	273
Rep1	FBXL12_hotspot_127_8	Myc	GAAAACCATTTCTATA	42
Rep1	FBXL12_hotspot_127_8	Myc	GCAAATTTCTTAGTAT	245
Rep1	FBXL12_hotspot_127_8	Myc	GCCGTAGCGAACACAG	25
Rep1	FBXL12_hotspot_127_8	Myc	GTATCAGTATGGACTT	148
Rep1	FBXL12_hotspot_127_8	Myc	GTCAGATTTGTAGGAA	199
Rep1	FBXL12_hotspot_127_8	Myc	GTTCGTCTATTTACTT	81
Rep1	FBXL12_hotspot_127_8	Myc	TCAACATGATTCTTCT	110
Rep1	FBXL12_hotspot_127_8	Myc	TCCTTTCTACATTTTT	195
Rep1	FBXL12_hotspot_127_8	Myc	TGCGGCACGTCGACTA	55
Rep1	FBXL12_hotspot_127_8	Myc	TTAACATTTCTAGTAA	110
Rep1	FBXL12_hotspot_127_8	Myc	TTGTCTTATTTTAATT	66
Rep1	FBXL12_hotspot_127_8	Myc	TTTCTCTTGCATGTGA	83
Rep1	FBXL12_hotspot_134_9	FLAG	AAAAAACAGGGATTAA	4
Rep1	FBXL12_hotspot_134_9	FLAG	AATAACACGTCTGCTC	184
Rep1	FBXL12_hotspot_134_9	FLAG	AATCGCATGCGTTTTA	108
Rep1	FBXL12_hotspot_134_9	FLAG	AATGTATGCGGTTAAT	30
Rep1	FBXL12_hotspot_134_9	FLAG	AATGTCAGGTATGTCT	190
Rep1	FBXL12_hotspot_134_9	FLAG	ACTACCTCTTCGGTCT	3
Rep1	FBXL12_hotspot_134_9	FLAG	ACTATTGTGTCCTAGA	93
Rep1	FBXL12_hotspot_134_9	FLAG	ACTGTGCATTCTAAGT	52
Rep1	FBXL12_hotspot_134_9	FLAG	ACTTCAACCTTTGAAT	217
Rep1	FBXL12_hotspot_134_9	FLAG	AGAATTTACCGAATTT	42
Rep1	FBXL12_hotspot_134_9	FLAG	AGCTCCAATCACTTGC	258
Rep1	FBXL12_hotspot_134_9	FLAG	AGGATTGGTATTTTCC	103
Rep1	FBXL12_hotspot_134_9	FLAG	AGTTATTCAGTATTAG	364
Rep1	FBXL12_hotspot_134_9	FLAG	AGTTTTAGAGGGGAAT	64
Rep1	FBXL12_hotspot_134_9	FLAG	ATAAAATCCTGGATGA	78
Rep1	FBXL12_hotspot_134_9	FLAG	ATAAAGAAGTGAAATT	13
Rep1	FBXL12_hotspot_134_9	FLAG	ATACTCCTCATAGCGA	91
Rep1	FBXL12_hotspot_134_9	FLAG	ATACTTTTATCTAGAC	83
Rep1	FBXL12_hotspot_134_9	FLAG	ATAGCCCTTCGATATA	193
Rep1	FBXL12_hotspot_134_9	FLAG	ATATCCAGGTATCGAA	340
Rep1	FBXL12_hotspot_134_9	FLAG	ATATTTTGGATTTGCT	112
Rep1	FBXL12_hotspot_134_9	FLAG	ATCCGTAACTACACTT	106
Rep1	FBXL12_hotspot_134_9	FLAG	ATCGATATCTATGGCA	269
Rep1	FBXL12_hotspot_134_9	FLAG	ATCGTATATTGGTTTT	294
Rep1	FBXL12_hotspot_134_9	FLAG	ATCTTAACAAGGCTAT	114
Rep1	FBXL12_hotspot_134_9	FLAG	ATGACTTTGCAATTGC	332
Rep1	FBXL12_hotspot_134_9	FLAG	ATGAGCTAGTTAATAT	95
Rep1	FBXL12_hotspot_134_9	FLAG	ATGGCATCAGCCTCGT	271
Rep1	FBXL12_hotspot_134_9	FLAG	ATGGCTTTCATCTAGC	187
Rep1	FBXL12_hotspot_134_9	FLAG	ATGGTATGACGGTGAT	34
Rep1	FBXL12_hotspot_134_9	FLAG	ATGTTTTCCATTGAGA	82
Rep1	FBXL12_hotspot_134_9	FLAG	ATTAAGCTAAGGTTTT	80
Rep1	FBXL12_hotspot_134_9	FLAG	ATTACGAATAGAGACA	24
Rep1	FBXL12_hotspot_134_9	FLAG	ATTATAGGGTTACCTA	159
Rep1	FBXL12_hotspot_134_9	FLAG	ATTCATATGATTTCAT	281
Rep1	FBXL12_hotspot_134_9	FLAG	ATTGGGTGCCACCATG	119
Rep1	FBXL12_hotspot_134_9	FLAG	ATTTCATCGATAGACA	36
Rep1	FBXL12_hotspot_134_9	FLAG	ATTTGTTTCAATTGTA	211
Rep1	FBXL12_hotspot_134_9	FLAG	CACGTGATATCAACCT	209
Rep1	FBXL12_hotspot_134_9	FLAG	CAGTTTTAGAAAATCA	136
Rep1	FBXL12_hotspot_134_9	FLAG	CATAATCTATGATTAC	346
Rep1	FBXL12_hotspot_134_9	FLAG	CATACAGGGTTTTTGC	40
Rep1	FBXL12_hotspot_134_9	FLAG	CCGGAAAGTACGCACA	100
Rep1	FBXL12_hotspot_134_9	FLAG	CCGTTGAGTAAATCGT	21
Rep1	FBXL12_hotspot_134_9	FLAG	CGATATGCGAGCCAGC	77
Rep1	FBXL12_hotspot_134_9	FLAG	CGGAAACCAGAATCCA	69
Rep1	FBXL12_hotspot_134_9	FLAG	CGTCCTCTTCGCTGTA	28
Rep1	FBXL12_hotspot_134_9	FLAG	CTACGCTTGGAGGTTC	89
Rep1	FBXL12_hotspot_134_9	FLAG	CTCGATTCTGAAGCTC	18
Rep1	FBXL12_hotspot_134_9	FLAG	CTGCAACCTTTAGGCC	169
Rep1	FBXL12_hotspot_134_9	FLAG	CTTTATTCTAACCTAG	139
Rep1	FBXL12_hotspot_134_9	FLAG	CTTTGGTTGTAATCTT	162
Rep1	FBXL12_hotspot_134_9	FLAG	CTTTGTTGCCGCGTCA	127
Rep1	FBXL12_hotspot_134_9	FLAG	GACTCTTAAGCAGTTA	144
Rep1	FBXL12_hotspot_134_9	FLAG	GAGCGCCCAGGCAGGG	18
Rep1	FBXL12_hotspot_134_9	FLAG	GATGGAGTCGTTCTGT	39
Rep1	FBXL12_hotspot_134_9	FLAG	GATTAGATCCGGCTTC	29
Rep1	FBXL12_hotspot_134_9	FLAG	GCACGCATCCCCAAAA	1
Rep1	FBXL12_hotspot_134_9	FLAG	GCTACAAGATTTTTGA	52
Rep1	FBXL12_hotspot_134_9	FLAG	GCTTCTTAACGATCTT	218
Rep1	FBXL12_hotspot_134_9	FLAG	GCTTGTCGGCTTCACA	18
Rep1	FBXL12_hotspot_134_9	FLAG	GCTTTTTGAAATTATT	99
Rep1	FBXL12_hotspot_134_9	FLAG	GGCTGTTATCATGGTT	460
Rep1	FBXL12_hotspot_134_9	FLAG	GGTTGCGCAATGGTTT	50
Rep1	FBXL12_hotspot_134_9	FLAG	GGTTGCTCTGATACAT	68
Rep1	FBXL12_hotspot_134_9	FLAG	GTACCGCGATAGAATG	176
Rep1	FBXL12_hotspot_134_9	FLAG	GTAGGGACTTATTTCA	28
Rep1	FBXL12_hotspot_134_9	FLAG	GTATATTTTTGGACCC	172
Rep1	FBXL12_hotspot_134_9	FLAG	GTGACCCATGTATCAA	281
Rep1	FBXL12_hotspot_134_9	FLAG	GTGATAGTATTTTCCG	475
Rep1	FBXL12_hotspot_134_9	FLAG	GTGTGTAGAGGACAGA	397
Rep1	FBXL12_hotspot_134_9	FLAG	GTTACTTTTTGACACT	134
Rep1	FBXL12_hotspot_134_9	FLAG	GTTAGACACTAAACTA	152
Rep1	FBXL12_hotspot_134_9	FLAG	GTTCTGCAGAATGCAG	407
Rep1	FBXL12_hotspot_134_9	FLAG	GTTGGTCGGTACAAAT	490
Rep1	FBXL12_hotspot_134_9	FLAG	GTTTATATAGGTTTGG	440
Rep1	FBXL12_hotspot_134_9	FLAG	TAAATTAGACCTTTTG	35
Rep1	FBXL12_hotspot_134_9	FLAG	TAATGATACAACATTC	67
Rep1	FBXL12_hotspot_134_9	FLAG	TACTGAAATTTATCTT	355
Rep1	FBXL12_hotspot_134_9	FLAG	TACTTTCCGGTGGCTA	229
Rep1	FBXL12_hotspot_134_9	FLAG	TATCTATACTTTAAAT	3
Rep1	FBXL12_hotspot_134_9	FLAG	TATGTATTTTTAGTCC	82
Rep1	FBXL12_hotspot_134_9	FLAG	TATTGGACAAAATTGT	15
Rep1	FBXL12_hotspot_134_9	FLAG	TATTTCTAGTTTTAAT	114
Rep1	FBXL12_hotspot_134_9	FLAG	TATTTCTTTGTATCCA	160
Rep1	FBXL12_hotspot_134_9	FLAG	TCAAGGTTTGTTACCA	164
Rep1	FBXL12_hotspot_134_9	FLAG	TCATACACATTCCATG	133
Rep1	FBXL12_hotspot_134_9	FLAG	TCCAGTCGCTATAGTT	238
Rep1	FBXL12_hotspot_134_9	FLAG	TCCATTGATTGGTGTT	110
Rep1	FBXL12_hotspot_134_9	FLAG	TCTCTTTGACGTCAGT	101
Rep1	FBXL12_hotspot_134_9	FLAG	TCTGATACTATTTAAT	67
Rep1	FBXL12_hotspot_134_9	FLAG	TCTTGCATTGTTATCT	201
Rep1	FBXL12_hotspot_134_9	FLAG	TGGATCGTAGTCACAT	294
Rep1	FBXL12_hotspot_134_9	FLAG	TTAATTGATTAGTCTC	51
Rep1	FBXL12_hotspot_134_9	FLAG	TTAGCAGAGGTTTAGA	137
Rep1	FBXL12_hotspot_134_9	FLAG	TTATTACCGGGTTTTT	211
Rep1	FBXL12_hotspot_134_9	FLAG	TTCGACTCTGACTGTT	187
Rep1	FBXL12_hotspot_134_9	FLAG	TTCGCATAATAGAACA	144
Rep1	FBXL12_hotspot_134_9	FLAG	TTCTAAGGTATTGAAA	159
Rep1	FBXL12_hotspot_134_9	FLAG	TTGTAATTAATGAAAC	66
Rep1	FBXL12_hotspot_134_9	FLAG	TTGTTCAGTTTCTCAA	51
Rep1	FBXL12_hotspot_134_9	FLAG	TTGTTTAGGTTATATG	116
Rep1	FBXL12_hotspot_134_9	FLAG	TTTATGTAAAAATTAC	4
Rep1	FBXL12_hotspot_134_9	FLAG	TTTGAGGATTTGTACT	33
Rep1	FBXL12_hotspot_134_9	FLAG	TTTTAATCTATAGAGC	168
Rep1	FBXL12_hotspot_134_9	FLAG	TTTTAGTGTTTAGCTA	34
Rep1	FBXL12_hotspot_134_9	FLAG	TTTTATGCGGGCTCTT	238
Rep1	FBXL12_hotspot_134_9	FLAG	TTTTCAATACGGTCCT	81
Rep1	FBXL12_hotspot_134_9	Myc	AAAAAACAGGGATTAA	1
Rep1	FBXL12_hotspot_134_9	Myc	AATAACACGTCTGCTC	122
Rep1	FBXL12_hotspot_134_9	Myc	AATCGCATGCGTTTTA	161
Rep1	FBXL12_hotspot_134_9	Myc	AATGTATGCGGTTAAT	27
Rep1	FBXL12_hotspot_134_9	Myc	AATGTCAGGTATGTCT	271
Rep1	FBXL12_hotspot_134_9	Myc	ACTACCTCTTCGGTCT	12
Rep1	FBXL12_hotspot_134_9	Myc	ACTATTGTGTCCTAGA	33
Rep1	FBXL12_hotspot_134_9	Myc	ACTGTGCATTCTAAGT	70
Rep1	FBXL12_hotspot_134_9	Myc	ACTTCAACCTTTGAAT	359
Rep1	FBXL12_hotspot_134_9	Myc	AGAATTTACCGAATTT	30
Rep1	FBXL12_hotspot_134_9	Myc	AGCTCCAATCACTTGC	144
Rep1	FBXL12_hotspot_134_9	Myc	AGGATTGGTATTTTCC	136
Rep1	FBXL12_hotspot_134_9	Myc	AGTTATTCAGTATTAG	328
Rep1	FBXL12_hotspot_134_9	Myc	AGTTTTAGAGGGGAAT	52
Rep1	FBXL12_hotspot_134_9	Myc	ATAAAATCCTGGATGA	41
Rep1	FBXL12_hotspot_134_9	Myc	ATAAAGAAGTGAAATT	12
Rep1	FBXL12_hotspot_134_9	Myc	ATACTCCTCATAGCGA	82
Rep1	FBXL12_hotspot_134_9	Myc	ATACTTTTATCTAGAC	103
Rep1	FBXL12_hotspot_134_9	Myc	ATAGCCCTTCGATATA	140
Rep1	FBXL12_hotspot_134_9	Myc	ATATCCAGGTATCGAA	416
Rep1	FBXL12_hotspot_134_9	Myc	ATATTTTGGATTTGCT	89
Rep1	FBXL12_hotspot_134_9	Myc	ATCCGTAACTACACTT	109
Rep1	FBXL12_hotspot_134_9	Myc	ATCGATATCTATGGCA	307
Rep1	FBXL12_hotspot_134_9	Myc	ATCGTATATTGGTTTT	360
Rep1	FBXL12_hotspot_134_9	Myc	ATCTTAACAAGGCTAT	125
Rep1	FBXL12_hotspot_134_9	Myc	ATGACTTTGCAATTGC	412
Rep1	FBXL12_hotspot_134_9	Myc	ATGAGCTAGTTAATAT	119
Rep1	FBXL12_hotspot_134_9	Myc	ATGGCATCAGCCTCGT	264
Rep1	FBXL12_hotspot_134_9	Myc	ATGGCTTTCATCTAGC	332
Rep1	FBXL12_hotspot_134_9	Myc	ATGGTATGACGGTGAT	43
Rep1	FBXL12_hotspot_134_9	Myc	ATGTTTTCCATTGAGA	120
Rep1	FBXL12_hotspot_134_9	Myc	ATTAAGCTAAGGTTTT	193
Rep1	FBXL12_hotspot_134_9	Myc	ATTACGAATAGAGACA	45
Rep1	FBXL12_hotspot_134_9	Myc	ATTATAGGGTTACCTA	204
Rep1	FBXL12_hotspot_134_9	Myc	ATTCATATGATTTCAT	353
Rep1	FBXL12_hotspot_134_9	Myc	ATTGGGTGCCACCATG	166
Rep1	FBXL12_hotspot_134_9	Myc	ATTTCATCGATAGACA	86
Rep1	FBXL12_hotspot_134_9	Myc	ATTTGTTTCAATTGTA	160
Rep1	FBXL12_hotspot_134_9	Myc	CACGTGATATCAACCT	221
Rep1	FBXL12_hotspot_134_9	Myc	CAGTTTTAGAAAATCA	112
Rep1	FBXL12_hotspot_134_9	Myc	CATAATCTATGATTAC	305
Rep1	FBXL12_hotspot_134_9	Myc	CATACAGGGTTTTTGC	38
Rep1	FBXL12_hotspot_134_9	Myc	CCGGAAAGTACGCACA	74
Rep1	FBXL12_hotspot_134_9	Myc	CCGTTGAGTAAATCGT	27
Rep1	FBXL12_hotspot_134_9	Myc	CGATATGCGAGCCAGC	100
Rep1	FBXL12_hotspot_134_9	Myc	CGGAAACCAGAATCCA	181
Rep1	FBXL12_hotspot_134_9	Myc	CGTCCTCTTCGCTGTA	23
Rep1	FBXL12_hotspot_134_9	Myc	CTACGCTTGGAGGTTC	68
Rep1	FBXL12_hotspot_134_9	Myc	CTCGATTCTGAAGCTC	57
Rep1	FBXL12_hotspot_134_9	Myc	CTGCAACCTTTAGGCC	158
Rep1	FBXL12_hotspot_134_9	Myc	CTTTATTCTAACCTAG	173
Rep1	FBXL12_hotspot_134_9	Myc	CTTTGGTTGTAATCTT	131
Rep1	FBXL12_hotspot_134_9	Myc	CTTTGTTGCCGCGTCA	165
Rep1	FBXL12_hotspot_134_9	Myc	GACTCTTAAGCAGTTA	127
Rep1	FBXL12_hotspot_134_9	Myc	GAGCGCCCAGGCAGGG	55
Rep1	FBXL12_hotspot_134_9	Myc	GATGGAGTCGTTCTGT	82
Rep1	FBXL12_hotspot_134_9	Myc	GATTAGATCCGGCTTC	22
Rep1	FBXL12_hotspot_134_9	Myc	GCTACAAGATTTTTGA	67
Rep1	FBXL12_hotspot_134_9	Myc	GCTTCTTAACGATCTT	155
Rep1	FBXL12_hotspot_134_9	Myc	GCTTGTCGGCTTCACA	23
Rep1	FBXL12_hotspot_134_9	Myc	GCTTTTTGAAATTATT	85
Rep1	FBXL12_hotspot_134_9	Myc	GGCTGTTATCATGGTT	362
Rep1	FBXL12_hotspot_134_9	Myc	GGTTGCGCAATGGTTT	75
Rep1	FBXL12_hotspot_134_9	Myc	GGTTGCTCTGATACAT	62
Rep1	FBXL12_hotspot_134_9	Myc	GTACCGCGATAGAATG	173
Rep1	FBXL12_hotspot_134_9	Myc	GTAGGGACTTATTTCA	34
Rep1	FBXL12_hotspot_134_9	Myc	GTATATTTTTGGACCC	172
Rep1	FBXL12_hotspot_134_9	Myc	GTGACCCATGTATCAA	681
Rep1	FBXL12_hotspot_134_9	Myc	GTGATAGTATTTTCCG	303
Rep1	FBXL12_hotspot_134_9	Myc	GTGTGTAGAGGACAGA	312
Rep1	FBXL12_hotspot_134_9	Myc	GTTACTTTTTGACACT	153
Rep1	FBXL12_hotspot_134_9	Myc	GTTAGACACTAAACTA	125
Rep1	FBXL12_hotspot_134_9	Myc	GTTCTGCAGAATGCAG	366
Rep1	FBXL12_hotspot_134_9	Myc	GTTGGTCGGTACAAAT	682
Rep1	FBXL12_hotspot_134_9	Myc	GTTTATATAGGTTTGG	453
Rep1	FBXL12_hotspot_134_9	Myc	TAAATTAGACCTTTTG	35
Rep1	FBXL12_hotspot_134_9	Myc	TAATGATACAACATTC	60
Rep1	FBXL12_hotspot_134_9	Myc	TACTGAAATTTATCTT	411
Rep1	FBXL12_hotspot_134_9	Myc	TACTTTCCGGTGGCTA	183
Rep1	FBXL12_hotspot_134_9	Myc	TATCTATACTTTAAAT	1
Rep1	FBXL12_hotspot_134_9	Myc	TATGTATTTTTAGTCC	58
Rep1	FBXL12_hotspot_134_9	Myc	TATTGGACAAAATTGT	30
Rep1	FBXL12_hotspot_134_9	Myc	TATTTCTAGTTTTAAT	199
Rep1	FBXL12_hotspot_134_9	Myc	TATTTCTTTGTATCCA	299
Rep1	FBXL12_hotspot_134_9	Myc	TCAAGGTTTGTTACCA	166
Rep1	FBXL12_hotspot_134_9	Myc	TCATACACATTCCATG	103
Rep1	FBXL12_hotspot_134_9	Myc	TCCAGTCGCTATAGTT	527
Rep1	FBXL12_hotspot_134_9	Myc	TCCATTGATTGGTGTT	72
Rep1	FBXL12_hotspot_134_9	Myc	TCTCTTTGACGTCAGT	155
Rep1	FBXL12_hotspot_134_9	Myc	TCTGATACTATTTAAT	62
Rep1	FBXL12_hotspot_134_9	Myc	TCTTGCATTGTTATCT	288
Rep1	FBXL12_hotspot_134_9	Myc	TGGATCGTAGTCACAT	280
Rep1	FBXL12_hotspot_134_9	Myc	TTAATTGATTAGTCTC	48
Rep1	FBXL12_hotspot_134_9	Myc	TTAGCAGAGGTTTAGA	111
Rep1	FBXL12_hotspot_134_9	Myc	TTATTACCGGGTTTTT	217
Rep1	FBXL12_hotspot_134_9	Myc	TTCGACTCTGACTGTT	170
Rep1	FBXL12_hotspot_134_9	Myc	TTCGCATAATAGAACA	170
Rep1	FBXL12_hotspot_134_9	Myc	TTCTAAGGTATTGAAA	189
Rep1	FBXL12_hotspot_134_9	Myc	TTGTAATTAATGAAAC	71
Rep1	FBXL12_hotspot_134_9	Myc	TTGTTCAGTTTCTCAA	99
Rep1	FBXL12_hotspot_134_9	Myc	TTGTTTAGGTTATATG	98
Rep1	FBXL12_hotspot_134_9	Myc	TTTATGTAAAAATTAC	4
Rep1	FBXL12_hotspot_134_9	Myc	TTTGAGGATTTGTACT	28
Rep1	FBXL12_hotspot_134_9	Myc	TTTTAATCTATAGAGC	167
Rep1	FBXL12_hotspot_134_9	Myc	TTTTAGTGTTTAGCTA	89
Rep1	FBXL12_hotspot_134_9	Myc	TTTTATGCGGGCTCTT	390
Rep1	FBXL12_hotspot_134_9	Myc	TTTTCAATACGGTCCT	124
Rep1	FBXL12_hotspot_141_10	FLAG	AAACAATTCTAATAAT	4
Rep1	FBXL12_hotspot_141_10	FLAG	AAAGTTATTAGAGTAG	1
Rep1	FBXL12_hotspot_141_10	FLAG	AACCGGAGTCAGTTAC	1
Rep1	FBXL12_hotspot_141_10	FLAG	AAGATGTTTAGGACTT	3
Rep1	FBXL12_hotspot_141_10	FLAG	AAGCGAGCATACAATT	13
Rep1	FBXL12_hotspot_141_10	FLAG	AATCCTCTTTCCCTTT	15
Rep1	FBXL12_hotspot_141_10	FLAG	AATGTCCTAATAATTG	15
Rep1	FBXL12_hotspot_141_10	FLAG	AATGTTGGTATATGAT	3
Rep1	FBXL12_hotspot_141_10	FLAG	AATTGTCTACCTTTTT	22
Rep1	FBXL12_hotspot_141_10	FLAG	ACATTAGTGCAACTAG	36
Rep1	FBXL12_hotspot_141_10	FLAG	ACATTCCGATATATAG	1
Rep1	FBXL12_hotspot_141_10	FLAG	ACCCCCCGGCACATCG	2
Rep1	FBXL12_hotspot_141_10	FLAG	ACGAATGATAGTGATG	45
Rep1	FBXL12_hotspot_141_10	FLAG	ACGGGCCTGTATTGAA	3
Rep1	FBXL12_hotspot_141_10	FLAG	ACTTCGATTTATGAGC	91
Rep1	FBXL12_hotspot_141_10	FLAG	AGAATTTATTCAGGCT	56
Rep1	FBXL12_hotspot_141_10	FLAG	AGATGAGAGAATGTAC	92
Rep1	FBXL12_hotspot_141_10	FLAG	AGCTTACTGACTCGAT	12
Rep1	FBXL12_hotspot_141_10	FLAG	AGGCAGGTGTCAAATA	172
Rep1	FBXL12_hotspot_141_10	FLAG	AGGGGAAGTCGTAAGG	1
Rep1	FBXL12_hotspot_141_10	FLAG	AGTCTTTTTACCACGG	1
Rep1	FBXL12_hotspot_141_10	FLAG	ATAACAGGATGTAAAC	65
Rep1	FBXL12_hotspot_141_10	FLAG	ATAGGATATGCTACTA	3
Rep1	FBXL12_hotspot_141_10	FLAG	ATCTTATACACTTTGT	6
Rep1	FBXL12_hotspot_141_10	FLAG	ATTGACTGTCAGGCGC	1
Rep1	FBXL12_hotspot_141_10	FLAG	CAATCGCAATTGCTTG	15
Rep1	FBXL12_hotspot_141_10	FLAG	CAATGTTCTAGTCTTA	36
Rep1	FBXL12_hotspot_141_10	FLAG	CAGGTATCCGTGACGG	11
Rep1	FBXL12_hotspot_141_10	FLAG	CAGTCCAACTTAACGA	3
Rep1	FBXL12_hotspot_141_10	FLAG	CCCTGATGGGGGTGGA	151
Rep1	FBXL12_hotspot_141_10	FLAG	CGATTAATTCTATCTC	15
Rep1	FBXL12_hotspot_141_10	FLAG	CGCTCTGTACTTTTTC	13
Rep1	FBXL12_hotspot_141_10	FLAG	CGGGATCATATTATTT	22
Rep1	FBXL12_hotspot_141_10	FLAG	CGTATTATATTAAGAT	1
Rep1	FBXL12_hotspot_141_10	FLAG	CTCTTGCCGCAATGGA	3
Rep1	FBXL12_hotspot_141_10	FLAG	CTGACTCTAAATTTTT	34
Rep1	FBXL12_hotspot_141_10	FLAG	CTTCTAGTTGTGAACC	121
Rep1	FBXL12_hotspot_141_10	FLAG	CTTGCGGGATAGGCCT	149
Rep1	FBXL12_hotspot_141_10	FLAG	GAAATTTCTCAACTAT	2
Rep1	FBXL12_hotspot_141_10	FLAG	GAACTAAACTTTGGCG	88
Rep1	FBXL12_hotspot_141_10	FLAG	GAAGAAAAATAGGTGG	14
Rep1	FBXL12_hotspot_141_10	FLAG	GAAGCGTAGGCCGTGC	46
Rep1	FBXL12_hotspot_141_10	FLAG	GAGCAGGTATGTGTTT	78
Rep1	FBXL12_hotspot_141_10	FLAG	GATTTACGGTTATTAG	136
Rep1	FBXL12_hotspot_141_10	FLAG	GATTTTTGTAAACTCT	1
Rep1	FBXL12_hotspot_141_10	FLAG	GCATGCGATCTTTGCA	1
Rep1	FBXL12_hotspot_141_10	FLAG	GCGCCCAGCTGACTGA	7
Rep1	FBXL12_hotspot_141_10	FLAG	GCTAGTATCCATTTTA	1
Rep1	FBXL12_hotspot_141_10	FLAG	GGAATTTCTATCCTTT	3
Rep1	FBXL12_hotspot_141_10	FLAG	GGAGTATTCATGTCGT	10
Rep1	FBXL12_hotspot_141_10	FLAG	GGCATGGATTGAATCT	53
Rep1	FBXL12_hotspot_141_10	FLAG	GGGGTCTGTTGGTAGT	210
Rep1	FBXL12_hotspot_141_10	FLAG	GGTTTTTACCCTTCGT	56
Rep1	FBXL12_hotspot_141_10	FLAG	GTCAACGCCCGCCCGA	1
Rep1	FBXL12_hotspot_141_10	FLAG	GTCACGATAGCTCAAT	5
Rep1	FBXL12_hotspot_141_10	FLAG	GTGTAGTGTGCAGTTA	69
Rep1	FBXL12_hotspot_141_10	FLAG	GTTGCTATAAGTATAG	12
Rep1	FBXL12_hotspot_141_10	FLAG	GTTTTGTGAGTGTTTT	2
Rep1	FBXL12_hotspot_141_10	FLAG	TAAAGGATGAACTTCG	4
Rep1	FBXL12_hotspot_141_10	FLAG	TAAGTTTTGTCCCTTA	4
Rep1	FBXL12_hotspot_141_10	FLAG	TAATAAACATACAATT	8
Rep1	FBXL12_hotspot_141_10	FLAG	TAATTTGTGCAGTGGA	1
Rep1	FBXL12_hotspot_141_10	FLAG	TACGCGAGTGAGTTTT	192
Rep1	FBXL12_hotspot_141_10	FLAG	TACGCGAGTGTGTTTT	1
Rep1	FBXL12_hotspot_141_10	FLAG	TAGAATAAAGGGTTCC	28
Rep1	FBXL12_hotspot_141_10	FLAG	TAGAGATCATATGACA	3
Rep1	FBXL12_hotspot_141_10	FLAG	TAGCCTGTTTCTTTCT	6
Rep1	FBXL12_hotspot_141_10	FLAG	TAGGAAGTAACGGGGA	1
Rep1	FBXL12_hotspot_141_10	FLAG	TAGTAGAACGGAACAC	246
Rep1	FBXL12_hotspot_141_10	FLAG	TAGTAGTGTCGGGATC	6
Rep1	FBXL12_hotspot_141_10	FLAG	TATACTTATAGCTATT	3
Rep1	FBXL12_hotspot_141_10	FLAG	TATGCTTGTATCGCTA	30
Rep1	FBXL12_hotspot_141_10	FLAG	TATTTTTGAACTTATT	1
Rep1	FBXL12_hotspot_141_10	FLAG	TCATACGAGCCAACGG	45
Rep1	FBXL12_hotspot_141_10	FLAG	TCCGTTAATTACTCAC	11
Rep1	FBXL12_hotspot_141_10	FLAG	TCGTACATTTGATAAG	11
Rep1	FBXL12_hotspot_141_10	FLAG	TCTCAATTTTTTCATT	63
Rep1	FBXL12_hotspot_141_10	FLAG	TCTTAGTTCGGGGACT	2
Rep1	FBXL12_hotspot_141_10	FLAG	TGACGGTCGTTGTTTA	1
Rep1	FBXL12_hotspot_141_10	FLAG	TGGACTATTGTATCGA	74
Rep1	FBXL12_hotspot_141_10	FLAG	TGGTGACTCTTTTTTT	3
Rep1	FBXL12_hotspot_141_10	FLAG	TGGTGCTTGTTTCATA	4
Rep1	FBXL12_hotspot_141_10	FLAG	TGTACCCTAATATAGC	50
Rep1	FBXL12_hotspot_141_10	FLAG	TTACATGCAGTTTATG	63
Rep1	FBXL12_hotspot_141_10	FLAG	TTACTCACTTGTGGAT	11
Rep1	FBXL12_hotspot_141_10	FLAG	TTAGAAATTTAATTTT	5
Rep1	FBXL12_hotspot_141_10	FLAG	TTATGTACGCGCATCA	22
Rep1	FBXL12_hotspot_141_10	FLAG	TTATTGCACAAAGTAG	16
Rep1	FBXL12_hotspot_141_10	FLAG	TTCACTCCGCAGTAAA	26
Rep1	FBXL12_hotspot_141_10	FLAG	TTCACTCTTAGGACCC	33
Rep1	FBXL12_hotspot_141_10	FLAG	TTCATTACTCTATTCA	49
Rep1	FBXL12_hotspot_141_10	FLAG	TTCCTTCGTTCATGGG	9
Rep1	FBXL12_hotspot_141_10	FLAG	TTCGTTCGTTCCCTCG	51
Rep1	FBXL12_hotspot_141_10	FLAG	TTCGTTTACTTTTTTT	47
Rep1	FBXL12_hotspot_141_10	FLAG	TTCTTTGTGGGGAGTT	17
Rep1	FBXL12_hotspot_141_10	FLAG	TTGACTCATCAAAACG	1
Rep1	FBXL12_hotspot_141_10	FLAG	TTGATTTATTCTATGA	46
Rep1	FBXL12_hotspot_141_10	FLAG	TTGTTTTACCTTAAAT	78
Rep1	FBXL12_hotspot_141_10	FLAG	TTTAGCACCACCATGA	28
Rep1	FBXL12_hotspot_141_10	FLAG	TTTAGGGCATGCGGTT	11
Rep1	FBXL12_hotspot_141_10	FLAG	TTTCTGTTTAGGTAAG	1
Rep1	FBXL12_hotspot_141_10	FLAG	TTTCTTTTTTTTACTC	1
Rep1	FBXL12_hotspot_141_10	FLAG	TTTGAATCACACTAAT	408
Rep1	FBXL12_hotspot_141_10	FLAG	TTTGAATCACACTTAT	1
Rep1	FBXL12_hotspot_141_10	FLAG	TTTGAGGGCGTCTTTA	50
Rep1	FBXL12_hotspot_141_10	FLAG	TTTTCTCTCTTTCCCA	7
Rep1	FBXL12_hotspot_141_10	Myc	AAAGTTATTAGAGTAG	2
Rep1	FBXL12_hotspot_141_10	Myc	AACCAAATACCTAAAT	1
Rep1	FBXL12_hotspot_141_10	Myc	AACCGGAGTCAGTTAC	136
Rep1	FBXL12_hotspot_141_10	Myc	AAGATGTTTAGGACTT	4
Rep1	FBXL12_hotspot_141_10	Myc	AAGCGAGCATACAATT	7
Rep1	FBXL12_hotspot_141_10	Myc	AATCCTCTTTCCCTTT	31
Rep1	FBXL12_hotspot_141_10	Myc	AATGTCCTAATAATTG	6
Rep1	FBXL12_hotspot_141_10	Myc	AATGTTGGTCCCAAAT	5
Rep1	FBXL12_hotspot_141_10	Myc	AATTGTCTACCTTTTT	27
Rep1	FBXL12_hotspot_141_10	Myc	ACATTAGTGCAACTAG	82
Rep1	FBXL12_hotspot_141_10	Myc	ACATTCCGATATATAG	2
Rep1	FBXL12_hotspot_141_10	Myc	ACCCCCCGGCACATCG	3
Rep1	FBXL12_hotspot_141_10	Myc	ACGAATGATAGTGATG	46
Rep1	FBXL12_hotspot_141_10	Myc	ACGGGCCTGTATTGAA	92
Rep1	FBXL12_hotspot_141_10	Myc	ACTTCGATTTATGAGC	149
Rep1	FBXL12_hotspot_141_10	Myc	AGAATTTATTCAGGCT	70
Rep1	FBXL12_hotspot_141_10	Myc	AGATGAGAGAATGTAC	55
Rep1	FBXL12_hotspot_141_10	Myc	AGATGATGGCCTAGGC	3
Rep1	FBXL12_hotspot_141_10	Myc	AGCTTACTGACTCGAT	17
Rep1	FBXL12_hotspot_141_10	Myc	AGGCAGGTGTCAAATA	216
Rep1	FBXL12_hotspot_141_10	Myc	AGGGGAAGTCGTAAGG	6
Rep1	FBXL12_hotspot_141_10	Myc	ATAACAGGATGTAAAC	36
Rep1	FBXL12_hotspot_141_10	Myc	ATAGGATATGCTACTA	6
Rep1	FBXL12_hotspot_141_10	Myc	ATCTTATACACTTTGT	15
Rep1	FBXL12_hotspot_141_10	Myc	ATGGTTCGGTCTAAGG	1
Rep1	FBXL12_hotspot_141_10	Myc	CAATCGCAATTGCTTG	12
Rep1	FBXL12_hotspot_141_10	Myc	CAATGTTCTAGTCTTA	23
Rep1	FBXL12_hotspot_141_10	Myc	CAGGTATCCGTGACGG	63
Rep1	FBXL12_hotspot_141_10	Myc	CATTTTTTCCTCATTG	8
Rep1	FBXL12_hotspot_141_10	Myc	CCCTGATGGGGGTGGA	134
Rep1	FBXL12_hotspot_141_10	Myc	CGATTAATTCTATCTC	5
Rep1	FBXL12_hotspot_141_10	Myc	CGCTCTGTACTTTTTC	38
Rep1	FBXL12_hotspot_141_10	Myc	CGGGATCATATTATTT	17
Rep1	FBXL12_hotspot_141_10	Myc	CTCTTGCCGCAATGGA	3
Rep1	FBXL12_hotspot_141_10	Myc	CTGACTCTAAATTTTT	44
Rep1	FBXL12_hotspot_141_10	Myc	CTTCTAGTTGTGAACC	172
Rep1	FBXL12_hotspot_141_10	Myc	CTTGCGGGATAGGCCT	115
Rep1	FBXL12_hotspot_141_10	Myc	GAAATTTCTCAACTAT	9
Rep1	FBXL12_hotspot_141_10	Myc	GAACTAAACTTTGGCG	111
Rep1	FBXL12_hotspot_141_10	Myc	GAAGAAAAATAGGTGG	6
Rep1	FBXL12_hotspot_141_10	Myc	GAAGCGTAGGCCGTGC	224
Rep1	FBXL12_hotspot_141_10	Myc	GAGCAGGTATGTGTTT	110
Rep1	FBXL12_hotspot_141_10	Myc	GAGCGGATAATGGCCA	29
Rep1	FBXL12_hotspot_141_10	Myc	GATTTACGGTTATTAG	49
Rep1	FBXL12_hotspot_141_10	Myc	GATTTTTGTAAACTCT	2
Rep1	FBXL12_hotspot_141_10	Myc	GCATGCGATCTTTGCA	8
Rep1	FBXL12_hotspot_141_10	Myc	GCGCCCAGCTGACTGA	9
Rep1	FBXL12_hotspot_141_10	Myc	GCTAGTATCCATTTTA	2
Rep1	FBXL12_hotspot_141_10	Myc	GCTGTTATCGTCTTTA	6
Rep1	FBXL12_hotspot_141_10	Myc	GGAGTATTCATGTCGT	39
Rep1	FBXL12_hotspot_141_10	Myc	GGCATGGATTGAATCT	7
Rep1	FBXL12_hotspot_141_10	Myc	GGGGTCTGTTGGTAGT	230
Rep1	FBXL12_hotspot_141_10	Myc	GGTTTTTACCCTTCGT	96
Rep1	FBXL12_hotspot_141_10	Myc	GTCAACGCCCGCCCGA	7
Rep1	FBXL12_hotspot_141_10	Myc	GTCACGATAGCTCAAT	12
Rep1	FBXL12_hotspot_141_10	Myc	GTGTAGTGTGCAGTTA	47
Rep1	FBXL12_hotspot_141_10	Myc	GTTGCTATAAGTATAG	31
Rep1	FBXL12_hotspot_141_10	Myc	GTTTTGTGAGTGTTTT	1
Rep1	FBXL12_hotspot_141_10	Myc	GTTTTGTTTTTTATTT	4
Rep1	FBXL12_hotspot_141_10	Myc	TAAACTACAAATCTCA	11
Rep1	FBXL12_hotspot_141_10	Myc	TAAAGGATGAACTTCG	2
Rep1	FBXL12_hotspot_141_10	Myc	TAAGTTTTGTCCCTTA	6
Rep1	FBXL12_hotspot_141_10	Myc	TAATAAACATACAATT	9
Rep1	FBXL12_hotspot_141_10	Myc	TAATTTGTGCAGTGGA	13
Rep1	FBXL12_hotspot_141_10	Myc	TACGCGAGTGAGTTTT	266
Rep1	FBXL12_hotspot_141_10	Myc	TACTCACTGTCATTCC	1
Rep1	FBXL12_hotspot_141_10	Myc	TAGAATAAAGGGTTCC	9
Rep1	FBXL12_hotspot_141_10	Myc	TAGAGATCATATGACA	2
Rep1	FBXL12_hotspot_141_10	Myc	TAGGAAGTAACGGGGA	6
Rep1	FBXL12_hotspot_141_10	Myc	TAGTAGAACGGAACAC	244
Rep1	FBXL12_hotspot_141_10	Myc	TAGTAGTGTCGGGATC	3
Rep1	FBXL12_hotspot_141_10	Myc	TATCTAATTGTTCTGG	1
Rep1	FBXL12_hotspot_141_10	Myc	TATGCTTGTATCGCTA	50
Rep1	FBXL12_hotspot_141_10	Myc	TCATACGAGCCAACGG	120
Rep1	FBXL12_hotspot_141_10	Myc	TCCGTTAATTACTCAC	12
Rep1	FBXL12_hotspot_141_10	Myc	TCGTACATTTGATAAG	18
Rep1	FBXL12_hotspot_141_10	Myc	TCGTCATTGGCATAAT	9
Rep1	FBXL12_hotspot_141_10	Myc	TCTAAGCATATTTCCC	1
Rep1	FBXL12_hotspot_141_10	Myc	TCTCAATTTTTTCATT	48
Rep1	FBXL12_hotspot_141_10	Myc	TCTTAGTTCGGGGACT	11
Rep1	FBXL12_hotspot_141_10	Myc	TGACGGTCGTTGTTTA	150
Rep1	FBXL12_hotspot_141_10	Myc	TGCTTATCTGTGACAG	4
Rep1	FBXL12_hotspot_141_10	Myc	TGGACTATTGTATCGA	92
Rep1	FBXL12_hotspot_141_10	Myc	TGGTGCTTGTTTCATA	23
Rep1	FBXL12_hotspot_141_10	Myc	TGTACCCTAATATAGC	56
Rep1	FBXL12_hotspot_141_10	Myc	TTACATGCAGTTTATG	69
Rep1	FBXL12_hotspot_141_10	Myc	TTACTCACTTGTGGAT	3
Rep1	FBXL12_hotspot_141_10	Myc	TTAGAAATTTAATTTT	5
Rep1	FBXL12_hotspot_141_10	Myc	TTATGTACGCGCATCA	40
Rep1	FBXL12_hotspot_141_10	Myc	TTATTGCACAAAGTAG	16
Rep1	FBXL12_hotspot_141_10	Myc	TTCACTCCGCAGTAAA	41
Rep1	FBXL12_hotspot_141_10	Myc	TTCACTCTTAGGACCC	21
Rep1	FBXL12_hotspot_141_10	Myc	TTCATTACTCTATTCA	41
Rep1	FBXL12_hotspot_141_10	Myc	TTCCTTCGTTCATGGG	9
Rep1	FBXL12_hotspot_141_10	Myc	TTCGTTCGTTCCCTCG	10
Rep1	FBXL12_hotspot_141_10	Myc	TTCGTTTACTTTTTTT	67
Rep1	FBXL12_hotspot_141_10	Myc	TTCTTTGTGGGGAGTT	11
Rep1	FBXL12_hotspot_141_10	Myc	TTGACTCATCAAAACG	1
Rep1	FBXL12_hotspot_141_10	Myc	TTGATTTATTCTATGA	18
Rep1	FBXL12_hotspot_141_10	Myc	TTGTTTTACCTTAAAT	59
Rep1	FBXL12_hotspot_141_10	Myc	TTTAGCACCACCATGA	19
Rep1	FBXL12_hotspot_141_10	Myc	TTTAGGGCATGCGGTT	43
Rep1	FBXL12_hotspot_141_10	Myc	TTTCTTTTTTTTACTC	16
Rep1	FBXL12_hotspot_141_10	Myc	TTTGAATCACACTAAT	503
Rep1	FBXL12_hotspot_141_10	Myc	TTTGAGGGCGTCTTTA	64
Rep1	FBXL12_hotspot_141_10	Myc	TTTTCTCTCTTTCCCA	3
Rep1	FBXL12_hotspot_141_11	FLAG	AAGTTCACGCCGTTTC	34
Rep1	FBXL12_hotspot_141_11	FLAG	CCATGAAAATGGCGAA	19
Rep1	FBXL12_hotspot_141_11	FLAG	GAGTCAGTCATTTCTT	38
Rep1	FBXL12_hotspot_141_11	FLAG	TAAGTGGGTTATCGTG	105
Rep1	FBXL12_hotspot_141_11	FLAG	TAGTTCAAGTCTTACA	96
Rep1	FBXL12_hotspot_141_11	FLAG	TTCTAAAATCAAATCA	3
Rep1	FBXL12_hotspot_141_11	FLAG	TTCTTTATATTCAGGA	25
Rep1	FBXL12_hotspot_141_11	FLAG	TTTACGGGGCCTGATT	92
Rep1	FBXL12_hotspot_141_11	Myc	AAGTTCACGCCGTTTC	35
Rep1	FBXL12_hotspot_141_11	Myc	CCATGAAAATGGCGAA	19
Rep1	FBXL12_hotspot_141_11	Myc	GAGTCAGTCATTTCTT	64
Rep1	FBXL12_hotspot_141_11	Myc	TAAGTGGGTTATCGTG	72
Rep1	FBXL12_hotspot_141_11	Myc	TAGTTCAAGTCTTACA	101
Rep1	FBXL12_hotspot_141_11	Myc	TTCTTTATATTCAGGA	20
Rep1	FBXL12_hotspot_141_11	Myc	TTTACGGGGCCTGATT	90
Rep1	FBXL12_hotspot_147_12	FLAG	AACTGGCTAGATTGGG	162
Rep1	FBXL12_hotspot_147_12	FLAG	AAGTGAACACAATTAT	113
Rep1	FBXL12_hotspot_147_12	FLAG	AATATCTAAACATAAC	59
Rep1	FBXL12_hotspot_147_12	FLAG	AATGTTTTTATATCAT	37
Rep1	FBXL12_hotspot_147_12	FLAG	ACACATTTAGGATATA	102
Rep1	FBXL12_hotspot_147_12	FLAG	ACATATATTATGGACT	93
Rep1	FBXL12_hotspot_147_12	FLAG	ACATGTTGTACTTTAC	101
Rep1	FBXL12_hotspot_147_12	FLAG	ACATTATTGGGTTTTT	139
Rep1	FBXL12_hotspot_147_12	FLAG	ACCTGAACAAGTTGAG	138
Rep1	FBXL12_hotspot_147_12	FLAG	ACTCATCTTACTGTAC	125
Rep1	FBXL12_hotspot_147_12	FLAG	ACTGCTAACGTAAATA	63
Rep1	FBXL12_hotspot_147_12	FLAG	ACTGTCAGCCTCTCGA	134
Rep1	FBXL12_hotspot_147_12	FLAG	ACTTCGACTTACGCCA	88
Rep1	FBXL12_hotspot_147_12	FLAG	AGAACATTATTAGAGT	23
Rep1	FBXL12_hotspot_147_12	FLAG	AGAATTAGCTTGTGTA	51
Rep1	FBXL12_hotspot_147_12	FLAG	AGCGGACTTGTATGCT	110
Rep1	FBXL12_hotspot_147_12	FLAG	AGTATATTAAGTAAAA	8
Rep1	FBXL12_hotspot_147_12	FLAG	AGTCAAGACCTGTATG	79
Rep1	FBXL12_hotspot_147_12	FLAG	AGTCTTTTATGTTTCT	59
Rep1	FBXL12_hotspot_147_12	FLAG	AGTTCATAGACTCCTT	137
Rep1	FBXL12_hotspot_147_12	FLAG	ATAGGTCCATTCAACA	117
Rep1	FBXL12_hotspot_147_12	FLAG	ATCTTACACGACAAGT	27
Rep1	FBXL12_hotspot_147_12	FLAG	ATGCCTCTAATAGTAA	83
Rep1	FBXL12_hotspot_147_12	FLAG	ATTAGTAAGGGGAATT	51
Rep1	FBXL12_hotspot_147_12	FLAG	ATTATTGTTTTTGAAC	90
Rep1	FBXL12_hotspot_147_12	FLAG	ATTGACCAATTGGCTT	134
Rep1	FBXL12_hotspot_147_12	FLAG	ATTGCATGAACTTATT	232
Rep1	FBXL12_hotspot_147_12	FLAG	ATTTTCGTGAAGCGAC	112
Rep1	FBXL12_hotspot_147_12	FLAG	CAAAGGTTGGATCTCG	240
Rep1	FBXL12_hotspot_147_12	FLAG	CAAATATGTAATATAT	158
Rep1	FBXL12_hotspot_147_12	FLAG	CATCTTTATCTTTATT	237
Rep1	FBXL12_hotspot_147_12	FLAG	CATTTCCGCGTAAGCT	178
Rep1	FBXL12_hotspot_147_12	FLAG	CCCACTCGAATCGGTT	333
Rep1	FBXL12_hotspot_147_12	FLAG	CCTGATATCAGATGCT	6
Rep1	FBXL12_hotspot_147_12	FLAG	CGAGAACATGGTCTAT	51
Rep1	FBXL12_hotspot_147_12	FLAG	CGCGAGCTTCGGAATG	37
Rep1	FBXL12_hotspot_147_12	FLAG	CGCTTTGTCAGGACTT	230
Rep1	FBXL12_hotspot_147_12	FLAG	CGGAGGAAGTTGATAA	204
Rep1	FBXL12_hotspot_147_12	FLAG	CTATTTTCTAGCACAG	88
Rep1	FBXL12_hotspot_147_12	FLAG	CTCTCAAACTACTGTT	204
Rep1	FBXL12_hotspot_147_12	FLAG	CTGTCTTCAGTATGTT	143
Rep1	FBXL12_hotspot_147_12	FLAG	CTTAATCGTTGGTGTG	355
Rep1	FBXL12_hotspot_147_12	FLAG	CTTGTAGTTATAATTT	93
Rep1	FBXL12_hotspot_147_12	FLAG	GACTATCAGCGCTATT	49
Rep1	FBXL12_hotspot_147_12	FLAG	GCAGATGTAGGACTTG	108
Rep1	FBXL12_hotspot_147_12	FLAG	GCCAGCACGCAGGTCC	153
Rep1	FBXL12_hotspot_147_12	FLAG	GCGCCTCATGCTCTTT	7
Rep1	FBXL12_hotspot_147_12	FLAG	GCGTATGCTTTATAAT	55
Rep1	FBXL12_hotspot_147_12	FLAG	GCTAAACGTCTATATA	178
Rep1	FBXL12_hotspot_147_12	FLAG	GCTATGGGCTTAATTG	233
Rep1	FBXL12_hotspot_147_12	FLAG	GCTTGCCTATAGTCCA	108
Rep1	FBXL12_hotspot_147_12	FLAG	GGCAGCTCATAAGCTT	121
Rep1	FBXL12_hotspot_147_12	FLAG	GGGATATTGACGTCTT	175
Rep1	FBXL12_hotspot_147_12	FLAG	GGGTTTTTGCTTAACA	84
Rep1	FBXL12_hotspot_147_12	FLAG	GTATCTTCCTCATACA	210
Rep1	FBXL12_hotspot_147_12	FLAG	GTATGGCTCTATTTTA	276
Rep1	FBXL12_hotspot_147_12	FLAG	GTCTATAGTCGATGGC	114
Rep1	FBXL12_hotspot_147_12	FLAG	GTCTTCATCTTAAGGA	29
Rep1	FBXL12_hotspot_147_12	FLAG	GTGATTGCCTTTTCAA	60
Rep1	FBXL12_hotspot_147_12	FLAG	GTGCCGTTCCGCCAAT	21
Rep1	FBXL12_hotspot_147_12	FLAG	GTTACTTTTATCTTTA	227
Rep1	FBXL12_hotspot_147_12	FLAG	GTTCGTATTTTTATCT	138
Rep1	FBXL12_hotspot_147_12	FLAG	GTTGCGATTATCTAAG	64
Rep1	FBXL12_hotspot_147_12	FLAG	GTTGTAGGGATTATCA	97
Rep1	FBXL12_hotspot_147_12	FLAG	GTTTGATGATGGGAAA	56
Rep1	FBXL12_hotspot_147_12	FLAG	TAACAATGTCTCGTCT	127
Rep1	FBXL12_hotspot_147_12	FLAG	TACAATTTCGCATTAC	283
Rep1	FBXL12_hotspot_147_12	FLAG	TAGCAGTGCCTCTTAA	16
Rep1	FBXL12_hotspot_147_12	FLAG	TAGCGTTTTACAAGAT	227
Rep1	FBXL12_hotspot_147_12	FLAG	TAGCTTAATTTTGCAC	39
Rep1	FBXL12_hotspot_147_12	FLAG	TAGGCACGGTTTGCCT	118
Rep1	FBXL12_hotspot_147_12	FLAG	TATATAACGATGGACA	57
Rep1	FBXL12_hotspot_147_12	FLAG	TATATTTCATGTACAT	130
Rep1	FBXL12_hotspot_147_12	FLAG	TATCTACCATTTTCGG	21
Rep1	FBXL12_hotspot_147_12	FLAG	TATTGTAGCGACCTCT	121
Rep1	FBXL12_hotspot_147_12	FLAG	TATTTTCACCAGTAAT	145
Rep1	FBXL12_hotspot_147_12	FLAG	TCATCACACTTGATTT	92
Rep1	FBXL12_hotspot_147_12	FLAG	TCATGTGACGTGGCAG	32
Rep1	FBXL12_hotspot_147_12	FLAG	TCATTGAGGTCATTTA	64
Rep1	FBXL12_hotspot_147_12	FLAG	TCATTGTTCGTCATGT	65
Rep1	FBXL12_hotspot_147_12	FLAG	TCTTCAGTTTGTTCTT	130
Rep1	FBXL12_hotspot_147_12	FLAG	TCTTCTAATTGTGCGC	121
Rep1	FBXL12_hotspot_147_12	FLAG	TCTTTTACCTCGGTTC	35
Rep1	FBXL12_hotspot_147_12	FLAG	TCTTTTTAAACCTTAT	55
Rep1	FBXL12_hotspot_147_12	FLAG	TGATTTAGGGAACATT	29
Rep1	FBXL12_hotspot_147_12	FLAG	TGCTCAACGTGTTTAG	24
Rep1	FBXL12_hotspot_147_12	FLAG	TGGCATTCATTCTACC	52
Rep1	FBXL12_hotspot_147_12	FLAG	TGGTACAAGTGGATAA	160
Rep1	FBXL12_hotspot_147_12	FLAG	TGGTATTGGGCTCTTC	107
Rep1	FBXL12_hotspot_147_12	FLAG	TGGTTGGGGAAGAAAG	28
Rep1	FBXL12_hotspot_147_12	FLAG	TGTACTACAGTATTGA	229
Rep1	FBXL12_hotspot_147_12	FLAG	TGTGCCCTCTATGCTT	171
Rep1	FBXL12_hotspot_147_12	FLAG	TGTGGTTACTATTTCA	90
Rep1	FBXL12_hotspot_147_12	FLAG	TGTTGAGTTCAATCGT	199
Rep1	FBXL12_hotspot_147_12	FLAG	TTAAAATCATTGTGTT	57
Rep1	FBXL12_hotspot_147_12	FLAG	TTAATTCTTGAATCAT	34
Rep1	FBXL12_hotspot_147_12	FLAG	TTACATCAGTTTTGTA	168
Rep1	FBXL12_hotspot_147_12	FLAG	TTCATTAGTAAATCTA	90
Rep1	FBXL12_hotspot_147_12	FLAG	TTCCATCTCGTCACGA	61
Rep1	FBXL12_hotspot_147_12	FLAG	TTCCTCCGATATCTAA	155
Rep1	FBXL12_hotspot_147_12	FLAG	TTCGGCTGCGACAAAA	1
Rep1	FBXL12_hotspot_147_12	FLAG	TTCGTTCTTTGGTTGT	153
Rep1	FBXL12_hotspot_147_12	FLAG	TTCTAAGTTACAATTG	70
Rep1	FBXL12_hotspot_147_12	FLAG	TTCTTCCGCCAGATGA	257
Rep1	FBXL12_hotspot_147_12	FLAG	TTTGATGTTGCTAATT	108
Rep1	FBXL12_hotspot_147_12	FLAG	TTTGTCAGTGAGCTAA	195
Rep1	FBXL12_hotspot_147_12	FLAG	TTTTGCGACGTACCAC	119
Rep1	FBXL12_hotspot_147_12	Myc	AACTGGCTAGATTGGG	208
Rep1	FBXL12_hotspot_147_12	Myc	AAGTGAACACAATTAT	166
Rep1	FBXL12_hotspot_147_12	Myc	AATATCTAAACATAAC	96
Rep1	FBXL12_hotspot_147_12	Myc	AATGTTTTTATATCAT	121
Rep1	FBXL12_hotspot_147_12	Myc	ACACATTTAGGATATA	173
Rep1	FBXL12_hotspot_147_12	Myc	ACATATATTATGGACT	223
Rep1	FBXL12_hotspot_147_12	Myc	ACATGTTGTACTTTAC	127
Rep1	FBXL12_hotspot_147_12	Myc	ACATTATTGGGTTTTT	500
Rep1	FBXL12_hotspot_147_12	Myc	ACCTGAACAAGTTGAG	183
Rep1	FBXL12_hotspot_147_12	Myc	ACTCATCTTACTGTAC	229
Rep1	FBXL12_hotspot_147_12	Myc	ACTGCTAACGTAAATA	97
Rep1	FBXL12_hotspot_147_12	Myc	ACTGTCAGCCTCTCGA	330
Rep1	FBXL12_hotspot_147_12	Myc	ACTTCGACTTACGCCA	103
Rep1	FBXL12_hotspot_147_12	Myc	AGAACATTATTAGAGT	11
Rep1	FBXL12_hotspot_147_12	Myc	AGAATTAGCTTGTGTA	67
Rep1	FBXL12_hotspot_147_12	Myc	AGCGGACTTGTATGCT	205
Rep1	FBXL12_hotspot_147_12	Myc	AGTATATTAAGTAAAA	5
Rep1	FBXL12_hotspot_147_12	Myc	AGTCAAGACCTGTATG	192
Rep1	FBXL12_hotspot_147_12	Myc	AGTCTTTTATGTTTCT	82
Rep1	FBXL12_hotspot_147_12	Myc	AGTTCATAGACTCCTT	137
Rep1	FBXL12_hotspot_147_12	Myc	ATAGGTCCATTCAACA	170
Rep1	FBXL12_hotspot_147_12	Myc	ATCTTACACGACAAGT	171
Rep1	FBXL12_hotspot_147_12	Myc	ATGCCTCTAATAGTAA	164
Rep1	FBXL12_hotspot_147_12	Myc	ATTAGTAAGGGGAATT	147
Rep1	FBXL12_hotspot_147_12	Myc	ATTATTGTTTTTGAAC	129
Rep1	FBXL12_hotspot_147_12	Myc	ATTGACCAATTGGCTT	362
Rep1	FBXL12_hotspot_147_12	Myc	ATTGCATGAACTTATT	415
Rep1	FBXL12_hotspot_147_12	Myc	ATTTTCGTGAAGCGAC	204
Rep1	FBXL12_hotspot_147_12	Myc	CAAAGGTTGGATCTCG	371
Rep1	FBXL12_hotspot_147_12	Myc	CAAATATGTAATATAT	448
Rep1	FBXL12_hotspot_147_12	Myc	CATCTTTATCTTTATT	431
Rep1	FBXL12_hotspot_147_12	Myc	CATTTCCGCGTAAGCT	351
Rep1	FBXL12_hotspot_147_12	Myc	CCCACTCGAATCGGTT	636
Rep1	FBXL12_hotspot_147_12	Myc	CCTGATATCAGATGCT	20
Rep1	FBXL12_hotspot_147_12	Myc	CGAGAACATGGTCTAT	98
Rep1	FBXL12_hotspot_147_12	Myc	CGCGAGCTTCGGAATG	34
Rep1	FBXL12_hotspot_147_12	Myc	CGCTTTGTCAGGACTT	358
Rep1	FBXL12_hotspot_147_12	Myc	CGGAGGAAGTTGATAA	330
Rep1	FBXL12_hotspot_147_12	Myc	CTATTTTCTAGCACAG	287
Rep1	FBXL12_hotspot_147_12	Myc	CTCTCAAACTACTGTT	392
Rep1	FBXL12_hotspot_147_12	Myc	CTGTCTTCAGTATGTT	170
Rep1	FBXL12_hotspot_147_12	Myc	CTTAATCGTTGGTGTG	391
Rep1	FBXL12_hotspot_147_12	Myc	CTTGTAGTTATAATTT	122
Rep1	FBXL12_hotspot_147_12	Myc	GACTATCAGCGCTATT	151
Rep1	FBXL12_hotspot_147_12	Myc	GCAGATGTAGGACTTG	201
Rep1	FBXL12_hotspot_147_12	Myc	GCCAGCACGCAGGTCC	480
Rep1	FBXL12_hotspot_147_12	Myc	GCGCCTCATGCTCTTT	13
Rep1	FBXL12_hotspot_147_12	Myc	GCGTATGCTTTATAAT	78
Rep1	FBXL12_hotspot_147_12	Myc	GCTAAACGTCTATATA	348
Rep1	FBXL12_hotspot_147_12	Myc	GCTATGGGCTTAATTG	392
Rep1	FBXL12_hotspot_147_12	Myc	GCTTGCCTATAGTCCA	132
Rep1	FBXL12_hotspot_147_12	Myc	GGCAGCTCATAAGCTT	154
Rep1	FBXL12_hotspot_147_12	Myc	GGGATATTGACGTCTT	343
Rep1	FBXL12_hotspot_147_12	Myc	GGGTTTTTGCTTAACA	99
Rep1	FBXL12_hotspot_147_12	Myc	GTATCTTCCTCATACA	294
Rep1	FBXL12_hotspot_147_12	Myc	GTATGGCTCTATTTTA	496
Rep1	FBXL12_hotspot_147_12	Myc	GTCTATAGTCGATGGC	179
Rep1	FBXL12_hotspot_147_12	Myc	GTCTTCATCTTAAGGA	11
Rep1	FBXL12_hotspot_147_12	Myc	GTGATTGCCTTTTCAA	136
Rep1	FBXL12_hotspot_147_12	Myc	GTGCCGTTCCGCCAAT	69
Rep1	FBXL12_hotspot_147_12	Myc	GTTACTTTTATCTTTA	270
Rep1	FBXL12_hotspot_147_12	Myc	GTTCGTATTTTTATCT	172
Rep1	FBXL12_hotspot_147_12	Myc	GTTGCGATTATCTAAG	86
Rep1	FBXL12_hotspot_147_12	Myc	GTTGTAGGGATTATCA	209
Rep1	FBXL12_hotspot_147_12	Myc	GTTTGATGATGGGAAA	88
Rep1	FBXL12_hotspot_147_12	Myc	TAACAATGTCTCGTCT	187
Rep1	FBXL12_hotspot_147_12	Myc	TACAATTTCGCATTAC	461
Rep1	FBXL12_hotspot_147_12	Myc	TAGCAGTGCCTCTTAA	19
Rep1	FBXL12_hotspot_147_12	Myc	TAGCGTTTTACAAGAT	464
Rep1	FBXL12_hotspot_147_12	Myc	TAGCTTAATTTTGCAC	83
Rep1	FBXL12_hotspot_147_12	Myc	TAGGCACGGTTTGCCT	150
Rep1	FBXL12_hotspot_147_12	Myc	TATATAACGATGGACA	75
Rep1	FBXL12_hotspot_147_12	Myc	TATATTTCATGTACAT	231
Rep1	FBXL12_hotspot_147_12	Myc	TATCTACCATTTTCGG	79
Rep1	FBXL12_hotspot_147_12	Myc	TATTGTAGCGACCTCT	197
Rep1	FBXL12_hotspot_147_12	Myc	TATTTTCACCAGTAAT	245
Rep1	FBXL12_hotspot_147_12	Myc	TCATCACACTTGATTT	168
Rep1	FBXL12_hotspot_147_12	Myc	TCATGTGACGTGGCAG	218
Rep1	FBXL12_hotspot_147_12	Myc	TCATTGAGGTCATTTA	85
Rep1	FBXL12_hotspot_147_12	Myc	TCATTGTTCGTCATGT	136
Rep1	FBXL12_hotspot_147_12	Myc	TCTTCAGTTTGTTCTT	203
Rep1	FBXL12_hotspot_147_12	Myc	TCTTCTAATTGTGCGC	376
Rep1	FBXL12_hotspot_147_12	Myc	TCTTTTACCTCGGTTC	30
Rep1	FBXL12_hotspot_147_12	Myc	TCTTTTTAAACCTTAT	119
Rep1	FBXL12_hotspot_147_12	Myc	TGATTTAGGGAACATT	54
Rep1	FBXL12_hotspot_147_12	Myc	TGCTCAACGTGTTTAG	38
Rep1	FBXL12_hotspot_147_12	Myc	TGGCATTCATTCTACC	214
Rep1	FBXL12_hotspot_147_12	Myc	TGGTACAAGTGGATAA	187
Rep1	FBXL12_hotspot_147_12	Myc	TGGTATTGGGCTCTTC	166
Rep1	FBXL12_hotspot_147_12	Myc	TGGTTGGGGAAGAAAG	24
Rep1	FBXL12_hotspot_147_12	Myc	TGTACTACAGTATTGA	364
Rep1	FBXL12_hotspot_147_12	Myc	TGTGCCCTCTATGCTT	261
Rep1	FBXL12_hotspot_147_12	Myc	TGTGGTTACTATTTCA	121
Rep1	FBXL12_hotspot_147_12	Myc	TGTTGAGTTCAATCGT	304
Rep1	FBXL12_hotspot_147_12	Myc	TTAAAATCATTGTGTT	93
Rep1	FBXL12_hotspot_147_12	Myc	TTAATTCTTGAATCAT	126
Rep1	FBXL12_hotspot_147_12	Myc	TTACATCAGTTTTGTA	361
Rep1	FBXL12_hotspot_147_12	Myc	TTCATTAGTAAATCTA	158
Rep1	FBXL12_hotspot_147_12	Myc	TTCCATCTCGTCACGA	189
Rep1	FBXL12_hotspot_147_12	Myc	TTCCTCCGATATCTAA	171
Rep1	FBXL12_hotspot_147_12	Myc	TTCGGCTGCGACAAAA	1
Rep1	FBXL12_hotspot_147_12	Myc	TTCGTTCTTTGGTTGT	171
Rep1	FBXL12_hotspot_147_12	Myc	TTCTAAGTTACAATTG	129
Rep1	FBXL12_hotspot_147_12	Myc	TTCTTCCGCCAGATGA	299
Rep1	FBXL12_hotspot_147_12	Myc	TTTGATGTTGCTAATT	149
Rep1	FBXL12_hotspot_147_12	Myc	TTTGTCAGTGAGCTAA	420
Rep1	FBXL12_hotspot_147_12	Myc	TTTTGCGACGTACCAC	150
Rep1	FBXL12_hotspot_147_13	FLAG	AAACGTGTAATGTTTT	5
Rep1	FBXL12_hotspot_147_13	FLAG	AAATACACAACAGGTC	40
Rep1	FBXL12_hotspot_147_13	FLAG	AAATACAGCAACCATC	8
Rep1	FBXL12_hotspot_147_13	FLAG	AACCCATCTGTGAGTG	86
Rep1	FBXL12_hotspot_147_13	FLAG	AACCTTAGATCCTTTG	29
Rep1	FBXL12_hotspot_147_13	FLAG	AAGACATAGAACAAAA	4
Rep1	FBXL12_hotspot_147_13	FLAG	AAGCGGCCATGTTAGT	153
Rep1	FBXL12_hotspot_147_13	FLAG	AAGCTGCTAGAGAGGG	180
Rep1	FBXL12_hotspot_147_13	FLAG	AAGGCAACAGATTTAC	192
Rep1	FBXL12_hotspot_147_13	FLAG	AAGTTCACATTTTATC	441
Rep1	FBXL12_hotspot_147_13	FLAG	ACAAAGTAAGCACATT	124
Rep1	FBXL12_hotspot_147_13	FLAG	ACATAATTCTGATTAT	65
Rep1	FBXL12_hotspot_147_13	FLAG	ACATATAGTTGTCTTT	188
Rep1	FBXL12_hotspot_147_13	FLAG	ACCAGTAAACCGTAAG	128
Rep1	FBXL12_hotspot_147_13	FLAG	ACCGGTATTTGGTTTT	55
Rep1	FBXL12_hotspot_147_13	FLAG	ACGTCTCTTACGTGCT	40
Rep1	FBXL12_hotspot_147_13	FLAG	ACTATATTATATTGGA	316
Rep1	FBXL12_hotspot_147_13	FLAG	ACTCAGACGATCATCA	12
Rep1	FBXL12_hotspot_147_13	FLAG	ACTCTGTTATAGCCCC	102
Rep1	FBXL12_hotspot_147_13	FLAG	ACTTTATCAGAGGTCC	86
Rep1	FBXL12_hotspot_147_13	FLAG	ACTTTATCATAAAGTC	21
Rep1	FBXL12_hotspot_147_13	FLAG	AGACTCGCACTTCTGT	185
Rep1	FBXL12_hotspot_147_13	FLAG	AGCAATTATACTGAGA	86
Rep1	FBXL12_hotspot_147_13	FLAG	AGCACAGTTTTCACCG	114
Rep1	FBXL12_hotspot_147_13	FLAG	AGCAGTAAGAGACACA	57
Rep1	FBXL12_hotspot_147_13	FLAG	AGCATCTGGAAAGAAA	46
Rep1	FBXL12_hotspot_147_13	FLAG	AGCTCATCTTGTCGAA	19
Rep1	FBXL12_hotspot_147_13	FLAG	AGCTTCTTGAGCATTT	132
Rep1	FBXL12_hotspot_147_13	FLAG	AGGTGAAGGCTTAAGT	262
Rep1	FBXL12_hotspot_147_13	FLAG	AGTATACTCACCTATA	52
Rep1	FBXL12_hotspot_147_13	FLAG	AGTCTTGAGTTCTTTG	52
Rep1	FBXL12_hotspot_147_13	FLAG	AGTTATTGTATTTCTT	244
Rep1	FBXL12_hotspot_147_13	FLAG	AGTTGTGTAGTTTATA	279
Rep1	FBXL12_hotspot_147_13	FLAG	ATAAACTTTCTGGTGT	131
Rep1	FBXL12_hotspot_147_13	FLAG	ATAAATTCCCAGCTTA	169
Rep1	FBXL12_hotspot_147_13	FLAG	ATAAGTTAGCAATGGA	100
Rep1	FBXL12_hotspot_147_13	FLAG	ATAATATTTTTCGACT	38
Rep1	FBXL12_hotspot_147_13	FLAG	ATAGAACAATTTTGCC	120
Rep1	FBXL12_hotspot_147_13	FLAG	ATAGGAAGAGTTTATG	244
Rep1	FBXL12_hotspot_147_13	FLAG	ATAGTAATAAGTAATC	32
Rep1	FBXL12_hotspot_147_13	FLAG	ATATAAATGTAGCCGA	12
Rep1	FBXL12_hotspot_147_13	FLAG	ATATCTGAAGAACCTG	134
Rep1	FBXL12_hotspot_147_13	FLAG	ATATTTGATCGATTAT	144
Rep1	FBXL12_hotspot_147_13	FLAG	ATCAATATGATCTTTC	117
Rep1	FBXL12_hotspot_147_13	FLAG	ATCAATGTTTTGCGGT	265
Rep1	FBXL12_hotspot_147_13	FLAG	ATCGGTAGTTTATAAC	54
Rep1	FBXL12_hotspot_147_13	FLAG	ATCTCCTCGCCATCGT	164
Rep1	FBXL12_hotspot_147_13	FLAG	ATGCGACACGTGTTTG	211
Rep1	FBXL12_hotspot_147_13	FLAG	ATGGAACCCAATCCGC	31
Rep1	FBXL12_hotspot_147_13	FLAG	ATGTTAGCTTACCCCC	72
Rep1	FBXL12_hotspot_147_13	FLAG	ATTAAAAAAATTATTT	6
Rep1	FBXL12_hotspot_147_13	FLAG	ATTCAGCGGTATAAGA	72
Rep1	FBXL12_hotspot_147_13	FLAG	ATTCGCTAATGGGTGC	143
Rep1	FBXL12_hotspot_147_13	FLAG	ATTCTATCTGTGTGCT	36
Rep1	FBXL12_hotspot_147_13	FLAG	ATTCTGGTTATGGTTG	25
Rep1	FBXL12_hotspot_147_13	FLAG	ATTTACATAGCCGCTC	1
Rep1	FBXL12_hotspot_147_13	FLAG	ATTTAGACGATTGGGT	150
Rep1	FBXL12_hotspot_147_13	FLAG	ATTTCAATAGCCGATC	19
Rep1	FBXL12_hotspot_147_13	FLAG	ATTTCCGATCTAAGTC	148
Rep1	FBXL12_hotspot_147_13	FLAG	ATTTCTTTTTGAAGGG	57
Rep1	FBXL12_hotspot_147_13	FLAG	ATTTGTTTGGTGACTT	137
Rep1	FBXL12_hotspot_147_13	FLAG	CAATACACGTACAAAA	4
Rep1	FBXL12_hotspot_147_13	FLAG	CAATTATTTGTCACTT	256
Rep1	FBXL12_hotspot_147_13	FLAG	CAGAGCTTTTGAAATG	122
Rep1	FBXL12_hotspot_147_13	FLAG	CAGCGTATTATATTAA	245
Rep1	FBXL12_hotspot_147_13	FLAG	CAGTATACTAATCTGT	329
Rep1	FBXL12_hotspot_147_13	FLAG	CAGTATGACTAAAAGA	8
Rep1	FBXL12_hotspot_147_13	FLAG	CATATTCTTTTAGATG	73
Rep1	FBXL12_hotspot_147_13	FLAG	CATTGAGCGGGACAGC	337
Rep1	FBXL12_hotspot_147_13	FLAG	CCATAGTCTCCTGCAT	129
Rep1	FBXL12_hotspot_147_13	FLAG	CCCCTTTTTTTTACCA	67
Rep1	FBXL12_hotspot_147_13	FLAG	CCGAAACTCCTTGCAC	499
Rep1	FBXL12_hotspot_147_13	FLAG	CCGTGAATGGTTGTTT	90
Rep1	FBXL12_hotspot_147_13	FLAG	CCGTGGGCGTGGCCCA	216
Rep1	FBXL12_hotspot_147_13	FLAG	CCTAACTACAGTTTCA	83
Rep1	FBXL12_hotspot_147_13	FLAG	CCTACGAAGTATCATT	158
Rep1	FBXL12_hotspot_147_13	FLAG	CCTGTGTGGCATCAAA	123
Rep1	FBXL12_hotspot_147_13	FLAG	CCTTATTATTCGTCGC	152
Rep1	FBXL12_hotspot_147_13	FLAG	CCTTCTAACTACGTGG	165
Rep1	FBXL12_hotspot_147_13	FLAG	CGCGACGTCTGGTAAC	86
Rep1	FBXL12_hotspot_147_13	FLAG	CGCTTGTAGGTACGTA	180
Rep1	FBXL12_hotspot_147_13	FLAG	CGTATGATGTAAGGTA	42
Rep1	FBXL12_hotspot_147_13	FLAG	CGTCTGCAAGTAAGTG	53
Rep1	FBXL12_hotspot_147_13	FLAG	CGTGCGTTATCGGGAT	55
Rep1	FBXL12_hotspot_147_13	FLAG	CGTGTCACGCTTTTTT	109
Rep1	FBXL12_hotspot_147_13	FLAG	CTAAGAAAATTCGTCT	33
Rep1	FBXL12_hotspot_147_13	FLAG	CTAATCTGTAATATTG	316
Rep1	FBXL12_hotspot_147_13	FLAG	CTAATTTATAATACAG	155
Rep1	FBXL12_hotspot_147_13	FLAG	CTACCCGACAGTGAAT	79
Rep1	FBXL12_hotspot_147_13	FLAG	CTATAGAGAATTTTTG	193
Rep1	FBXL12_hotspot_147_13	FLAG	CTATCAAGTAAATCAC	134
Rep1	FBXL12_hotspot_147_13	FLAG	CTCCCAGCATAGCAAC	37
Rep1	FBXL12_hotspot_147_13	FLAG	CTCCTCGTTAGGTTCA	311
Rep1	FBXL12_hotspot_147_13	FLAG	CTCTCGCAGTGAAATC	712
Rep1	FBXL12_hotspot_147_13	FLAG	CTGGTACGCATTAGCT	48
Rep1	FBXL12_hotspot_147_13	FLAG	CTGTGACTGTTATATT	144
Rep1	FBXL12_hotspot_147_13	FLAG	CTTAATGCTGTCTATA	271
Rep1	FBXL12_hotspot_147_13	FLAG	CTTAATGTTCTAATTG	277
Rep1	FBXL12_hotspot_147_13	FLAG	CTTCTATTTGTTTTTC	222
Rep1	FBXL12_hotspot_147_13	FLAG	CTTGATTCGTGGATCA	111
Rep1	FBXL12_hotspot_147_13	FLAG	CTTTCCAACGATTCTA	81
Rep1	FBXL12_hotspot_147_13	FLAG	CTTTGCCAGGCCCCCC	23
Rep1	FBXL12_hotspot_147_13	FLAG	GAACAATTTAATTTTT	130
Rep1	FBXL12_hotspot_147_13	FLAG	GAGTCAGGATCTTGGG	116
Rep1	FBXL12_hotspot_147_13	FLAG	GATTTTATAAAGCCAT	148
Rep1	FBXL12_hotspot_147_13	FLAG	GCAACGTATTGGAGGC	221
Rep1	FBXL12_hotspot_147_13	FLAG	GCATATATTGCGTACT	118
Rep1	FBXL12_hotspot_147_13	FLAG	GCATCTAGTTGTTTAC	183
Rep1	FBXL12_hotspot_147_13	FLAG	GCGTACTTAAAATATA	5
Rep1	FBXL12_hotspot_147_13	FLAG	GCTACCCTACAGTACA	513
Rep1	FBXL12_hotspot_147_13	FLAG	GCTCATCATGACTAGA	247
Rep1	FBXL12_hotspot_147_13	FLAG	GCTCTTATAAAAATAT	7
Rep1	FBXL12_hotspot_147_13	FLAG	GCTGTAATTGTCTTTG	182
Rep1	FBXL12_hotspot_147_13	FLAG	GCTTTAGTTTTTGAAG	126
Rep1	FBXL12_hotspot_147_13	FLAG	GCTTTCCTAATCTCAG	107
Rep1	FBXL12_hotspot_147_13	FLAG	GGATTTCTTATAATGC	109
Rep1	FBXL12_hotspot_147_13	FLAG	GGGATAATATCCATTG	53
Rep1	FBXL12_hotspot_147_13	FLAG	GGGCGCGTATATTTGA	262
Rep1	FBXL12_hotspot_147_13	FLAG	GGGTTTATCACTGTCA	369
Rep1	FBXL12_hotspot_147_13	FLAG	GGTAAAATTCTCCTTA	10
Rep1	FBXL12_hotspot_147_13	FLAG	GGTCCTGTCTGATGTT	144
Rep1	FBXL12_hotspot_147_13	FLAG	GGTTATAACTAATCTG	224
Rep1	FBXL12_hotspot_147_13	FLAG	GGTTGAAATCTTTATC	144
Rep1	FBXL12_hotspot_147_13	FLAG	GTAAAAGGCTTAATTT	4
Rep1	FBXL12_hotspot_147_13	FLAG	GTAATGTCTGTACTAC	110
Rep1	FBXL12_hotspot_147_13	FLAG	GTACTCTTGTTTTATT	249
Rep1	FBXL12_hotspot_147_13	FLAG	GTATCTTAGGTGTCTT	89
Rep1	FBXL12_hotspot_147_13	FLAG	GTATGCAGTTTGGGTT	3
Rep1	FBXL12_hotspot_147_13	FLAG	GTCAACTCTGATAATC	154
Rep1	FBXL12_hotspot_147_13	FLAG	GTCATTGACCCGTCTA	169
Rep1	FBXL12_hotspot_147_13	FLAG	GTCTTTTGTAGCTCAA	101
Rep1	FBXL12_hotspot_147_13	FLAG	GTGCCCGGCGGGATTT	77
Rep1	FBXL12_hotspot_147_13	FLAG	GTGTTACTGCGCAGTT	202
Rep1	FBXL12_hotspot_147_13	FLAG	GTTACAGATTCATTTT	378
Rep1	FBXL12_hotspot_147_13	FLAG	GTTACTTGATAAGATT	179
Rep1	FBXL12_hotspot_147_13	FLAG	GTTGATAAATACCCCC	46
Rep1	FBXL12_hotspot_147_13	FLAG	GTTTTTGTTCCCGCTA	423
Rep1	FBXL12_hotspot_147_13	FLAG	TAAAAATTGGTTCTGT	2
Rep1	FBXL12_hotspot_147_13	FLAG	TAAAGGCCTTCATCCA	76
Rep1	FBXL12_hotspot_147_13	FLAG	TAAATGGGGAAGCTGC	31
Rep1	FBXL12_hotspot_147_13	FLAG	TAAGGCATATTATCTC	360
Rep1	FBXL12_hotspot_147_13	FLAG	TAAGGTTGTTAATGTA	108
Rep1	FBXL12_hotspot_147_13	FLAG	TAAGTGCGTCTATGTT	195
Rep1	FBXL12_hotspot_147_13	FLAG	TAATAACGTAGGTCTT	210
Rep1	FBXL12_hotspot_147_13	FLAG	TAATCTGTTCATGAAT	113
Rep1	FBXL12_hotspot_147_13	FLAG	TAATTCATTTTGTATT	367
Rep1	FBXL12_hotspot_147_13	FLAG	TACATGGGGCCATTCG	141
Rep1	FBXL12_hotspot_147_13	FLAG	TACCAGCACGTAAACG	75
Rep1	FBXL12_hotspot_147_13	FLAG	TACGGCATGGTAAATA	157
Rep1	FBXL12_hotspot_147_13	FLAG	TACGGCCATGTACATC	123
Rep1	FBXL12_hotspot_147_13	FLAG	TACGGCCCTTAGACCA	374
Rep1	FBXL12_hotspot_147_13	FLAG	TAGATTCTACGCCTTT	137
Rep1	FBXL12_hotspot_147_13	FLAG	TAGGCGCGTTGTCGTT	196
Rep1	FBXL12_hotspot_147_13	FLAG	TAGTATTGTATGATAT	112
Rep1	FBXL12_hotspot_147_13	FLAG	TAGTCACGGTGGCTTC	4
Rep1	FBXL12_hotspot_147_13	FLAG	TAGTTAAGCGTTTACT	35
Rep1	FBXL12_hotspot_147_13	FLAG	TAGTTGTTTCGCCCAC	279
Rep1	FBXL12_hotspot_147_13	FLAG	TATAACGCCAATCCGA	93
Rep1	FBXL12_hotspot_147_13	FLAG	TATAATGGGAATTACG	124
Rep1	FBXL12_hotspot_147_13	FLAG	TATACTTTTTGGGATT	257
Rep1	FBXL12_hotspot_147_13	FLAG	TATATATGTTTTCATT	88
Rep1	FBXL12_hotspot_147_13	FLAG	TATATGCATGCAATTC	103
Rep1	FBXL12_hotspot_147_13	FLAG	TATGCGGCTCTAGGGG	203
Rep1	FBXL12_hotspot_147_13	FLAG	TATGCTATATGAAGCC	64
Rep1	FBXL12_hotspot_147_13	FLAG	TATGGTCGGTGAAGCT	192
Rep1	FBXL12_hotspot_147_13	FLAG	TATTACCGTGTACATG	126
Rep1	FBXL12_hotspot_147_13	FLAG	TATTAGAATCGTATAA	24
Rep1	FBXL12_hotspot_147_13	FLAG	TATTATGTTCGTCTGG	161
Rep1	FBXL12_hotspot_147_13	FLAG	TATTATTCAATCTGTT	171
Rep1	FBXL12_hotspot_147_13	FLAG	TATTTACGCTTTGATC	63
Rep1	FBXL12_hotspot_147_13	FLAG	TCACGCATTTTTACGT	57
Rep1	FBXL12_hotspot_147_13	FLAG	TCAGAACTTACAGAGT	63
Rep1	FBXL12_hotspot_147_13	FLAG	TCCAGGTTGGCGTCTG	251
Rep1	FBXL12_hotspot_147_13	FLAG	TCCGGGTATATCTCAC	305
Rep1	FBXL12_hotspot_147_13	FLAG	TCCTTATATCAATTTT	18
Rep1	FBXL12_hotspot_147_13	FLAG	TCTACTGTTAGTCAGC	459
Rep1	FBXL12_hotspot_147_13	FLAG	TCTGAATCTGTAATTC	223
Rep1	FBXL12_hotspot_147_13	FLAG	TCTTAAGAAGTGTAGT	106
Rep1	FBXL12_hotspot_147_13	FLAG	TCTTATAGGTACTTCC	106
Rep1	FBXL12_hotspot_147_13	FLAG	TCTTGAAAGATTTGGT	76
Rep1	FBXL12_hotspot_147_13	FLAG	TCTTGCGGGCTGTGTT	84
Rep1	FBXL12_hotspot_147_13	FLAG	TCTTTAACAATATATC	76
Rep1	FBXL12_hotspot_147_13	FLAG	TCTTTCTTCGATTCTG	13
Rep1	FBXL12_hotspot_147_13	FLAG	TGAGCATATAGAAGGT	140
Rep1	FBXL12_hotspot_147_13	FLAG	TGAGGGATCGCTAACG	69
Rep1	FBXL12_hotspot_147_13	FLAG	TGATCTCTATAAGACG	109
Rep1	FBXL12_hotspot_147_13	FLAG	TGCACTCTTAGGATTA	208
Rep1	FBXL12_hotspot_147_13	FLAG	TGCATATGTGAAAGTT	129
Rep1	FBXL12_hotspot_147_13	FLAG	TGCCTTGTCTAGGTTA	355
Rep1	FBXL12_hotspot_147_13	FLAG	TGCTACTTCTTGTACG	194
Rep1	FBXL12_hotspot_147_13	FLAG	TGCTGCAAATGTGTTA	171
Rep1	FBXL12_hotspot_147_13	FLAG	TGGACAAGTCAATCAT	39
Rep1	FBXL12_hotspot_147_13	FLAG	TGGAGTAGATAAAAAT	8
Rep1	FBXL12_hotspot_147_13	FLAG	TGGTAAACGATTTTAT	223
Rep1	FBXL12_hotspot_147_13	FLAG	TGGTGAATCTTCTTTG	29
Rep1	FBXL12_hotspot_147_13	FLAG	TGGTTTGCCTTCGCTT	99
Rep1	FBXL12_hotspot_147_13	FLAG	TGTCTCCTTTATAATG	104
Rep1	FBXL12_hotspot_147_13	FLAG	TGTTTTCACTTTGCTT	506
Rep1	FBXL12_hotspot_147_13	FLAG	TTAAGAGTAATGAGGG	183
Rep1	FBXL12_hotspot_147_13	FLAG	TTACTTTGTTAACAGG	244
Rep1	FBXL12_hotspot_147_13	FLAG	TTAGAATTGATTTTGG	89
Rep1	FBXL12_hotspot_147_13	FLAG	TTAGGATAAAGGTTAC	83
Rep1	FBXL12_hotspot_147_13	FLAG	TTATAATTCAAAAGGG	7
Rep1	FBXL12_hotspot_147_13	FLAG	TTATACTTGTCGTTTT	159
Rep1	FBXL12_hotspot_147_13	FLAG	TTATATCTCGTTATCT	42
Rep1	FBXL12_hotspot_147_13	FLAG	TTATCGTCTCTGGTCC	33
Rep1	FBXL12_hotspot_147_13	FLAG	TTATCTTAATTCGGTT	326
Rep1	FBXL12_hotspot_147_13	FLAG	TTCAGAACTGTCTAGC	51
Rep1	FBXL12_hotspot_147_13	FLAG	TTCATTCACTCTGTGC	294
Rep1	FBXL12_hotspot_147_13	FLAG	TTCCCTAATTTCGGTT	71
Rep1	FBXL12_hotspot_147_13	FLAG	TTCGGGAAAGTCAACC	133
Rep1	FBXL12_hotspot_147_13	FLAG	TTCGTAGACAGAGGTT	199
Rep1	FBXL12_hotspot_147_13	FLAG	TTCGTTTGTTTCACCT	711
Rep1	FBXL12_hotspot_147_13	FLAG	TTGAAGGTATTTATTA	45
Rep1	FBXL12_hotspot_147_13	FLAG	TTGCGTGTTGAGAGTA	172
Rep1	FBXL12_hotspot_147_13	FLAG	TTGCTTATGCTATGAT	72
Rep1	FBXL12_hotspot_147_13	FLAG	TTGCTTTGTCTTACTA	73
Rep1	FBXL12_hotspot_147_13	FLAG	TTGGAGCCCGTTACGT	202
Rep1	FBXL12_hotspot_147_13	FLAG	TTGGTTATTATGTAGT	183
Rep1	FBXL12_hotspot_147_13	FLAG	TTGTACCATAATCCGT	92
Rep1	FBXL12_hotspot_147_13	FLAG	TTGTTGTATAGTTATC	162
Rep1	FBXL12_hotspot_147_13	FLAG	TTTACTGACAATTCAG	109
Rep1	FBXL12_hotspot_147_13	FLAG	TTTATCATGTTGCCGT	68
Rep1	FBXL12_hotspot_147_13	FLAG	TTTCACCAGATTATGA	104
Rep1	FBXL12_hotspot_147_13	FLAG	TTTCCTATAAGTCTGG	28
Rep1	FBXL12_hotspot_147_13	FLAG	TTTGCATTACTAACTT	104
Rep1	FBXL12_hotspot_147_13	FLAG	TTTGCGCGAAGAATGT	325
Rep1	FBXL12_hotspot_147_13	FLAG	TTTGCGCGAAGTATGT	1
Rep1	FBXL12_hotspot_147_13	FLAG	TTTGGATGACTAAGAT	122
Rep1	FBXL12_hotspot_147_13	FLAG	TTTGGTCATGCAGGTA	119
Rep1	FBXL12_hotspot_147_13	FLAG	TTTTCAACATATGTTT	173
Rep1	FBXL12_hotspot_147_13	FLAG	TTTTTAAGGTTTGCTC	120
Rep1	FBXL12_hotspot_147_13	FLAG	TTTTTACAAGCTAAAT	142
Rep1	FBXL12_hotspot_147_13	FLAG	TTTTTGGATCAGTATA	104
Rep1	FBXL12_hotspot_147_13	Myc	AAACGTGTAATGTTTT	12
Rep1	FBXL12_hotspot_147_13	Myc	AAATACACAACAGGTC	57
Rep1	FBXL12_hotspot_147_13	Myc	AAATACAGCAACCATC	7
Rep1	FBXL12_hotspot_147_13	Myc	AACCCATCTGTGAGTG	90
Rep1	FBXL12_hotspot_147_13	Myc	AACCTTAGATCCTTTG	56
Rep1	FBXL12_hotspot_147_13	Myc	AAGACATAGAACAAAA	5
Rep1	FBXL12_hotspot_147_13	Myc	AAGCGGCCATGTTAGT	154
Rep1	FBXL12_hotspot_147_13	Myc	AAGCTGCTAGAGAGGG	165
Rep1	FBXL12_hotspot_147_13	Myc	AAGGCAACAGATTTAC	402
[truncated: 998,000+ more rows]
