# Supplementary material for: Multiplex design and discovery of proximity handles for programmable proteome editing
Source: bioRxiv. 2025 Oct 13:2025.10.13.681693. Preprint. [Version 1] doi: 10.1101/2025.10.13.681693 (PMC12632987; doi:10.1101/2025.10.13.681693)
Supplement: Supplement 4 — Table S4: Results of the LABEL-seq screen with replicate-level significance testing [file media-4.csv]

Column Descriptions:
effector_handle_ID	Designed effector handle identifier
replicate	Column indicating transfection replicate
median_log2FC	The median log2(FLAG/Myc fold-change) for all log2(FLAG/Myc fold-changes) measured for the row-indicated effector_handle_ID
adjusted_p_value	Benjamini-Hochberg corrected p values from the Wilcoxon signed-rank test
effector_handle_ID	replicate	median_log2FC	adjusted_p_value
FBXL12_hotspot_105_2	rep1	-0.770678671	1.26782629629735e-16
FBXL12_hotspot_109_3	rep1	0.245097342	0.752517669
FBXL12_hotspot_109_4	rep1	-0.501959703	2.54973415228942e-16
FBXL12_hotspot_109_5	rep1	-0.451670656	9.87407128734132e-17
FBXL12_hotspot_109_6	rep1	0.137403145	0.134685509
FBXL12_hotspot_109_7	rep1	-0.0533424	0.779472716
FBXL12_hotspot_127_8	rep1	-0.333312712	0.654619516
FBXL12_hotspot_134_9	rep1	0.141689271	0.448966647
FBXL12_hotspot_141_10	rep1	-0.130411793	0.51020992
FBXL12_hotspot_141_11	rep1	0.183696798	0.343495595
FBXL12_hotspot_147_12	rep1	-0.5202679	9.38915390858948e-15
FBXL12_hotspot_147_13	rep1	-0.088583405	0.005602772
FBXL12_hotspot_147_14	rep1	0.166418806	0.099593001
FBXL12_hotspot_147_15	rep1	0.241799752	0.232220508
FBXL12_hotspot_162_16	rep1	-0.108581084	0.801435701
FBXL12_hotspot_16_17	rep1	0.178392748	0.532981702
FBXL12_hotspot_16_18	rep1	0.152628418	0.126487222
FBXL12_hotspot_16_19	rep1	-0.06072193	0.781339453
FBXL12_hotspot_16_20	rep1	-0.253537761	0.048843105
FBXL12_hotspot_16_21	rep1	-0.05017936	0.628010588
FBXL12_hotspot_16_22	rep1	0.167307838	0.320447404
FBXL12_hotspot_16_23	rep1	0.141876622	0.366700992
FBXL12_hotspot_16_24	rep1	0.156855186	4.03531202089408e-05
FBXL12_hotspot_186_25	rep1	0.060447665	0.265301676
FBXL12_hotspot_186_26	rep1	0.125312088	0.144548444
FBXL12_hotspot_186_27	rep1	0.060392796	0.146986077
FBXL12_hotspot_186_28	rep1	0.105637197	0.138318017
FBXL12_hotspot_186_29	rep1	-0.128281518	0.127679609
FBXL12_hotspot_186_30	rep1	0.086452409	0.540822016
FBXL12_hotspot_186_31	rep1	-0.201426236	0.072707501
FBXL12_hotspot_186_32	rep1	0.240482824	0.093164311
FBXL12_hotspot_186_33	rep1	0.139302678	0.343495595
FBXL12_hotspot_186_34	rep1	0.407499479	0.010257663
FBXL12_hotspot_186_35	rep1	0.063512565	0.339148181
FBXL12_hotspot_186_36	rep1	0.126323336	0.320447404
FBXL12_hotspot_186_37	rep1	0.21226595	0.004967775
FBXL12_hotspot_186_38	rep1	0.175854235	0.134672228
FBXL12_hotspot_186_39	rep1	0.270284483	0.067619125
FBXL12_hotspot_186_40	rep1	0.181021922	0.350380055
FBXL12_hotspot_186_41	rep1	0.351153544	0.049627698
FBXL12_hotspot_20_42	rep1	0.101214555	0.441693897
FBXL12_hotspot_20_43	rep1	-0.43230994	2.88145913491762e-05
FBXL12_hotspot_23_44	rep1	-0.011650801	0.949248353
FBXL12_hotspot_23_45	rep1	-0.499472244	0.000125848
FBXL12_hotspot_23_46	rep1	-0.194814826	0.408124817
FBXL12_hotspot_23_47	rep1	-0.037317372	0.237105875
FBXL12_hotspot_23_48	rep1	-0.500801377	1.40269394943451e-11
FBXL12_hotspot_23_49	rep1	-0.047083409	0.19981196
FBXL12_hotspot_23_50	rep1	0.310052784	0.002986036
FBXL12_hotspot_24_51	rep1	0.139557369	0.053578362
FBXL12_hotspot_28_52	rep1	-0.077239738	0.666643168
FBXL12_hotspot_28_53	rep1	0.105694286	0.206237194
FBXL12_hotspot_28_54	rep1	-0.288121981	0.266718464
FBXL12_hotspot_28_55	rep1	0.21439707	0.342525634
FBXL12_hotspot_28_56	rep1	-0.776776298	0.04926982
FBXL12_hotspot_35_57	rep1	-0.1280127	0.042380963
FBXL12_hotspot_35_58	rep1	-0.368131079	6.76580989777804e-08
FBXL12_hotspot_35_59	rep1	-0.260340573	7.97761583053155e-05
FBXL12_hotspot_35_60	rep1	-0.462074048	2.85734887354716e-05
FBXL12_hotspot_35_61	rep1	-0.315404966	0.012295376
FBXL12_hotspot_35_62	rep1	0.113171174	0.083438356
FBXL12_hotspot_52_63	rep1	-0.997191548	1.01701851146423e-05
FBXL12_hotspot_52_64	rep1	-0.43983044	1.22365932311064e-17
FBXL12_hotspot_52_65	rep1	-0.196726946	9.55786815569101e-05
FBXL12_hotspot_54_66	rep1	-0.250880888	1.16824642170344e-05
FBXL12_hotspot_54_67	rep1	-0.096097935	0.310075759
FBXL12_hotspot_54_68	rep1	-0.416695744	0.000449331
FBXL12_hotspot_54_69	rep1	0.02411256	0.466487641
FBXL12_hotspot_54_70	rep1	-0.045390276	0.452902925
FBXL12_hotspot_59_71	rep1	-0.299396478	6.61996989565655e-09
FBXL12_hotspot_59_72	rep1	-0.147665173	0.035714571
FBXL12_hotspot_59_73	rep1	-0.628230854	0.002884949
FBXL12_hotspot_59_74	rep1	0.192213396	0.058280804
FBXL12_hotspot_59_75	rep1	-0.334818568	0.005811427
FBXL12_hotspot_59_76	rep1	-0.350543071	4.61321442864526e-11
FBXL12_hotspot_59_77	rep1	0.230143116	0.263248996
FBXL12_hotspot_59_78	rep1	-0.025756568	0.822660481
FBXL12_hotspot_59_79	rep1	-0.085262866	0.216587487
FBXL12_hotspot_59_80	rep1	-0.218210919	0.001933919
FBXL12_hotspot_59_81	rep1	-0.401265703	0.012742451
FBXL12_hotspot_59_82	rep1	-0.182058784	0.12067088
FBXL12_hotspot_59_83	rep1	0.199210246	0.997826696
FBXL12_hotspot_59_84	rep1	-0.522571999	0.027127565
FBXL12_hotspot_59_85	rep1	0.139965377	0.690364311
FBXL12_hotspot_67_86	rep1	-0.380386973	6.61015724752133e-05
FBXL12_hotspot_69_87	rep1	-0.32818265	3.09713424442872e-10
FBXL12_hotspot_69_88	rep1	0.129528368	0.72614875
FBXL12_hotspot_69_89	rep1	0.287990109	0.517305932
FBXL12_hotspot_69_90	rep1	-0.114256024	1
FBXL12_hotspot_77_91	rep1	-0.759449354	2.20896857042926e-18
FBXL12_hotspot_77_92	rep1	0.088278671	0.335121198
FBXL12_hotspot_78_93	rep1	-0.746020369	7.03956222412583e-13
FBXL12_hotspot_78_94	rep1	0.273131881	0.21588266
FBXL12_hotspot_78_95	rep1	-0.419950266	3.6929976545072e-08
FBXL12_hotspot_81_96	rep1	0.190024448	0.004933587
FBXL12_hotspot_81_97	rep1	0.14456135	0.030659316
FBXL12_hotspot_82_98	rep1	0.108168191	0.422356235
FBXL12_hotspot_82_99	rep1	0.132166497	0.304431591
FBXL12_hotspot_95_100	rep1	-0.346010591	1.14225804573399e-06
FBXL12_hotspot_95_101	rep1	-0.004236653	0.694761003
FBXL12_hotspot_95_102	rep1	0.298437721	0.774322553
FBXL12_hotspot_9_103	rep1	0.194449854	0.012742451
FBXL12_hotspot_9_104	rep1	0.117858984	0.10140746
FBXL12_hotspot_9_105	rep1	0.174448626	0.678956558
FBXL12_hotspot_9_106	rep1	-0.240239312	0.516727633
FBXL12_hotspot_9_107	rep1	0.176163125	0.17992459
FBXL12_hotspot_9_108	rep1	-0.181484495	0.077938712
FBXL12_hotspot_9_109	rep1	0.057479082	0.879251983
FBXL12_hotspot_9_110	rep1	-0.001064332	0.749440531
FBXL12_hotspot_9_111	rep1	0.13309152	0.910129601
FBXL12_hotspot_9_112	rep1	-0.321767783	0.000274708
FBXL12_hotspot_9_113	rep1	0.072665485	0.846799507
FBXL12_hotspot_9_114	rep1	-0.140918558	0.008144015
FBXL12_hotspot_9_115	rep1	0.037476057	0.580049499
FBXL12_hotspot_9_116	rep1	-0.01424258	0.781339453
FBXL12_hotspot_9_117	rep1	0.283232471	0.556835529
FBXL12_hotspot_9_118	rep1	-0.559267537	4.42492726681401e-44
FBXL12_hotspot_9_119	rep1	0.138249611	0.246096271
FBXL12_hotspot_9_120	rep1	0.078343798	0.579653431
FBXL12_hotspot_9_121	rep1	-0.180389514	0.000109444
FBXL12_hotspot_9_122	rep1	0.118845653	0.037424816
FBXL12_hotspot_9_123	rep1	-0.026870188	0.795813863
FBXL12_hotspot_9_124	rep1	-0.169940157	0.378935494
FBXL12_hotspot_9_125	rep1	0.226339392	0.435765967
GBRAPL2_0_7187	rep1	0.15440069	0.106665754
GBRAPL2_0_7188	rep1	0.11956646	0.337198232
GBRAPL2_0_7189	rep1	-0.559738292	2.95144302988434e-05
GBRAPL2_0_7190	rep1	-0.397933838	0.001446357
GBRAPL2_0_7191	rep1	0.233807073	0.152143447
GBRAPL2_0_7192	rep1	-0.332701417	0.030382359
GBRAPL2_0_7193	rep1	0.479014526	0.089486483
GBRAPL2_0_7194	rep1	0.238663257	0.109116535
GBRAPL2_0_7195	rep1	0.191548839	0.445660332
GBRAPL2_0_7196	rep1	0.212843143	0.021568306
GBRAPL2_0_7197	rep1	0.256547363	0.00829821
GBRAPL2_0_7198	rep1	0.098249095	0.536962162
GBRAPL2_0_7199	rep1	0.214810105	0.032879656
GBRAPL2_0_7200	rep1	0.036789568	0.532981702
GBRAPL2_0_7201	rep1	0.116884516	0.428305367
GBRAPL2_0_7202	rep1	-0.109084951	1
GBRAPL2_0_7203	rep1	0.118201689	0.552535529
GBRAPL2_0_7204	rep1	0.123174486	0.166027528
GBRAPL2_0_7205	rep1	0.085293094	0.037491722
GBRAPL2_0_7206	rep1	0.183696798	0.156479306
GBRAPL2_0_7207	rep1	-0.108483954	0.584638347
GBRAPL2_0_7208	rep1	0.194287159	0.116030767
GBRAPL2_0_7209	rep1	0.014226428	0.745613315
GBRAPL2_0_7210	rep1	0.014079177	0.956269215
GBRAPL2_0_7211	rep1	0.107747944	0.3802552
GBRAPL2_0_7212	rep1	0.415643526	0.124186194
GBRAPL2_0_7213	rep1	-0.042044635	0.399216804
GBRAPL2_0_7214	rep1	0.039306888	0.762728167
GBRAPL2_0_7215	rep1	0.003124552	0.84994647
GBRAPL2_0_7216	rep1	0.039146921	0.466255095
GBRAPL2_0_7217	rep1	0.128128963	0.471510579
GBRAPL2_0_7218	rep1	0.237982002	0.002230176
GBRAPL2_0_7219	rep1	-0.096411121	0.608602771
GBRAPL2_0_7220	rep1	0.055484323	0.761934464
GBRAPL2_0_7221	rep1	0.013771796	0.34555305
GBRAPL2_0_7222	rep1	0.308367796	0.173691731
GBRAPL2_0_7223	rep1	0.39424007	0.006623435
GBRAPL2_0_7224	rep1	0.319526624	0.097208506
GBRAPL2_0_7225	rep1	-0.036311003	0.419231902
GBRAPL2_0_7226	rep1	0.20359535	0.050590221
GBRAPL2_0_7227	rep1	0.156472906	0.112432778
GBRAPL2_0_7228	rep1	0.018902203	0.715126228
GBRAPL2_0_7229	rep1	-0.017350721	0.399310135
GBRAPL2_0_7230	rep1	0.286058515	0.013739637
GBRAPL2_0_7232	rep1	-0.036198315	0.862339857
GBRAPL2_0_7233	rep1	0.112312164	0.378663699
GBRAPL2_0_7234	rep1	0.449932837	0.139325409
GBRAPL2_0_7236	rep1	0.290612002	0.373318667
GBRAPL2_0_7237	rep1	0.091578596	0.456522164
GBRAPL2_0_7238	rep1	0.011930449	0.785176849
GBRAPL2_0_7239	rep1	-0.035845957	0.887591072
GBRAPL2_0_7240	rep1	0.180249496	0.20409392
GBRAPL2_0_7241	rep1	0.052993106	0.448966647
GBRAPL2_0_7242	rep1	0.06812435	0.685925581
GBRAPL2_0_7243	rep1	-0.046725225	0.748248864
GBRAPL2_0_7244	rep1	-0.35063963	0.001569982
GBRAPL2_0_7245	rep1	0.300341717	0.000352718
GBRAPL2_0_7246	rep1	0.69722416	0.71461309
GBRAPL2_0_7247	rep1	0.05982514	0.971599771
GBRAPL2_0_7248	rep1	0.334869381	0.061522811
GBRAPL2_0_7249	rep1	-0.033894637	0.654619516
GBRAPL2_0_7250	rep1	-0.022972808	0.776821612
GBRAPL2_0_7251	rep1	-0.00894828	0.804604934
GBRAPL2_0_7252	rep1	0.0915031	0.993235172
GBRAPL2_0_7253	rep1	0.13558914	0.666598983
GBRAPL2_0_7254	rep1	-0.046308808	1
GBRAPL2_0_7255	rep1	-0.140843273	0.331673047
GBRAPL2_0_7256	rep1	0.098615297	0.283965164
GBRAPL2_0_7257	rep1	-0.055349252	0.563987458
GBRAPL2_0_7258	rep1	-0.064516741	0.821852774
GBRAPL2_0_7259	rep1	0.148592997	0.080663518
GBRAPL2_0_7260	rep1	0.09104751	0.481967681
GBRAPL2_0_7261	rep1	0.158605817	0.62106023
GBRAPL2_0_7262	rep1	0.211636667	0.212146038
GBRAPL2_0_7263	rep1	0.069184917	0.782905957
GBRAPL2_106_7264	rep1	-0.181952675	0.380416754
GBRAPL2_106_7265	rep1	-0.221816268	0.071926057
GBRAPL2_106_7266	rep1	-0.007543823	0.71461309
GBRAPL2_106_7267	rep1	0.195963957	0.675521523
GBRAPL2_106_7268	rep1	-0.047076934	0.73198166
GBRAPL2_106_7269	rep1	-0.261490957	0.712257373
GBRAPL2_128_7270	rep1	-0.367490272	0.084535659
GBRAPL2_128_7271	rep1	-0.836387448	0.032815905
GBRAPL2_128_7272	rep1	-0.291882243	0.084228795
GBRAPL2_128_7273	rep1	-0.586105378	0.008144015
GBRAPL2_128_7274	rep1	-0.451730157	3.05031733286676e-05
GBRAPL2_128_7275	rep1	-0.411644983	0.000200071
GBRAPL2_128_7276	rep1	-0.2136387	0.127679609
GBRAPL2_128_7278	rep1	0.183696798	0.570057775
GBRAPL2_128_7279	rep1	-0.558366664	0.203339486
GBRAPL2_128_7280	rep1	-0.780502481	0.009033992
GBRAPL2_128_7281	rep1	-0.396935066	0.050317586
GBRAPL2_128_7282	rep1	-0.368177165	0.40420916
GBRAPL2_128_7283	rep1	-0.655022295	0.005290926
GBRAPL2_128_7284	rep1	-0.030897253	0.968329817
GBRAPL2_128_7285	rep1	-0.179814598	0.910223375
GBRAPL2_128_7286	rep1	-0.175725754	0.822332779
GBRAPL2_128_7287	rep1	-0.625872545	0.097208506
GBRAPL2_128_7288	rep1	-0.262447305	0.023087637
GBRAPL2_128_7289	rep1	-0.199160296	0.571189038
GBRAPL2_128_7290	rep1	0.006819036	0.687071992
GBRAPL2_128_7291	rep1	0.039111176	0.543498412
GBRAPL2_128_7292	rep1	-0.109802889	0.021165192
GBRAPL2_128_7293	rep1	-0.479268215	0.012742451
GBRAPL2_128_7294	rep1	0.173713971	1
GBRAPL2_128_7295	rep1	-0.794929551	0.168257264
GBRAPL2_128_7296	rep1	-0.305213085	0.21569864
GBRAPL2_128_7297	rep1	-0.080759683	0.278071709
GBRAPL2_128_7298	rep1	-0.315404966	0.008144015
GBRAPL2_128_7299	rep1	-0.523809196	0.213510577
GBRAPL2_151_7300	rep1	0.247022733	0.03123803
GBRAPL2_151_7301	rep1	0.192690426	0.067221149
GBRAPL2_151_7302	rep1	0.335229881	0.015917569
GBRAPL2_151_7303	rep1	0.142943974	0.141519627
GBRAPL2_151_7304	rep1	-0.034595013	0.935799299
GBRAPL2_151_7305	rep1	-0.169866305	0.204336829
GBRAPL2_151_7306	rep1	0.044572011	0.73969613
GBRAPL2_151_7307	rep1	-0.516248364	0.003031514
GBRAPL2_151_7308	rep1	0.170099383	0.937577331
GBRAPL2_151_7309	rep1	-0.105809819	0.749006456
GBRAPL2_151_7310	rep1	0.117607607	0.312863114
GBRAPL2_151_7311	rep1	-0.044279266	0.600971026
GBRAPL2_151_7312	rep1	0.434984319	0.058263952
GBRAPL2_151_7313	rep1	-0.006295433	0.556461051
GBRAPL2_151_7314	rep1	0.164492141	0.356945481
GBRAPL2_151_7315	rep1	-0.285788486	0.422571745
GBRAPL2_151_7316	rep1	0.224604251	0.071197686
GBRAPL2_151_7317	rep1	0.06229691	0.556073081
GBRAPL2_151_7318	rep1	0.318711937	0.013358297
GBRAPL2_151_7319	rep1	0.390467339	0.320447404
GBRAPL2_151_7320	rep1	0.230725915	0.012075745
GBRAPL2_151_7321	rep1	0.183696798	0.064178145
GBRAPL2_151_7323	rep1	0.49059379	0.150587708
GBRAPL2_151_7324	rep1	0.339704237	0.015863277
GBRAPL2_151_7325	rep1	0.129986211	0.230041611
GBRAPL2_151_7326	rep1	0.037671479	0.260707156
GBRAPL2_175_7327	rep1	0.183696798	0.129969572
GBRAPL2_175_7329	rep1	0.256047642	0.076943021
GBRAPL2_175_7330	rep1	0.183696798	0.508529601
GBRAPL2_175_7331	rep1	0.064962927	0.395886177
GBRAPL2_175_7332	rep1	0.211711174	0.184652539
GBRAPL2_175_7333	rep1	0.099114425	0.306223879
GBRAPL2_175_7334	rep1	0.111417657	0.022304893
GBRAPL2_175_7335	rep1	0.09797137	1
GBRAPL2_175_7336	rep1	0.122771668	0.119995807
GBRAPL2_175_7337	rep1	0.169748043	0.263741083
GBRAPL2_175_7338	rep1	-0.346030601	1.88215188171897e-11
GBRAPL2_175_7339	rep1	0.220918377	0.018497342
GBRAPL2_175_7340	rep1	0.313207531	0.001673976
GBRAPL2_175_7341	rep1	0.131787356	0.137056364
GBRAPL2_43_7342	rep1	0.157224586	0.655844941
GBRAPL2_53_7343	rep1	0.222170946	0.109386741
GBRAPL2_53_7344	rep1	0.263867146	0.076581948
GBRAPL2_53_7345	rep1	0.225156747	0.083330976
GBRAPL2_53_7346	rep1	0.393867563	0.05441652
GBRAPL2_53_7347	rep1	-0.21406271	0.668826436
GBRAPL2_53_7348	rep1	0.143833201	0.088213861
GBRAPL2_53_7349	rep1	0.121583107	0.213736853
GBRAPL2_53_7350	rep1	0.177335044	0.320447404
GBRAPL2_53_7351	rep1	0.138189044	0.031188424
GBRAPL2_53_7353	rep1	0.241799752	0.005698848
GBRAPL2_53_7354	rep1	0.075443907	0.205431246
GBRAPL2_53_7355	rep1	0.392643688	0.008376871
GBRAPL2_53_7356	rep1	0.247868494	0.022437997
GBRAPL2_53_7357	rep1	0.133954609	0.033236192
GBRAPL2_53_7358	rep1	0.234322871	0.073986287
GBRAPL2_53_7359	rep1	0.36097266	0.005126449
GBRAPL2_53_7360	rep1	0.136340153	0.62760516
GBRAPL2_53_7361	rep1	0.303991031	0.024288361
GBRAPL2_53_7362	rep1	0.214759506	0.108212525
GBRAPL2_53_7363	rep1	0.20943184	0.047354493
GBRAPL2_53_7364	rep1	0.144596978	0.822332779
GBRAPL2_53_7365	rep1	0.036174397	0.862375524
GBRAPL2_53_7366	rep1	-0.015285195	0.750386405
GBRAPL2_53_7367	rep1	0.344531129	0.000367784
GBRAPL2_54_7368	rep1	-0.419730495	0.244479831
GBRAPL2_54_7369	rep1	-0.238536203	0.000159275
GBRAPL2_54_7370	rep1	0.035968856	0.972451088
GBRAPL2_54_7371	rep1	-0.330876375	1
GBRAPL2_54_7372	rep1	-0.093910781	0.958988528
GBRAPL2_54_7373	rep1	-0.026663068	0.743948694
GBRAPL2_54_7374	rep1	-0.15333819	0.571189038
GBRAPL2_54_7375	rep1	-0.401265703	0.176147884
GBRAPL2_54_7376	rep1	-0.23538568	0.072845237
GBRAPL2_54_7377	rep1	0.083632015	0.979901333
GBRAPL2_54_7378	rep1	-0.025756568	0.517305932
GBRAPL2_54_7379	rep1	-0.423985779	0.431848542
GBRAPL2_54_7380	rep1	-0.130318814	0.781339453
GBRAPL2_54_7381	rep1	-0.174881759	0.015941273
GBRAPL2_54_7382	rep1	0.164587975	0.248313739
GBRAPL2_54_7383	rep1	-0.207093155	0.62106023
GBRAPL2_54_7385	rep1	0.16827509	0.222193843
GBRAPL2_54_7386	rep1	-0.476816736	0.007490578
GBRAPL2_54_7387	rep1	-0.334760257	0.266685838
GBRAPL2_54_7388	rep1	-0.358196981	0.004220398
GBRAPL2_54_7389	rep1	-0.53512145	0.013239464
GBRAPL2_54_7390	rep1	0.20754354	0.359926537
GBRAPL2_63_7391	rep1	0.235686809	1.45256813953718e-05
GBRAPL2_63_7392	rep1	0.1376844	0.435530305
GBRAPL2_63_7393	rep1	0.277965459	5.706743808128e-06
GBRAPL2_63_7394	rep1	0.103685527	0.060108656
GBRAPL2_63_7395	rep1	0.03546511	0.975610185
GBRAPL2_63_7396	rep1	0.153000001	0.075003904
GBRAPL2_63_7397	rep1	0.025694964	0.657156461
GBRAPL2_63_7398	rep1	0.06256036	0.392753118
GBRAPL2_63_7399	rep1	-0.057311302	0.620773957
GBRAPL2_63_7400	rep1	-0.081200352	0.59660304
GBRAPL2_63_7401	rep1	0.132524562	0.71461309
GBRAPL2_63_7402	rep1	0.080603305	0.255406021
GBRAPL2_63_7403	rep1	0.006488265	0.993249722
GBRAPL2_63_7404	rep1	4.42856401886797e-05	0.981748091
GBRAPL2_63_7405	rep1	-0.268724586	0.103167212
GBRAPL2_63_7406	rep1	-0.139128416	0.311287721
GBRAPL2_63_7407	rep1	0.103969605	0.712257373
GBRAPL2_64_7408	rep1	0.128555244	0.087405489
GBRAPL2_64_7409	rep1	0.020712063	0.906284201
GBRAPL2_83_7410	rep1	0.350346667	0.422571745
GBRAPL2_83_7411	rep1	-0.359618006	0.023050867
GBRAPL2_83_7413	rep1	-0.208850371	0.862703147
GBRAPL2_83_7414	rep1	0.131229378	0.508529601
GBRAPL2_83_7415	rep1	-0.016774537	0.755640549
GBRAPL2_83_7416	rep1	0.183696798	0.567686448
GBRAPL2_83_7417	rep1	0.132349918	0.422571745
GBRAPL2_83_7418	rep1	0.507167057	0.197280512
GBRAPL2_85_7419	rep1	0.130495914	0.092160343
GBRAPL2_85_7420	rep1	0.071778879	0.170861618
GBRAPL2_85_7421	rep1	0.277563721	0.028825069
GBRAPL2_93_7422	rep1	0.035598159	0.593083259
GBRAPL2_93_7423	rep1	-0.327192848	0.17147432
GBRAPL2_93_7424	rep1	0.158161706	0.117457416
GBRAPL2_93_7425	rep1	-0.388441663	0.10140746
GBRAP_106_2555	rep1	-0.364955204	0.074368685
GBRAP_106_2556	rep1	-0.486995577	1.55912167725886e-15
GBRAP_106_2557	rep1	-0.468452303	0.000281375
GBRAP_106_2558	rep1	-0.741201747	0.011713894
GBRAP_106_2559	rep1	0.10426233	0.339251316
GBRAP_106_2560	rep1	0.081209114	0.657156461
GBRAP_106_2561	rep1	-0.169940157	0.002205902
GBRAP_106_2562	rep1	0.013413229	0.884343225
GBRAP_106_2563	rep1	0.319916026	0.084274781
GBRAP_106_2564	rep1	0.194924053	0.225457637
GBRAP_117_2565	rep1	0.71952729	0.097208506
GBRAP_117_2567	rep1	-0.028711319	0.849276346
GBRAP_117_2568	rep1	0.224751866	0.099593001
GBRAP_117_2570	rep1	0.643128416	0.012742451
GBRAP_117_2571	rep1	-0.067143773	0.910223375
GBRAP_117_2572	rep1	0.102776802	0.414147549
GBRAP_117_2573	rep1	0.335709517	0.175408817
GBRAP_117_2574	rep1	0.128484803	0.657156461
GBRAP_117_2575	rep1	0.384903889	0.056901424
GBRAP_117_2576	rep1	0.087188817	0.874170876
GBRAP_117_2577	rep1	0.013771796	0.755640549
GBRAP_117_2578	rep1	0.349958403	0.20081796
GBRAP_117_2579	rep1	0.224446947	0.079594197
GBRAP_117_2580	rep1	0.354528954	0.366443754
GBRAP_117_2581	rep1	0.331795437	0.274206515
GBRAP_117_2582	rep1	0.211206989	0.712257373
GBRAP_117_2583	rep1	0.039931679	0.898390169
GBRAP_117_2584	rep1	0.284625707	0.022422605
GBRAP_117_2586	rep1	0.290612002	0.091923876
GBRAP_117_2587	rep1	0.276806202	0.71461309
GBRAP_117_2588	rep1	-0.090301858	0.078401778
GBRAP_117_2589	rep1	0.096233956	0.234205541
GBRAP_117_2590	rep1	-0.027807307	0.874170876
GBRAP_117_2592	rep1	0.271159639	0.206237194
GBRAP_117_2593	rep1	0.117069405	0.676718952
GBRAP_117_2594	rep1	0.285748069	0.058472366
GBRAP_117_2595	rep1	0.169552106	0.054727312
GBRAP_117_2596	rep1	0.181688852	0.03752522
GBRAP_117_2597	rep1	-0.047628748	0.76686434
GBRAP_117_2598	rep1	0.36001957	0.346997496
GBRAP_117_2599	rep1	0.183696798	0.116651377
GBRAP_117_2600	rep1	0.465109733	0.232748067
GBRAP_117_2602	rep1	0.343440423	0.001749453
GBRAP_117_2603	rep1	0.301719724	0.031037763
GBRAP_117_2604	rep1	0.148507369	0.346997496
GBRAP_11_2605	rep1	0.23919191	0.232748067
GBRAP_11_2606	rep1	0.223774237	0.10140746
GBRAP_11_2607	rep1	0.311452345	0.023361545
GBRAP_11_2608	rep1	0.080109612	0.843897976
GBRAP_11_2609	rep1	-0.090410751	0.275149338
GBRAP_11_2610	rep1	-0.003930205	0.936541564
GBRAP_11_2611	rep1	-0.011909301	0.462123474
GBRAP_11_2612	rep1	0.209648608	0.043702936
GBRAP_11_2613	rep1	0.269426672	0.419231902
GBRAP_11_2614	rep1	0.317220471	0.11285776
GBRAP_11_2615	rep1	0.282666487	0.018866199
GBRAP_11_2616	rep1	0.294862592	0.193877411
GBRAP_11_2617	rep1	0.222170946	0.101944254
GBRAP_11_2618	rep1	0.250984928	0.022304893
GBRAP_11_2619	rep1	0.031693704	0.722380166
GBRAP_11_2620	rep1	0.257646145	0.141519627
GBRAP_11_2621	rep1	0.54112472	0.04926982
GBRAP_11_2622	rep1	0.080689269	1
GBRAP_11_2623	rep1	0.141946986	0.744179323
GBRAP_11_2624	rep1	0.329699689	0.128777082
GBRAP_11_2625	rep1	0.431391355	0.013369599
GBRAP_11_2626	rep1	-0.011241915	0.910223375
GBRAP_11_2627	rep1	0.075637052	0.752517669
GBRAP_11_2628	rep1	0.435508234	0.620773957
GBRAP_11_2629	rep1	0.203001393	0.020674364
GBRAP_11_2630	rep1	0.302749469	0.127345942
GBRAP_11_2632	rep1	-0.28934288	0.910223375
GBRAP_11_2633	rep1	-0.223961171	0.646944653
GBRAP_11_2634	rep1	-0.199031094	0.128777082
GBRAP_11_2635	rep1	0.383995448	0.427639911
GBRAP_11_2636	rep1	-0.147945479	0.060253234
GBRAP_11_2637	rep1	0.117506518	0.851176778
GBRAP_11_2638	rep1	0.183696798	0.422571745
GBRAP_11_2639	rep1	-0.050314707	0.822332779
GBRAP_11_2640	rep1	0.233494806	0.097208506
GBRAP_11_2641	rep1	0.18126597	1
GBRAP_11_2642	rep1	-0.379535203	0.910223375
GBRAP_11_2643	rep1	0.372041738	0.570057775
GBRAP_11_2644	rep1	0.36072401	0.065845916
GBRAP_11_2645	rep1	0.230650401	0.012075745
GBRAP_11_2646	rep1	0.355744778	0.021110933
GBRAP_11_2647	rep1	0.183696798	0.821852774
GBRAP_11_2648	rep1	0.111761743	0.124224071
GBRAP_11_2649	rep1	0.313481113	0.018760867
GBRAP_11_2650	rep1	0.263434141	0.975610185
GBRAP_11_2651	rep1	0.162570387	0.058011407
GBRAP_11_2652	rep1	0.332560184	2.37933475553956e-07
GBRAP_11_2653	rep1	0.125452682	0.152762685
GBRAP_11_2654	rep1	0.220904342	0.000315536
GBRAP_11_2655	rep1	0.233278827	0.099206751
GBRAP_11_2656	rep1	0.45036454	0.000166787
GBRAP_11_2657	rep1	0.183696798	0.115387967
GBRAP_11_2658	rep1	0.483444347	0.039336448
GBRAP_11_2659	rep1	0.336236109	0.002744358
GBRAP_11_2660	rep1	0.378453652	0.000257312
GBRAP_11_2661	rep1	0.330207348	0.010055463
GBRAP_11_2662	rep1	0.10953592	0.344175762
GBRAP_11_2663	rep1	0.071393828	0.316819206
GBRAP_11_2664	rep1	0.349706749	0.041116884
GBRAP_11_2665	rep1	0.159717935	0.445660332
GBRAP_11_2666	rep1	0.899666787	0.065528609
GBRAP_11_2667	rep1	-0.241991803	0.074368685
GBRAP_11_2668	rep1	0.206400672	0.097208506
GBRAP_11_2669	rep1	0.259200692	0.002523243
GBRAP_11_2670	rep1	0.066883133	0.516727633
GBRAP_11_2671	rep1	0.245394455	0.001780855
GBRAP_11_2672	rep1	0.083334546	0.065410873
GBRAP_11_2673	rep1	0.159449251	0.024407119
GBRAP_11_2674	rep1	0.21730519	0.000389174
GBRAP_11_2675	rep1	0.305687322	0.002053646
GBRAP_11_2676	rep1	0.126303764	0.666598983
GBRAP_11_2677	rep1	0.119084115	0.281933993
GBRAP_11_2679	rep1	-0.156803241	0.173691731
GBRAP_11_2680	rep1	0.213342259	0.001523018
GBRAP_11_2681	rep1	0.273016788	0.005872729
GBRAP_11_2682	rep1	-0.927499413	7.1810866900671e-05
GBRAP_11_2683	rep1	0.243120498	0.73198166
GBRAP_11_2686	rep1	0.353621799	0.25730908
GBRAP_11_2687	rep1	0.231962669	0.191876165
GBRAP_11_2688	rep1	0.134919143	0.216204528
GBRAP_11_2689	rep1	0.024561672	0.567686448
GBRAP_11_2690	rep1	0.063854838	0.379855518
GBRAP_11_2691	rep1	0.072125111	0.867685739
GBRAP_11_2692	rep1	-0.017000553	0.71461309
GBRAP_11_2693	rep1	0.612352589	0.013842993
GBRAP_11_2694	rep1	0.393870003	0.712257373
GBRAP_11_2695	rep1	0.155127646	0.555886959
GBRAP_11_2696	rep1	0.087374259	0.376984482
GBRAP_11_2697	rep1	0.253643329	0.08123332
GBRAP_11_2698	rep1	0.163232695	0.500029786
GBRAP_11_2699	rep1	0.245981076	0.018234554
GBRAP_11_2700	rep1	0.103526449	1
GBRAP_11_2701	rep1	0.239653204	0.593083259
GBRAP_11_2702	rep1	0.174236468	0.317273868
GBRAP_11_2703	rep1	0.283232471	0.045191199
GBRAP_11_2704	rep1	0.423649597	0.466255095
GBRAP_11_2705	rep1	0.131706008	0.807974974
GBRAP_11_2706	rep1	0.436983227	0.033083344
GBRAP_11_2707	rep1	0.020066176	0.336340943
GBRAP_11_2708	rep1	0.238493485	0.391171161
GBRAP_11_2709	rep1	0.176317267	0.042940871
GBRAP_11_2710	rep1	0.084727109	0.898390169
GBRAP_11_2711	rep1	0.106971007	0.318577497
GBRAP_11_2712	rep1	0.217957924	0.516727633
GBRAP_11_2713	rep1	0.057710174	0.590387735
GBRAP_11_2714	rep1	0.1984938	0.343495595
GBRAP_11_2715	rep1	0.302341294	0.063721274
GBRAP_11_2716	rep1	0.194837355	0.018935247
GBRAP_11_2717	rep1	0.249325848	0.788694259
GBRAP_11_2718	rep1	0.227198436	0.046599815
GBRAP_11_2719	rep1	0.112143537	0.248313739
GBRAP_11_2720	rep1	-0.155798817	0.666598983
GBRAP_11_2721	rep1	0.153852078	0.147174518
GBRAP_11_2722	rep1	0.230781934	0.755640549
GBRAP_11_2723	rep1	0.143054813	0.577884721
GBRAP_11_2724	rep1	0.383005606	0.781339453
GBRAP_11_2725	rep1	0.423367211	0.014228854
GBRAP_11_2726	rep1	-0.002087022	0.907528647
GBRAP_11_2727	rep1	0.239577013	0.788694259
GBRAP_11_2728	rep1	0.011719597	0.968329817
GBRAP_11_2729	rep1	0.260662204	0.466432872
GBRAP_11_2730	rep1	0.096233956	0.472773612
GBRAP_11_2731	rep1	0.276584095	0.135417172
GBRAP_11_2732	rep1	0.15127532	0.898390169
GBRAP_11_2733	rep1	-0.233450935	0.779044534
GBRAP_11_2734	rep1	0.091578596	0.36282454
GBRAP_11_2735	rep1	0.022233375	0.435428372
GBRAP_11_2736	rep1	0.101150668	0.473342624
GBRAP_11_2737	rep1	0.326891434	0.010844169
GBRAP_11_2738	rep1	0.214502845	0.508529601
GBRAP_11_2739	rep1	0.115487199	0.363060005
GBRAP_11_2740	rep1	0.376341876	0.300873066
GBRAP_11_2741	rep1	0.507513477	0.346997496
GBRAP_11_2742	rep1	0.201184224	0.015597498
GBRAP_11_2744	rep1	0.428795297	0.077351091
GBRAP_11_2745	rep1	0.30922768	0.249788719
GBRAP_11_2746	rep1	0.24435958	0.041826339
GBRAP_11_2747	rep1	-0.12969454	0.190937998
GBRAP_11_2748	rep1	0.168099943	0.592663823
GBRAP_11_2749	rep1	0.307457501	0.181724803
GBRAP_11_2750	rep1	0.265734761	0.078401778
GBRAP_11_2751	rep1	0.078343798	0.168257264
GBRAP_11_2754	rep1	0.281232338	0.300073783
GBRAP_11_2755	rep1	0.179973712	0.234685881
GBRAP_11_2756	rep1	-0.108001366	0.71461309
GBRAP_11_2757	rep1	0.300420404	0.206237194
GBRAP_11_2758	rep1	0.093498989	0.867685739
GBRAP_11_2759	rep1	0.386513681	0.359667329
GBRAP_11_2760	rep1	0.122296253	0.080646519
GBRAP_11_2761	rep1	0.033729803	0.727823199
GBRAP_11_2762	rep1	0.254492576	0.001710415
GBRAP_11_2763	rep1	0.178479088	0.36410742
GBRAP_11_2764	rep1	0.129925541	0.556835529
GBRAP_11_2765	rep1	0.114655153	0.687071992
GBRAP_11_2766	rep1	0.504052711	0.216204528
GBRAP_11_2767	rep1	0.403009826	0.17992459
GBRAP_11_2768	rep1	-0.102212074	0.948813581
GBRAP_11_2769	rep1	0.100317937	0.378367201
GBRAP_11_2770	rep1	0.197436854	0.438116963
GBRAP_11_2771	rep1	0.424202566	0.010152974
GBRAP_11_2772	rep1	0.13975345	0.145904226
GBRAP_11_2773	rep1	0.34702205	0.014593786
GBRAP_11_2774	rep1	0.100008979	0.2024153
GBRAP_11_2775	rep1	-0.006986764	0.600971026
GBRAP_11_2776	rep1	0.277050509	0.521466262
GBRAP_11_2777	rep1	0.293879715	0.175408817
GBRAP_11_2778	rep1	0.262012395	0.001930968
GBRAP_11_2779	rep1	0.240879302	0.253026292
GBRAP_11_2780	rep1	0.289783087	0.108123904
GBRAP_11_2781	rep1	0.058165916	1
GBRAP_11_2782	rep1	0.411965785	0.188888735
GBRAP_11_2783	rep1	0.389095919	0.197280512
GBRAP_11_2784	rep1	0.207155771	0.060708498
GBRAP_11_2785	rep1	0.230239384	0.151521446
GBRAP_11_2786	rep1	0.058998596	0.646944653
GBRAP_11_2787	rep1	-0.038695624	0.522293589
GBRAP_11_2788	rep1	-0.307915227	0.199888603
GBRAP_11_2789	rep1	-0.344234758	0.687071992
GBRAP_11_2790	rep1	-0.348226443	0.266718464
GBRAP_11_2791	rep1	-0.231340702	0.507207082
GBRAP_11_2792	rep1	-0.356360683	0.343716068
GBRAP_11_2793	rep1	-0.347003475	0.515859941
GBRAP_11_2794	rep1	-0.085778254	0.975610185
GBRAP_11_2795	rep1	0.041814833	0.660624042
GBRAP_11_2796	rep1	0.162001727	0.378935494
GBRAP_11_2797	rep1	-0.143284525	0.968329817
GBRAP_11_2798	rep1	0.423791887	0.206237194
GBRAP_11_2799	rep1	-0.201595224	0.363178863
GBRAP_11_2800	rep1	0.283232471	0.000351375
GBRAP_11_2801	rep1	0.12504258	0.018354999
GBRAP_11_2802	rep1	0.14332245	0.023596978
GBRAP_11_2803	rep1	-0.029117658	0.891479799
GBRAP_11_2804	rep1	-0.523425444	0.206237194
GBRAP_11_2805	rep1	-0.174582226	0.268157426
GBRAP_11_2806	rep1	-0.091364692	0.396748606
GBRAP_11_2807	rep1	0.508222004	0.053060399
GBRAP_11_2808	rep1	0.301533288	0.007075023
GBRAP_11_2809	rep1	0.081835346	0.40022049
GBRAP_11_2810	rep1	0.033556448	0.874170876
GBRAP_11_2811	rep1	0.265490889	0.234139648
GBRAP_11_2812	rep1	0.257802555	0.001723771
GBRAP_11_2813	rep1	0.200025878	0.033368285
GBRAP_11_2814	rep1	0.233344247	0.074368685
GBRAP_11_2815	rep1	0.337867728	0.001294865
GBRAP_11_2816	rep1	0.176447013	0.042702945
GBRAP_11_2817	rep1	0.225820635	0.000287932
GBRAP_11_2818	rep1	0.505624893	1
GBRAP_11_2819	rep1	0.366688435	0.001819539
GBRAP_11_2820	rep1	0.241799752	0.339148181
GBRAP_11_2821	rep1	0.230180609	0.849276346
GBRAP_11_2822	rep1	-0.166297353	0.322630264
GBRAP_11_2823	rep1	0.02273275	0.779044534
GBRAP_11_2824	rep1	-0.018269843	0.7719033
GBRAP_11_2825	rep1	0.166048932	0.334704448
GBRAP_11_2826	rep1	0.462684511	0.150587708
GBRAP_11_2827	rep1	0.100038869	0.473037689
GBRAP_11_2828	rep1	0.031530481	0.860935624
GBRAP_11_2829	rep1	0.060443649	0.046512814
GBRAP_11_2830	rep1	0.276407172	0.007087255
GBRAP_11_2831	rep1	0.23940623	0.403222115
GBRAP_11_2832	rep1	0.086399596	0.487231928
GBRAP_11_2833	rep1	0.303991031	0.000251344
GBRAP_11_2834	rep1	0.270604863	0.01316649
GBRAP_11_2835	rep1	0.25019221	0.517980593
GBRAP_11_2836	rep1	0.050200588	0.658401576
GBRAP_11_2837	rep1	0.071831744	1
GBRAP_11_2838	rep1	-0.147856357	0.223823401
GBRAP_11_2839	rep1	0.058515357	0.667662076
GBRAP_11_2840	rep1	0.392643688	0.055404681
GBRAP_11_2841	rep1	0.285961404	0.033153191
GBRAP_11_2842	rep1	0.208289978	0.000758984
GBRAP_11_2843	rep1	0.004411524	0.820693988
GBRAP_11_2844	rep1	0.271057132	0.060126554
GBRAP_11_2845	rep1	-0.051406675	0.541349656
GBRAP_11_2846	rep1	0.381142862	0.002508117
GBRAP_11_2847	rep1	0.192208298	0.234685881
GBRAP_11_2848	rep1	0.118457107	0.712257373
GBRAP_11_2849	rep1	0.686197138	0.316647935
GBRAP_11_2850	rep1	0.279698885	0.004652359
GBRAP_11_2851	rep1	0.09442946	0.198861239
GBRAP_11_2852	rep1	0.191314055	0.013935449
GBRAP_11_2853	rep1	0.325980581	0.898390169
GBRAP_11_2854	rep1	-0.102354261	0.846737592
GBRAP_11_2855	rep1	0.310201875	0.166027528
GBRAP_11_2856	rep1	0.183696798	0.121410801
GBRAP_11_2857	rep1	-0.075281108	0.703070674
GBRAP_11_2858	rep1	0.446731204	0.034718595
GBRAP_11_2859	rep1	0.432009698	0.035550581
GBRAP_11_2860	rep1	0.215877203	0.037923744
GBRAP_11_2861	rep1	0.300610456	0.000801658
GBRAP_11_2862	rep1	0.323421561	0.016733367
GBRAP_11_2863	rep1	0.200355307	0.103388715
GBRAP_11_2864	rep1	0.122087739	0.336340943
GBRAP_11_2865	rep1	0.065699588	0.507207082
GBRAP_11_2866	rep1	0.674331916	0.300873066
GBRAP_11_2867	rep1	0.210169009	0.71461309
GBRAP_11_2868	rep1	-0.444334425	0.687071992
GBRAP_11_2869	rep1	0.172950416	0.198456756
GBRAP_11_2870	rep1	-0.308046875	0.155990072
GBRAP_11_2871	rep1	0.364269043	0.010765601
GBRAP_11_2873	rep1	0.087374259	0.703070674
GBRAP_11_2874	rep1	-0.079337608	0.884343225
GBRAP_11_2875	rep1	0.090587393	0.438116963
GBRAP_11_2876	rep1	0.898530528	0.206237194
GBRAP_11_2877	rep1	-0.058504105	0.781339453
GBRAP_11_2878	rep1	0.206416874	0.086669608
GBRAP_11_2879	rep1	0.458611586	0.084274781
GBRAP_11_2880	rep1	-0.008999221	0.593083259
GBRAP_11_2882	rep1	0.058951705	0.536149544
GBRAP_11_2883	rep1	0.334902602	7.56452818297315e-06
GBRAP_11_2884	rep1	0.32533186	0.71461309
GBRAP_11_2885	rep1	-0.069069273	0.322630264
GBRAP_11_2886	rep1	0.30703421	0.570057775
GBRAP_11_2887	rep1	0.148798178	0.100653387
GBRAP_11_2888	rep1	-0.032782906	0.84355603
GBRAP_11_2889	rep1	0.001223225	0.750386405
GBRAP_11_2890	rep1	0.11956646	0.852253595
GBRAP_11_2891	rep1	0.225525762	0.567686448
GBRAP_11_2892	rep1	0.027192312	0.990960189
GBRAP_11_2893	rep1	-0.211688644	1
GBRAP_11_2894	rep1	0.505624893	0.240701018
GBRAP_11_2895	rep1	0.512080432	0.109304147
GBRAP_11_2896	rep1	0.334851478	0.028713585
GBRAP_11_2897	rep1	0.203577975	0.146047238
GBRAP_11_2898	rep1	-0.453733123	0.168524205
GBRAP_11_2899	rep1	-0.16588764	0.838461331
GBRAP_11_2900	rep1	-0.126643323	0.968329817
GBRAP_11_2901	rep1	0.710685608	0.097208506
GBRAP_11_2902	rep1	-0.239404977	0.01610452
GBRAP_11_2903	rep1	0.339379999	0.124186194
GBRAP_11_2904	rep1	0.428809296	0.054670964
GBRAP_11_2905	rep1	0.357871272	0.216349257
GBRAP_11_2906	rep1	0.004373098	0.900771386
GBRAP_11_2907	rep1	0.330850492	0.216349257
GBRAP_11_2908	rep1	0.205497693	0.001491553
GBRAP_11_2909	rep1	0.397905062	0.071946403
GBRAP_11_2910	rep1	0.079067116	0.984235289
GBRAP_11_2911	rep1	-0.052370561	0.67778945
GBRAP_11_2912	rep1	0.421856535	0.095023698
GBRAP_11_2913	rep1	0.097854068	0.52671581
GBRAP_11_2914	rep1	0.279356103	0.000714294
GBRAP_11_2915	rep1	0.214393595	0.066699043
GBRAP_11_2916	rep1	0.109087636	0.575384097
GBRAP_11_2917	rep1	0.344660845	0.750386405
GBRAP_11_2918	rep1	0.282260632	0.06601185
GBRAP_11_2919	rep1	0.491272422	0.075074075
GBRAP_11_2920	rep1	0.153166035	0.46908957
GBRAP_11_2921	rep1	0.228551034	0.703070674
GBRAP_11_2922	rep1	0.13140229	0.191876165
GBRAP_11_2923	rep1	0.225516973	0.278071709
GBRAP_11_2924	rep1	0.269996644	0.000459364
GBRAP_11_2925	rep1	0.261478419	0.008502745
GBRAP_11_2926	rep1	-0.043571245	0.781339453
GBRAP_11_2927	rep1	0.133544345	0.21569864
GBRAP_11_2928	rep1	0.070486187	0.63937421
GBRAP_11_2929	rep1	0.235488273	0.01479372
GBRAP_11_2930	rep1	0.172292034	0.002861114
GBRAP_11_2931	rep1	0.34485159	4.5784462009851e-05
GBRAP_11_2933	rep1	0.274580713	0.516727633
GBRAP_11_2934	rep1	0.183696798	0.127342416
GBRAP_11_2935	rep1	0.435883821	0.082530321
GBRAP_11_2936	rep1	-0.103742921	0.40314526
GBRAP_11_2937	rep1	0.048767218	0.530995605
GBRAP_11_2938	rep1	-0.101587904	0.199888603
GBRAP_122_2940	rep1	0.263867146	6.6150945664107e-12
GBRAP_122_2941	rep1	0.199464114	0.049687485
GBRAP_122_2942	rep1	0.156216061	0.003018733
GBRAP_122_2943	rep1	0.335699891	3.30057492995649e-06
GBRAP_122_2944	rep1	0.260593087	1.7067808939236e-09
GBRAP_122_2945	rep1	0.227034783	0.019494726
GBRAP_122_2946	rep1	0.216444017	0.004860042
GBRAP_122_2947	rep1	0.004472236	0.599506914
GBRAP_122_2948	rep1	0.183696798	0.000494356
GBRAP_122_2949	rep1	-0.088262838	0.033046265
GBRAP_122_2950	rep1	-0.438512566	2.39272596769655e-06
GBRAP_122_2951	rep1	-0.274400394	4.93733037419994e-07
GBRAP_122_2952	rep1	0.120961042	0.219818232
GBRAP_122_2953	rep1	0.253070501	0.00357594
GBRAP_122_2954	rep1	0.112259907	0.094760801
GBRAP_122_2955	rep1	-0.148284962	0.041854252
GBRAP_122_2956	rep1	-0.030428008	0.355983507
GBRAP_122_2957	rep1	-0.079337608	0.106665754
GBRAP_122_2958	rep1	0.194001806	0.151558584
GBRAP_122_2959	rep1	-0.002394881	0.822332779
GBRAP_122_2960	rep1	0.230721586	0.288652498
GBRAP_122_2961	rep1	0.308793828	0.054220807
GBRAP_122_2962	rep1	0.352296402	0.087831958
GBRAP_125_2963	rep1	-0.679981731	1.10247934993464e-05
GBRAP_125_2964	rep1	-0.963713866	6.06614526329955e-08
GBRAP_125_2965	rep1	-0.89573767	0.00160888
GBRAP_125_2966	rep1	-0.443041599	8.16709235517825e-15
GBRAP_125_2967	rep1	-0.216482743	1.59200904155172e-07
GBRAP_125_2968	rep1	-0.452986373	0.00021392
GBRAP_125_2969	rep1	-0.386028264	1.35707469024403e-06
GBRAP_125_2970	rep1	-0.342372014	0.015797719
GBRAP_125_2971	rep1	0.157935763	0.466255095
GBRAP_125_2972	rep1	-0.085356774	0.46908957
GBRAP_125_2973	rep1	-0.400901862	1.87888868733882e-23
GBRAP_125_2974	rep1	-0.03584983	0.900771386
GBRAP_125_2975	rep1	-0.129329501	0.006099969
GBRAP_125_2976	rep1	-0.123970604	0.308669004
GBRAP_125_2977	rep1	0.045417423	0.850620112
GBRAP_125_2978	rep1	-0.04457219	0.379660041
GBRAP_125_2979	rep1	-0.27175497	9.87407128734132e-17
GBRAP_125_2980	rep1	0.112813312	0.62765761
GBRAP_125_2981	rep1	-0.085314387	0.019373916
GBRAP_125_2982	rep1	-0.620276576	5.95323950228859e-11
GBRAP_125_2983	rep1	-0.141833534	5.88927688811922e-05
GBRAP_125_2984	rep1	0.183696798	0.234930007
GBRAP_125_2985	rep1	0.099056984	0.466255095
GBRAP_125_2986	rep1	-0.613285563	6.33927263337612e-06
GBRAP_125_2987	rep1	-0.394486998	1.63753609877776e-15
GBRAP_125_2988	rep1	0.130442421	0.497103005
GBRAP_125_2989	rep1	-0.035312984	0.291771797
GBRAP_125_2990	rep1	0.030006905	0.626620157
GBRAP_125_2991	rep1	-0.124425498	1
GBRAP_125_2992	rep1	-0.003181337	0.427516947
GBRAP_125_2993	rep1	0.076781594	0.781339453
GBRAP_125_2994	rep1	0.17637341	1
GBRAP_125_2995	rep1	-0.042066413	0.145362
GBRAP_125_2996	rep1	-0.272681497	0.812814603
GBRAP_125_2997	rep1	-0.075779789	0.792685388
GBRAP_125_2998	rep1	-0.231525241	0.266718464
GBRAP_125_2999	rep1	0.183696798	0.000588453
GBRAP_125_3000	rep1	0.010236962	0.911551584
GBRAP_125_3001	rep1	0.014293968	0.569401448
GBRAP_125_3002	rep1	0.167257189	0.430462364
GBRAP_125_3003	rep1	0.176298297	0.484753797
GBRAP_125_3004	rep1	0.183696798	1.11670108886454e-05
GBRAP_125_3005	rep1	-0.291641212	4.30410186713237e-07
GBRAP_125_3006	rep1	-0.468409528	5.29371754729519e-23
GBRAP_125_3007	rep1	0.166804968	0.05122054
GBRAP_125_3008	rep1	0.091653199	0.24065136
GBRAP_125_3009	rep1	-0.137841013	0.273327164
GBRAP_125_3010	rep1	-0.033867924	0.110875371
GBRAP_125_3011	rep1	0.320513487	3.57900685312086e-06
GBRAP_125_3012	rep1	0.180302215	0.000840839
GBRAP_125_3013	rep1	0.199820106	4.39959042231351e-06
GBRAP_125_3014	rep1	-0.123626884	0.033938652
GBRAP_125_3015	rep1	-0.018914807	0.293698463
GBRAP_125_3016	rep1	-0.233591398	2.18516868750495e-11
GBRAP_125_3017	rep1	0.055728636	0.821852774
GBRAP_125_3018	rep1	0.383005606	0.295889814
GBRAP_125_3019	rep1	0.163515995	0.64274069
GBRAP_125_3020	rep1	-0.281705949	0.2657773
GBRAP_125_3021	rep1	-0.742302621	0.968329817
GBRAP_125_3022	rep1	0.060314382	0.524706919
GBRAP_125_3023	rep1	0.183696798	0.361845603
GBRAP_125_3024	rep1	0.168746456	0.137189443
GBRAP_125_3025	rep1	0.042985767	0.17992459
GBRAP_125_3026	rep1	0.074072307	0.401781779
GBRAP_125_3027	rep1	0.206416874	0.000633476
GBRAP_125_3028	rep1	0.149987436	0.002201223
GBRAP_125_3029	rep1	0.287532609	0.003358944
GBRAP_125_3030	rep1	-0.0060038	0.685909423
GBRAP_125_3031	rep1	0.002719528	0.780710233
GBRAP_125_3032	rep1	0.113393551	0.384269479
GBRAP_125_3033	rep1	0.183696798	0.109680327
GBRAP_125_3034	rep1	-0.024411398	0.146978347
GBRAP_125_3035	rep1	-0.193237304	0.328488786
GBRAP_125_3036	rep1	0.115678374	0.571189038
GBRAP_125_3037	rep1	-0.53800204	0.004434236
GBRAP_125_3038	rep1	-0.279302912	0.412836488
GBRAP_125_3039	rep1	0.183696798	0.419277151
GBRAP_125_3040	rep1	-0.607207604	0.213510577
GBRAP_125_3041	rep1	-0.346817919	0.011037616
GBRAP_125_3042	rep1	-0.178873282	0.156499136
GBRAP_125_3043	rep1	-0.016253325	0.910005263
GBRAP_125_3044	rep1	-0.503712972	0.378935494
GBRAP_125_3045	rep1	-0.315241616	0.004664276
GBRAP_125_3046	rep1	-0.315026642	0.015328289
GBRAP_125_3047	rep1	0.301533288	0.937577331
GBRAP_125_3048	rep1	-0.333276868	0.495346582
GBRAP_125_3049	rep1	-0.322684678	0.027175029
GBRAP_125_3050	rep1	0.052743172	0.759496338
GBRAP_125_3051	rep1	-0.079337608	0.507962544
GBRAP_125_3052	rep1	0.013771796	0.804604934
GBRAP_125_3053	rep1	-0.155509289	0.097208506
GBRAP_125_3054	rep1	-1.515508793	0.003652802
GBRAP_125_3055	rep1	-0.032428461	0.447910898
GBRAP_125_3057	rep1	0.157331726	0.081606671
GBRAP_125_3058	rep1	-0.084650696	0.599193781
GBRAP_125_3059	rep1	0.343353464	0.017124728
GBRAP_125_3060	rep1	0.001499019	0.571426147
GBRAP_125_3061	rep1	0.030840543	0.907528647
GBRAP_125_3062	rep1	-0.085231256	0.075074075
GBRAP_125_3063	rep1	0.136391083	0.007971765
GBRAP_125_3064	rep1	-0.012700415	0.329979563
GBRAP_125_3065	rep1	0.076781594	0.233271269
GBRAP_125_3066	rep1	-0.076399325	0.423531999
GBRAP_125_3067	rep1	0.026971294	0.807974974
GBRAP_125_3068	rep1	0.042670207	0.919888904
GBRAP_125_3069	rep1	-0.110549684	0.031148764
GBRAP_125_3070	rep1	-0.068654667	0.390301163
GBRAP_125_3071	rep1	0.308241896	0.016212027
GBRAP_125_3072	rep1	0.157887611	0.292335767
GBRAP_125_3073	rep1	-0.084075527	0.187317151
GBRAP_125_3074	rep1	0.206151649	3.25449610995845e-06
GBRAP_125_3075	rep1	0.078727118	0.087214282
GBRAP_125_3076	rep1	0.277830116	0.005102242
GBRAP_125_3077	rep1	0.130176376	0.365820871
GBRAP_125_3078	rep1	0.200184921	0.000265789
GBRAP_125_3079	rep1	0.059843345	0.513958434
GBRAP_125_3080	rep1	0.117063532	0.637600191
GBRAP_125_3081	rep1	0.259980383	0.000566419
GBRAP_125_3083	rep1	0.124747829	0.008707539
GBRAP_125_3084	rep1	0.177070615	0.002070256
GBRAP_125_3085	rep1	0.143619358	0.024096732
GBRAP_125_3086	rep1	0.159034743	0.003357376
GBRAP_125_3087	rep1	0.084161124	0.124089212
GBRAP_125_3088	rep1	0.135602473	0.035550581
GBRAP_125_3089	rep1	0.333273154	0.032815905
GBRAP_125_3090	rep1	0.189171928	0.052362912
GBRAP_125_3091	rep1	0.199756649	0.188888735
GBRAP_125_3092	rep1	0.012615061	0.718254898
GBRAP_125_3093	rep1	0.031693704	0.91441229
GBRAP_125_3094	rep1	0.107468804	0.174810879
GBRAP_125_3095	rep1	0.031693704	0.846737592
GBRAP_125_3096	rep1	0.206351379	0.270561201
GBRAP_125_3097	rep1	0.17290116	0.166027528
GBRAP_125_3098	rep1	0.093715431	0.986693043
GBRAP_125_3099	rep1	-0.077022133	0.417368095
GBRAP_125_3100	rep1	0.179046388	0.157878859
GBRAP_125_3101	rep1	-0.355921258	0.001473764
GBRAP_125_3102	rep1	-0.34411619	2.59908046497088e-13
GBRAP_125_3103	rep1	-1.140537765	1.85591134773035e-06
GBRAP_125_3104	rep1	-0.913164742	0.000724443
GBRAP_125_3105	rep1	-0.679306393	0.142983086
GBRAP_125_3106	rep1	-0.408220348	4.82986299045154e-07
GBRAP_125_3107	rep1	0.010860201	0.830177729
GBRAP_125_3108	rep1	-0.437448039	1.65355492646605e-05
GBRAP_125_3109	rep1	-0.753109376	3.71973983546388e-23
GBRAP_125_3110	rep1	-0.066281455	0.536149544
GBRAP_125_3111	rep1	-0.896473551	5.17083912086173e-13
GBRAP_125_3112	rep1	-0.626641983	0.058280804
GBRAP_125_3113	rep1	-0.326497935	5.78041677304283e-07
GBRAP_125_3114	rep1	-0.550569647	3.97103616990158e-05
GBRAP_125_3115	rep1	-0.424788498	2.46858690638089e-09
GBRAP_125_3116	rep1	-0.29598221	0.013358297
GBRAP_125_3117	rep1	-0.01063354	0.457562
GBRAP_125_3118	rep1	0.278336503	0.243995086
GBRAP_125_3119	rep1	-0.256875794	0.563987458
GBRAP_125_3120	rep1	-0.156329337	0.292684054
GBRAP_125_3121	rep1	-0.178873282	0.250081603
GBRAP_125_3122	rep1	0.011930449	0.594891049
GBRAP_125_3123	rep1	-0.569663235	1.24900570103312e-14
GBRAP_125_3124	rep1	-0.464661968	1.1257374478417e-05
GBRAP_125_3125	rep1	-0.334782331	0.005632158
GBRAP_125_3126	rep1	-0.031316093	0.283725497
GBRAP_125_3127	rep1	-0.458866611	4.82303869283632e-16
GBRAP_125_3128	rep1	-0.175849415	0.000640881
GBRAP_125_3129	rep1	0.500438166	0.036429418
GBRAP_125_3130	rep1	0.402865318	0.000669213
GBRAP_125_3131	rep1	0.052271819	0.581250249
GBRAP_125_3132	rep1	0.046761152	0.978661665
GBRAP_125_3133	rep1	-0.88043354	0.020234679
GBRAP_125_3134	rep1	-0.592797161	1.01744990530476e-07
GBRAP_125_3135	rep1	-0.297038334	2.59751084381544e-11
GBRAP_125_3136	rep1	-0.310663154	1.49389960368589e-05
GBRAP_125_3137	rep1	-0.24419162	1.83003999472535e-06
GBRAP_125_3138	rep1	0.174519839	0.484512543
GBRAP_125_3139	rep1	0.233165474	0.004585078
GBRAP_125_3140	rep1	0.328086707	0.002861114
GBRAP_125_3141	rep1	0.135716769	0.244479831
GBRAP_125_3142	rep1	0.17589837	0.175892207
GBRAP_125_3143	rep1	-0.059860234	0.556835529
GBRAP_125_3144	rep1	-0.095457273	0.009480629
GBRAP_125_3145	rep1	-0.079337608	0.728343861
GBRAP_125_3146	rep1	-0.087993986	0.040563996
GBRAP_125_3147	rep1	-0.265829078	0.505217508
GBRAP_125_3148	rep1	0.120618115	0.241513005
GBRAP_125_3149	rep1	0.00698779	0.978539678
GBRAP_125_3150	rep1	0.013771796	0.946144931
GBRAP_125_3151	rep1	-0.285318323	0.002163004
GBRAP_125_3152	rep1	0.036226784	0.887476425
GBRAP_125_3153	rep1	-0.495553299	0.041378674
GBRAP_128_3154	rep1	0.235691435	0.001180799
GBRAP_128_3155	rep1	0.280728117	0.034614787
GBRAP_128_3156	rep1	-0.338981425	0.003439693
GBRAP_128_3157	rep1	-0.000727773	0.821852774
GBRAP_128_3158	rep1	-0.081213676	0.163786667
GBRAP_128_3159	rep1	-0.04207035	0.210543132
GBRAP_128_3160	rep1	0.282186661	0.013810647
GBRAP_128_3161	rep1	0.157777332	0.51020992
GBRAP_128_3162	rep1	0.203673348	0.3483755
GBRAP_128_3163	rep1	0.039984007	1
GBRAP_128_3164	rep1	0.424704897	0.013572007
GBRAP_128_3165	rep1	-0.062287203	0.358681217
GBRAP_128_3166	rep1	0.155218855	0.039452736
GBRAP_128_3167	rep1	0.425698539	0.028816043
GBRAP_128_3168	rep1	0.040373316	0.929270363
GBRAP_128_3169	rep1	-0.145426799	0.654619516
GBRAP_128_3170	rep1	0.189399179	0.208762954
GBRAP_128_3171	rep1	0.280101282	0.071946403
GBRAP_128_3172	rep1	0.233015598	0.053158261
GBRAP_128_3173	rep1	0.31294017	0.281472681
GBRAP_128_3174	rep1	0.147354028	0.011422866
GBRAP_128_3175	rep1	0.198269971	0.172876633
GBRAP_128_3176	rep1	0.136768294	0.051838471
GBRAP_128_3177	rep1	0.325607423	0.000182302
GBRAP_128_3178	rep1	0.446856083	0.04926982
GBRAP_128_3179	rep1	0.233899705	0.001868524
GBRAP_128_3180	rep1	0.111970403	0.170667129
GBRAP_128_3181	rep1	0.38394778	0.013952394
GBRAP_128_3182	rep1	0.179535474	0.915216479
GBRAP_128_3183	rep1	0.292566347	0.058263952
GBRAP_128_3184	rep1	0.056317491	0.687071992
GBRAP_128_3185	rep1	0.320125542	0.009664287
GBRAP_128_3186	rep1	0.19955746	0.165442391
GBRAP_128_3187	rep1	0.290512201	0.266685838
GBRAP_128_3188	rep1	-0.142289514	0.937577331
GBRAP_128_3189	rep1	0.1592098	0.164116839
GBRAP_128_3190	rep1	0.236484212	0.104473645
GBRAP_128_3191	rep1	0.230163803	1.26587595438608e-05
GBRAP_128_3192	rep1	0.031225167	0.71461309
GBRAP_128_3193	rep1	0.206843624	0.056282418
GBRAP_128_3194	rep1	-0.092230569	0.666598983
GBRAP_128_3195	rep1	0.314330538	1.68040343413083e-05
GBRAP_128_3196	rep1	0.183696798	0.028816043
GBRAP_128_3197	rep1	0.013771796	0.71461309
GBRAP_128_3198	rep1	0.133070725	0.322630264
GBRAP_128_3199	rep1	0.298074819	0.01023237
GBRAP_128_3200	rep1	0.38547999	0.005907296
GBRAP_128_3201	rep1	0.374690564	0.020249933
GBRAP_128_3202	rep1	0.383005606	0.116651377
GBRAP_128_3203	rep1	0.029525868	0.836876328
GBRAP_128_3204	rep1	0.353621799	0.00086392
GBRAP_128_3205	rep1	0.317821052	0.009409321
GBRAP_128_3206	rep1	0.240095479	0.043109978
GBRAP_128_3207	rep1	0.358121186	9.30367534513722e-05
GBRAP_128_3208	rep1	0.158785448	0.001944218
GBRAP_128_3209	rep1	-0.18827198	8.55645919430461e-05
GBRAP_128_3210	rep1	-0.2041705	0.000129275
GBRAP_128_3211	rep1	-0.166435947	0.417702193
GBRAP_128_3212	rep1	-0.515133668	0.054823236
GBRAP_128_3213	rep1	-0.376621152	0.029018752
GBRAP_128_3214	rep1	-0.507763241	1.03067758275963e-05
GBRAP_128_3215	rep1	0.050861115	0.90818059
GBRAP_128_3216	rep1	0.20531334	0.000322878
GBRAP_128_3217	rep1	-0.000235392	1
GBRAP_128_3218	rep1	-0.011302191	0.786901937
GBRAP_128_3219	rep1	-0.310412528	3.20266327985848e-09
GBRAP_128_3220	rep1	0.100964121	0.370414046
GBRAP_128_3221	rep1	0.069364122	0.226233953
GBRAP_128_3222	rep1	0.115637596	0.762728167
GBRAP_128_3223	rep1	0.106175517	0.557061524
GBRAP_128_3224	rep1	0.174679924	0.022049665
GBRAP_128_3225	rep1	-0.03193097	0.438116963
GBRAP_128_3226	rep1	-0.194409688	0.108706836
GBRAP_128_3227	rep1	-0.154281128	0.00474227
GBRAP_128_3228	rep1	-0.266964611	0.06675341
GBRAP_128_3229	rep1	0.119087716	0.356945481
GBRAP_128_3230	rep1	0.270621483	0.020589638
GBRAP_128_3231	rep1	0.090203343	0.392382162
GBRAP_128_3232	rep1	0.264315258	0.009254488
GBRAP_128_3233	rep1	0.374961276	0.054220807
GBRAP_128_3234	rep1	0.02050663	0.946898505
GBRAP_128_3235	rep1	0.058830793	0.784250948
GBRAP_128_3236	rep1	0.231583471	0.571189038
GBRAP_128_3237	rep1	-0.019836596	1
GBRAP_128_3238	rep1	0.259149026	0.022089866
GBRAP_128_3239	rep1	0.221664648	0.099593001
GBRAP_128_3240	rep1	0.155701823	0.255072494
GBRAP_128_3241	rep1	0.008629942	0.88109444
GBRAP_128_3242	rep1	-0.101141978	0.654619516
GBRAP_128_3243	rep1	0.139273267	0.867685739
GBRAP_128_3244	rep1	-0.047628748	0.71461309
GBRAP_128_3245	rep1	0.276806202	0.082746006
GBRAP_128_3246	rep1	-0.254424315	0.000657714
GBRAP_128_3247	rep1	0.227742463	0.06007145
GBRAP_128_3248	rep1	0.183696798	0.192151968
GBRAP_128_3249	rep1	-0.003405093	1
GBRAP_128_3250	rep1	0.087706318	0.447311497
GBRAP_128_3251	rep1	0.36057456	0.010152974
GBRAP_128_3252	rep1	0.118132761	0.200844422
GBRAP_128_3253	rep1	-0.093143408	0.60121065
GBRAP_128_3254	rep1	0.548194782	0.017020771
GBRAP_128_3255	rep1	-0.138231297	0.535413279
GBRAP_128_3256	rep1	0.450201084	0.075074075
GBRAP_128_3257	rep1	0.319048651	0.000185745
GBRAP_128_3258	rep1	0.214723693	8.04748119888666e-05
GBRAP_128_3259	rep1	0.430147772	0.438116963
GBRAP_128_3260	rep1	0.357348925	0.114764497
GBRAP_128_3261	rep1	0.302088555	1.06074181807199e-07
GBRAP_128_3262	rep1	0.388055296	0.159807629
GBRAP_128_3263	rep1	-0.071655073	0.471554236
GBRAP_128_3264	rep1	0.282632657	0.21569864
GBRAP_128_3265	rep1	0.261419093	0.005026094
GBRAP_128_3266	rep1	0.043105921	0.943441942
GBRAP_128_3267	rep1	0.276507353	0.078401778
GBRAP_128_3268	rep1	0.041905906	0.722038033
GBRAP_128_3269	rep1	-0.020234426	0.953265838
GBRAP_128_3270	rep1	0.058165916	0.997002552
GBRAP_128_3271	rep1	0.366389095	0.241513005
GBRAP_128_3272	rep1	0.175439396	0.779044534
GBRAP_128_3273	rep1	0.427559957	0.004743539
GBRAP_128_3274	rep1	0.183696798	0.15717719
GBRAP_128_3275	rep1	0.323554461	0.000526505
GBRAP_128_3276	rep1	0.096673735	0.21397201
GBRAP_128_3277	rep1	0.43296736	0.0277405
GBRAP_128_3278	rep1	0.300248525	0.012539596
GBRAP_128_3279	rep1	0.079360138	0.290010855
GBRAP_128_3280	rep1	0.219701751	0.204336829
GBRAP_128_3281	rep1	0.060750696	0.958057322
GBRAP_128_3283	rep1	-0.494375107	0.091513583
GBRAP_128_3284	rep1	-0.002716326	0.752517669
GBRAP_128_3285	rep1	-0.339211372	1.09074243852747e-07
GBRAP_128_3286	rep1	-0.07748042	0.5621134
GBRAP_128_3287	rep1	0.01385602	0.848601787
GBRAP_128_3288	rep1	0.210463707	0.142983086
GBRAP_128_3289	rep1	0.266169745	0.039635262
GBRAP_128_3290	rep1	-0.110590079	0.240260579
GBRAP_128_3291	rep1	0.097109113	0.067250058
GBRAP_128_3292	rep1	-0.167775573	0.687071992
GBRAP_128_3293	rep1	0.043336698	0.875041697
GBRAP_128_3294	rep1	0.093498989	0.283609934
GBRAP_128_3295	rep1	0.286568208	0.04926982
GBRAP_128_3296	rep1	0.09227377	0.517305932
GBRAP_128_3297	rep1	-0.003930205	0.692253661
GBRAP_128_3298	rep1	-0.038886785	0.876020853
GBRAP_128_3299	rep1	0.082973049	0.263009798
GBRAP_128_3300	rep1	-0.009506636	0.40477894
GBRAP_128_3301	rep1	0.330323445	0.018222846
GBRAP_128_3303	rep1	0.227391902	0.02681681
GBRAP_128_3304	rep1	0.204555403	0.022663159
GBRAP_128_3305	rep1	-0.043146378	0.363178863
GBRAP_128_3306	rep1	0.152888369	0.007498027
GBRAP_128_3307	rep1	0.186983125	0.180843519
GBRAP_128_3308	rep1	0.27800105	0.001495836
GBRAP_128_3309	rep1	0.308989257	0.001944034
GBRAP_128_3310	rep1	0.308832525	0.121922846
GBRAP_128_3311	rep1	0.112912447	0.571189038
GBRAP_128_3312	rep1	0.212077623	0.303769624
GBRAP_128_3314	rep1	0.206598643	0.23431468
GBRAP_128_3315	rep1	0.349795013	0.001395982
GBRAP_128_3316	rep1	0.260895602	0.00252667
GBRAP_128_3317	rep1	-0.186252812	0.587482187
GBRAP_128_3318	rep1	0.297465673	0.0466017
GBRAP_128_3319	rep1	0.080192222	0.3426076
GBRAP_128_3320	rep1	0.203062123	0.159128356
GBRAP_128_3321	rep1	0.724528661	0.01250217
GBRAP_128_3322	rep1	0.280051862	0.025970475
GBRAP_128_3323	rep1	0.231422891	0.031211715
GBRAP_128_3324	rep1	0.183696798	0.040206022
GBRAP_128_3325	rep1	0.268585695	0.114764497
GBRAP_128_3326	rep1	0.026747657	0.862703147
GBRAP_128_3327	rep1	0.221941561	0.114764497
GBRAP_128_3328	rep1	-0.120696638	0.441693897
GBRAP_128_3329	rep1	-0.092820837	0.109904446
GBRAP_128_3330	rep1	-0.143266751	0.100610479
GBRAP_128_3331	rep1	0.283232471	0.083062813
GBRAP_128_3332	rep1	0.505624893	0.049627698
GBRAP_128_3333	rep1	0.111339578	0.028571502
GBRAP_128_3334	rep1	0.076781594	0.137324867
GBRAP_128_3335	rep1	-0.194814826	0.037517158
GBRAP_128_3336	rep1	0.318784421	1.96615770534708e-05
GBRAP_128_3337	rep1	0.226341135	0.011691684
GBRAP_128_3338	rep1	0.248880966	0.000290473
GBRAP_128_3339	rep1	0.176317267	0.041375599
GBRAP_128_3340	rep1	0.352375865	0.25078167
GBRAP_128_3341	rep1	0.254457711	0.441693897
GBRAP_128_3342	rep1	-0.126643323	0.213052045
GBRAP_128_3343	rep1	0.23936073	0.025511189
GBRAP_128_3344	rep1	0.31094688	0.008959753
GBRAP_128_3345	rep1	0.199551228	0.027992835
GBRAP_128_3346	rep1	0.102633788	0.080176562
GBRAP_128_3347	rep1	0.36228276	0.175408817
GBRAP_128_3348	rep1	0.059267006	0.206237194
GBRAP_128_3349	rep1	0.031097672	0.548993271
GBRAP_128_3350	rep1	0.016984931	0.626555603
GBRAP_128_3351	rep1	0.147170922	0.11020878
GBRAP_128_3352	rep1	-0.047114785	0.157878859
GBRAP_128_3353	rep1	-0.129963681	0.006472377
GBRAP_128_3354	rep1	0.020094415	1
GBRAP_128_3355	rep1	0.300510463	0.09372446
GBRAP_128_3356	rep1	0.06777751	0.798580823
GBRAP_128_3357	rep1	0.102776802	0.138400038
GBRAP_128_3358	rep1	0.103526449	0.846618196
GBRAP_128_3359	rep1	0.370109922	0.079981762
GBRAP_128_3360	rep1	0.07743811	0.620686225
GBRAP_128_3361	rep1	0.109265105	0.502924684
GBRAP_128_3362	rep1	-0.437185277	2.63593330803617e-10
GBRAP_128_3363	rep1	0.422263608	0.001084557
GBRAP_128_3364	rep1	0.361211893	0.007412309
GBRAP_128_3365	rep1	-0.026870188	0.904431872
GBRAP_128_3366	rep1	0.327432275	5.97395051169671e-05
GBRAP_128_3367	rep1	0.183696798	0.013923355
GBRAP_128_3368	rep1	0.173643133	0.047680257
GBRAP_128_3369	rep1	0.157583957	0.014151068
GBRAP_128_3370	rep1	0.388811228	0.056901424
GBRAP_128_3371	rep1	0.11100419	0.312989756
GBRAP_128_3372	rep1	0.183696798	0.147174518
GBRAP_128_3373	rep1	0.086399596	0.048537179
GBRAP_128_3374	rep1	0.173981643	0.129179526
GBRAP_128_3375	rep1	0.287769252	0.007426597
GBRAP_128_3376	rep1	0.130722333	0.19236466
GBRAP_128_3377	rep1	0.118845653	0.650175562
GBRAP_128_3378	rep1	0.173415869	0.004760878
GBRAP_128_3379	rep1	0.338815864	4.32312041043341e-06
GBRAP_128_3380	rep1	0.123396287	0.500393826
GBRAP_128_3381	rep1	0.090587393	0.62106023
GBRAP_128_3382	rep1	0.255250059	0.258189376
GBRAP_128_3383	rep1	0.120961042	0.11020878
GBRAP_128_3384	rep1	0.176422643	0.616501301
GBRAP_128_3385	rep1	0.198443383	0.043874694
GBRAP_128_3386	rep1	0.241995438	0.10140746
GBRAP_128_3387	rep1	0.219320707	0.000884353
GBRAP_128_3388	rep1	0.146281946	0.043109978
GBRAP_128_3389	rep1	0.075498057	0.286361023
GBRAP_128_3390	rep1	0.250847344	0.420919816
GBRAP_128_3391	rep1	0.2065972	0.004976384
GBRAP_128_3392	rep1	-0.201328132	0.139756272
GBRAP_128_3393	rep1	0.182630383	0.180843519
GBRAP_128_3394	rep1	0.36001957	0.213510577
GBRAP_128_3395	rep1	0.132743038	0.741501088
GBRAP_128_3396	rep1	-0.055838868	0.712796624
GBRAP_128_3397	rep1	0.218886226	0.116651377
GBRAP_128_3398	rep1	-0.064230716	0.898390169
GBRAP_128_3399	rep1	0.036855409	0.70313617
GBRAP_128_3400	rep1	0.262384627	0.363178863
GBRAP_128_3401	rep1	0.183696798	0.031765661
GBRAP_128_3402	rep1	0.097520928	0.098049724
GBRAP_128_3403	rep1	0.081516403	0.453195255
GBRAP_128_3404	rep1	0.274707736	0.004329474
GBRAP_128_3405	rep1	0.197981024	0.014459025
GBRAP_128_3406	rep1	0.266158958	0.068872312
GBRAP_128_3407	rep1	-0.246108755	0.049630336
GBRAP_128_3408	rep1	0.071222068	0.781339453
GBRAP_128_3409	rep1	0.463298847	0.004259882
GBRAP_128_3410	rep1	0.243725992	0.004163945
GBRAP_128_3411	rep1	0.173747019	0.013061082
GBRAP_128_3412	rep1	0.252319966	0.001280044
GBRAP_128_3413	rep1	0.040253237	0.127345942
GBRAP_128_3414	rep1	0.357726198	0.001988316
GBRAP_128_3415	rep1	0.143054813	0.098387635
GBRAP_128_3416	rep1	0.342895393	0.002973063
GBRAP_128_3417	rep1	0.233632476	3.02125680869413e-06
GBRAP_128_3418	rep1	-0.539028869	0.000732522
GBRAP_128_3419	rep1	-0.151170353	0.006337
GBRAP_128_3420	rep1	-0.223051034	8.63561088564525e-06
GBRAP_128_3421	rep1	-0.067221322	0.422571745
GBRAP_128_3422	rep1	-0.110175012	0.475139682
GBRAP_128_3423	rep1	0.108728609	0.077938712
GBRAP_128_3424	rep1	0.158236813	0.00507487
GBRAP_128_3425	rep1	0.311379351	0.000108479
GBRAP_128_3426	rep1	0.270284483	0.000508175
GBRAP_128_3427	rep1	0.243329951	0.065528609
GBRAP_128_3428	rep1	0.018763841	0.975610185
GBRAP_128_3429	rep1	0.264851256	0.013239464
GBRAP_128_3430	rep1	0.000832741	0.788694259
GBRAP_128_3431	rep1	0.097682882	0.600650507
GBRAP_128_3433	rep1	0.240850135	0.012742451
GBRAP_128_3434	rep1	-0.063839181	0.756358572
GBRAP_128_3435	rep1	0.325169083	1.67466927939482e-06
GBRAP_128_3436	rep1	0.183696798	0.010903483
GBRAP_128_3437	rep1	-0.087534487	0.341000888
GBRAP_128_3438	rep1	0.307414219	0.018935247
GBRAP_128_3439	rep1	0.206330905	0.063127611
GBRAP_128_3440	rep1	0.154312991	0.075155052
GBRAP_128_3441	rep1	0.152835834	0.30270326
GBRAP_128_3442	rep1	0.018093843	0.848601787
GBRAP_128_3443	rep1	0.077169519	0.549736557
GBRAP_128_3444	rep1	0.292221255	0.106251677
GBRAP_128_3445	rep1	0.14670259	0.666598983
GBRAP_128_3446	rep1	0.346416377	0.032519267
GBRAP_128_3447	rep1	-0.010487977	0.254327203
GBRAP_128_3448	rep1	0.1236483	0.077938712
GBRAP_128_3449	rep1	0.041677793	0.524706919
GBRAP_128_3450	rep1	0.262867011	0.094446741
GBRAP_128_3451	rep1	0.253237731	0.197280512
GBRAP_128_3452	rep1	0.287967455	0.001610381
GBRAP_128_3453	rep1	-0.064127634	0.298707661
GBRAP_128_3454	rep1	0.216863662	0.053724177
GBRAP_128_3455	rep1	0.266512326	0.013612028
GBRAP_128_3456	rep1	0.149504622	0.093313855
GBRAP_128_3457	rep1	0.177299027	0.012195707
GBRAP_128_3458	rep1	0.068794703	0.563261865
GBRAP_128_3459	rep1	0.071222068	0.098017743
GBRAP_128_3460	rep1	0.183696798	0.110318789
GBRAP_128_3461	rep1	0.167468336	0.032879656
GBRAP_128_3462	rep1	0.117808862	0.078841855
GBRAP_128_3463	rep1	0.235535729	0.058280804
GBRAP_128_3464	rep1	0.269894192	0.00058038
GBRAP_128_3465	rep1	0.27291977	0.001548506
GBRAP_128_3466	rep1	0.198883622	0.063751957
GBRAP_128_3467	rep1	-0.071415088	0.505597712
GBRAP_128_3468	rep1	0.081381038	0.110772039
GBRAP_128_3469	rep1	0.429394799	0.001472117
GBRAP_128_3470	rep1	0.363367382	6.65080495114402e-05
GBRAP_128_3471	rep1	0.391138878	3.24617247236235e-06
GBRAP_128_3472	rep1	-0.055861222	0.98369405
GBRAP_128_3473	rep1	0.125593843	0.175408817
GBRAP_128_3474	rep1	0.352775965	4.04084665911446e-05
GBRAP_128_3475	rep1	0.133656115	0.001392001
GBRAP_128_3476	rep1	0.50161183	0.124186194
GBRAP_128_3477	rep1	0.420896247	0.06794403
GBRAP_128_3478	rep1	0.251600862	0.000253573
GBRAP_128_3479	rep1	0.032750607	0.984963938
GBRAP_128_3480	rep1	-0.191812337	0.871615118
GBRAP_128_3481	rep1	0.121461874	0.502924684
GBRAP_128_3482	rep1	-0.102924428	0.09146739
GBRAP_128_3483	rep1	0.274605294	0.043745256
GBRAP_128_3484	rep1	-0.067264776	0.806021668
GBRAP_128_3485	rep1	0.220222674	0.241273399
GBRAP_128_3486	rep1	0.220878883	0.038046817
GBRAP_128_3487	rep1	-0.089587705	0.600971026
GBRAP_128_3488	rep1	-0.056205411	0.666598983
GBRAP_128_3489	rep1	0.26411548	0.018444176
GBRAP_128_3490	rep1	0.181205372	0.000192289
GBRAP_128_3491	rep1	0.220044412	3.63000160014944e-05
GBRAP_128_3492	rep1	-0.0614157	0.317962717
GBRAP_128_3493	rep1	0.230620948	0.001459059
GBRAP_128_3494	rep1	0.466808977	7.06099177690818e-05
GBRAP_128_3495	rep1	0.296171527	0.04004051
GBRAP_128_3496	rep1	0.254895495	0.038380311
GBRAP_128_3497	rep1	0.054413781	0.473342624
GBRAP_128_3498	rep1	0.183696798	0.016248746
GBRAP_128_3499	rep1	0.069562304	0.514913832
GBRAP_128_3500	rep1	0.421559511	0.001758948
GBRAP_128_3501	rep1	0.270213272	0.009495499
GBRAP_128_3502	rep1	0.121268884	0.336024983
GBRAP_128_3503	rep1	0.107075516	0.570057775
GBRAP_128_3504	rep1	0.283232471	0.3108426
GBRAP_128_3505	rep1	-0.03629513	0.252917715
GBRAP_128_3506	rep1	0.266338331	0.013131389
GBRAP_128_3507	rep1	-0.032333709	0.798580823
GBRAP_128_3508	rep1	0.225028578	0.022708903
GBRAP_128_3509	rep1	0.153251927	0.029996346
GBRAP_128_3510	rep1	-0.042579058	0.975610185
GBRAP_128_3511	rep1	-0.24243841	0.043874694
GBRAP_128_3512	rep1	0.112788421	0.094326822
GBRAP_128_3513	rep1	-0.001973347	0.683860522
GBRAP_128_3514	rep1	0.328086707	0.000171982
GBRAP_128_3515	rep1	0.204758413	0.088476275
GBRAP_128_3516	rep1	-0.288830595	0.016886985
GBRAP_128_3517	rep1	0.191516302	0.029065848
GBRAP_128_3518	rep1	-0.056938663	1
GBRAP_128_3519	rep1	0.221171503	0.034634929
GBRAP_128_3520	rep1	0.322732406	9.5400907042846e-05
GBRAP_128_3521	rep1	0.299174015	0.012209351
GBRAP_128_3522	rep1	0.186147584	0.157106463
GBRAP_128_3523	rep1	0.206307504	0.003611073
GBRAP_128_3524	rep1	0.178634689	0.287587492
GBRAP_128_3525	rep1	0.172469542	0.431848542
GBRAP_128_3526	rep1	0.468796372	0.001106092
GBRAP_128_3527	rep1	0.125712163	0.694761003
GBRAP_128_3528	rep1	0.30462158	0.127186271
GBRAP_128_3529	rep1	0.027623261	0.848120025
GBRAP_128_3530	rep1	0.237468054	0.899025462
GBRAP_128_3531	rep1	0.357726198	0.867685739
GBRAP_128_3532	rep1	0.112890562	0.063515498
GBRAP_128_3533	rep1	0.208717139	0.170925313
GBRAP_128_3534	rep1	0.385655627	0.005350221
GBRAP_128_3535	rep1	0.229201921	0.159128356
GBRAP_128_3536	rep1	0.337319987	0.044202149
GBRAP_128_3537	rep1	0.031693704	0.541349656
GBRAP_128_3538	rep1	0.172581027	0.056125255
GBRAP_128_3539	rep1	-0.121157784	0.956024682
GBRAP_128_3540	rep1	-0.011938323	0.866030318
GBRAP_128_3541	rep1	0.147627543	0.804652884
GBRAP_128_3542	rep1	-0.105064433	0.123545946
GBRAP_128_3543	rep1	0.152598078	0.02482863
GBRAP_128_3544	rep1	-0.310363767	0.007386101
GBRAP_128_3545	rep1	0.060695776	0.378663699
GBRAP_128_3546	rep1	0.269853441	0.110722194
GBRAP_128_3547	rep1	-0.08523821	0.198335283
GBRAP_128_3548	rep1	0.382750578	0.059699844
GBRAP_128_3549	rep1	0.08760649	0.163565872
GBRAP_128_3550	rep1	0.08337531	0.325441115
GBRAP_128_3551	rep1	0.390677027	0.001063188
GBRAP_128_3552	rep1	0.317997889	0.059699844
GBRAP_128_3553	rep1	0.242736773	0.01596251
GBRAP_128_3554	rep1	-0.031027668	0.617669249
GBRAP_128_3555	rep1	0.009667398	0.979901333
GBRAP_128_3556	rep1	0.157701589	0.206237194
GBRAP_128_3557	rep1	0.236045487	4.05795769003069e-05
GBRAP_128_3558	rep1	0.220080104	0.001706162
GBRAP_128_3559	rep1	0.169099422	0.32237121
GBRAP_128_3560	rep1	0.086425818	0.075074075
GBRAP_128_3561	rep1	0.318510806	0.000758984
GBRAP_128_3562	rep1	0.168740803	0.021317995
GBRAP_128_3563	rep1	0.183696798	0.571189038
GBRAP_128_3564	rep1	0.254663319	0.002677665
GBRAP_128_3565	rep1	0.31060891	7.1408449801133e-07
GBRAP_128_3566	rep1	0.252858822	0.106742808
GBRAP_128_3567	rep1	0.061706273	0.337433863
GBRAP_128_3568	rep1	0.284980134	0.006986323
GBRAP_128_3569	rep1	0.197281898	0.125057959
GBRAP_128_3570	rep1	0.130298067	0.015561818
GBRAP_128_3571	rep1	0.108145765	0.062119039
GBRAP_128_3572	rep1	0.254936527	8.20223565606574e-06
GBRAP_128_3573	rep1	0.27015207	0.000315536
GBRAP_128_3574	rep1	0.078999419	0.915830894
GBRAP_128_3575	rep1	0.078368818	0.427326847
GBRAP_128_3576	rep1	0.049956642	1
GBRAP_128_3577	rep1	0.168053388	0.004574604
GBRAP_128_3578	rep1	0.203325604	0.013274833
GBRAP_128_3579	rep1	0.241110962	1.35707469024403e-06
GBRAP_128_3580	rep1	0.148072888	0.17166297
GBRAP_128_3581	rep1	0.173908593	0.078401778
GBRAP_128_3582	rep1	0.183696798	0.055283042
GBRAP_128_3583	rep1	0.294256619	0.083330976
GBRAP_128_3584	rep1	0.276806202	0.024037709
GBRAP_128_3585	rep1	0.144702666	0.039954277
GBRAP_128_3586	rep1	0.307081473	9.09914539567934e-05
GBRAP_128_3587	rep1	0.368121369	0.000168214
GBRAP_128_3588	rep1	-0.13207907	0.21397201
GBRAP_128_3589	rep1	0.177759748	0.143211224
GBRAP_128_3590	rep1	0.066339847	0.716748752
GBRAP_128_3591	rep1	0.159850056	0.206237194
GBRAP_128_3592	rep1	0.043804298	0.593083259
GBRAP_128_3593	rep1	-0.007729273	0.607080377
GBRAP_128_3594	rep1	-0.071117101	0.666598983
GBRAP_128_3595	rep1	0.16004394	0.222907711
GBRAP_128_3596	rep1	0.262170769	0.006783259
GBRAP_128_3597	rep1	0.125069068	0.090527511
GBRAP_128_3598	rep1	0.353621799	0.084274781
GBRAP_128_3599	rep1	0.2041609	0.687071992
GBRAP_128_3600	rep1	0.467645419	0.009254488
GBRAP_128_3601	rep1	0.1959231	0.008770739
GBRAP_128_3602	rep1	0.130585461	0.898390169
GBRAP_128_3603	rep1	0.377174276	0.00016594
GBRAP_128_3604	rep1	0.330882984	0.000758984
GBRAP_131_3605	rep1	0.070390821	0.781339453
GBRAP_131_3606	rep1	-0.048476644	0.296907451
GBRAP_131_3607	rep1	0.309736156	0.027921307
GBRAP_131_3608	rep1	-0.197732309	0.029650866
GBRAP_131_3609	rep1	0.103886175	0.162574115
GBRAP_137_3610	rep1	0.290612002	0.017974029
GBRAP_137_3611	rep1	-0.11512402	0.18720525
GBRAP_137_3612	rep1	-0.379667959	0.011586293
GBRAP_137_3613	rep1	-0.504359196	0.000840839
GBRAP_137_3614	rep1	-0.248019443	0.005986725
GBRAP_137_3615	rep1	0.06195855	0.105630206
GBRAP_137_3616	rep1	0.123019906	0.666598983
GBRAP_137_3617	rep1	0.150222093	0.300073783
GBRAP_137_3618	rep1	0.068689422	0.346572353
GBRAP_137_3619	rep1	-0.227498635	0.084109174
GBRAP_137_3620	rep1	-0.086865665	0.097512181
GBRAP_137_3621	rep1	-0.18827198	0.293144707
GBRAP_137_3622	rep1	-0.203326325	0.000142807
GBRAP_137_3623	rep1	-0.430356239	0.017020771
GBRAP_137_3624	rep1	0.228090917	0.924557969
GBRAP_137_3626	rep1	-0.253708515	0.417368095
GBRAP_137_3627	rep1	-0.003454117	0.822376132
GBRAP_137_3628	rep1	-0.515849453	0.055410612
GBRAP_137_3629	rep1	-0.372696551	0.293144707
GBRAP_137_3630	rep1	-0.301730029	0.019075466
GBRAP_137_3631	rep1	0.153323149	0.077938712
GBRAP_137_3632	rep1	0.050085414	1
GBRAP_137_3633	rep1	0.113748159	1
GBRAP_137_3635	rep1	-0.132631195	0.703070674
GBRAP_137_3636	rep1	-0.117271385	0.484753797
GBRAP_137_3637	rep1	-0.144124147	0.703070674
GBRAP_137_3638	rep1	0.240236368	0.233484498
GBRAP_137_3639	rep1	0.183696798	0.030472083
GBRAP_137_3640	rep1	-0.168964172	0.858257113
GBRAP_137_3641	rep1	-0.567553373	0.097208506
GBRAP_137_3642	rep1	0.001451221	0.623712518
GBRAP_137_3643	rep1	0.114323095	0.368211597
GBRAP_137_3644	rep1	0.562820055	0.910223375
GBRAP_137_3645	rep1	-0.195891866	0.438116963
GBRAP_137_3646	rep1	-0.009814764	0.658401576
GBRAP_137_3649	rep1	0.242590487	0.040929272
GBRAP_137_3650	rep1	0.514200787	0.075074075
GBRAP_137_3651	rep1	0.111963106	0.707037797
GBRAP_137_3652	rep1	0.180537627	0.644858561
GBRAP_137_3653	rep1	-0.058869417	0.544418238
GBRAP_137_3654	rep1	-0.155391848	0.867685739
GBRAP_137_3656	rep1	0.089744636	0.577769181
GBRAP_137_3657	rep1	0.545759422	0.175408817
GBRAP_137_3658	rep1	-0.116034237	0.218602433
GBRAP_137_3659	rep1	0.183696798	0.614199033
GBRAP_137_3660	rep1	0.241388016	0.087405489
GBRAP_137_3661	rep1	-0.047628748	0.084535659
GBRAP_137_3663	rep1	0.09627398	0.320447404
GBRAP_137_3664	rep1	0.086399596	0.500537167
GBRAP_137_3665	rep1	0.330612042	0.055410612
GBRAP_137_3666	rep1	0.299174015	0.508529601
GBRAP_137_3667	rep1	0.019066096	0.924557969
GBRAP_137_3668	rep1	0.293960902	0.412836488
GBRAP_137_3669	rep1	-0.015207271	0.94668599
GBRAP_137_3670	rep1	0.062268536	0.730487211
GBRAP_137_3671	rep1	0.257697379	0.781339453
GBRAP_137_3672	rep1	0.200708589	0.246096271
GBRAP_137_3673	rep1	-0.263762179	0.517877397
GBRAP_137_3674	rep1	0.25244856	0.039954277
GBRAP_137_3675	rep1	-0.163514696	0.300073783
GBRAP_137_3676	rep1	0.179670894	0.377399578
GBRAP_137_3677	rep1	0.406089219	0.687071992
GBRAP_137_3678	rep1	0.360246189	0.012742451
GBRAP_137_3679	rep1	-0.626784461	0.712257373
GBRAP_137_3680	rep1	-0.412665949	0.712257373
GBRAP_137_3681	rep1	0.501437096	0.240701018
GBRAP_137_3682	rep1	-0.097600546	0.300716822
GBRAP_137_3683	rep1	-0.126943293	0.910005263
GBRAP_137_3684	rep1	-0.163838594	0.36314863
GBRAP_139_3685	rep1	-0.054815289	0.804604934
GBRAP_139_3686	rep1	0.183696798	0.297009199
GBRAP_139_3687	rep1	0.176519151	0.004519487
GBRAP_139_3688	rep1	0.307629126	0.011328619
GBRAP_139_3689	rep1	0.221174052	7.07908854859061e-05
GBRAP_139_3690	rep1	0.351472487	1.44225533234072e-06
GBRAP_139_3691	rep1	0.093997551	0.338203156
GBRAP_139_3692	rep1	0.329477424	0.000659931
GBRAP_139_3693	rep1	0.329547664	1.5238550838178e-07
GBRAP_139_3694	rep1	-0.077571082	0.687071992
GBRAP_139_3695	rep1	0.058165916	0.535413279
GBRAP_139_3696	rep1	0.171096761	0.561407828
GBRAP_139_3698	rep1	-0.145971653	1
GBRAP_139_3699	rep1	0.214070447	0.159128356
GBRAP_139_3700	rep1	0.083684494	0.475105459
GBRAP_139_3701	rep1	0.008610091	0.556835529
GBRAP_139_3702	rep1	0.282100502	0.021245724
GBRAP_139_3703	rep1	0.238605139	0.084535659
GBRAP_139_3704	rep1	-0.007132897	0.781339453
GBRAP_139_3705	rep1	-0.01426754	0.94814415
GBRAP_139_3706	rep1	0.183696798	0.062472145
GBRAP_139_3707	rep1	-0.081039578	0.173961095
GBRAP_139_3708	rep1	0.166209371	0.005591545
GBRAP_139_3709	rep1	0.516496647	0.083330976
GBRAP_139_3710	rep1	-0.579956296	0.109304147
GBRAP_139_3711	rep1	-0.231340702	0.71461309
GBRAP_139_3712	rep1	0.183696798	0.005139331
GBRAP_139_3713	rep1	0.27190934	0.339148181
GBRAP_139_3714	rep1	-0.072642956	0.516727633
GBRAP_139_3715	rep1	0.011372712	1
GBRAP_139_3716	rep1	0.166418806	0.555594027
GBRAP_139_3717	rep1	-0.222062888	0.445660332
GBRAP_139_3718	rep1	0.162001727	0.241513005
GBRAP_139_3719	rep1	-0.096315502	0.170925313
GBRAP_139_3720	rep1	0.029663169	0.485231969
GBRAP_139_3721	rep1	-0.22494293	0.1507984
GBRAP_139_3722	rep1	-0.323263191	0.000204041
GBRAP_139_3723	rep1	0.128555244	0.794455253
GBRAP_139_3724	rep1	-0.248452562	0.017058214
GBRAP_139_3725	rep1	-0.11937227	0.343495595
GBRAP_139_3726	rep1	0.132733247	0.367030672
GBRAP_139_3727	rep1	0.085849474	0.122300737
GBRAP_139_3728	rep1	0.196520838	0.01665742
GBRAP_139_3729	rep1	0.118479138	0.363178863
GBRAP_139_3730	rep1	0.237136057	0.087054515
GBRAP_139_3731	rep1	0.25676026	0.251948747
GBRAP_139_3732	rep1	0.316898856	0.00025097
GBRAP_139_3733	rep1	0.258984925	0.000124091
GBRAP_139_3734	rep1	0.252816286	4.9873726798415e-10
GBRAP_139_3735	rep1	0.073373383	0.133490678
GBRAP_139_3736	rep1	0.30058731	0.012541181
GBRAP_139_3737	rep1	0.136913785	0.567686448
GBRAP_139_3738	rep1	-0.246462517	5.26231331306643e-06
GBRAP_139_3739	rep1	-0.027107649	0.650175562
GBRAP_139_3740	rep1	0.20296867	0.332839835
GBRAP_139_3741	rep1	0.285463495	0.567686448
GBRAP_139_3742	rep1	0.23092914	0.064888252
GBRAP_139_3743	rep1	0.246837062	3.8327330230824e-05
GBRAP_139_3744	rep1	0.336502336	0.005411528
GBRAP_139_3745	rep1	0.243083229	0.012295376
GBRAP_139_3747	rep1	0.091289264	0.30270326
GBRAP_139_3748	rep1	0.247244225	0.003018335
GBRAP_139_3749	rep1	0.330922751	0.016806741
GBRAP_139_3750	rep1	0.257102739	0.104901735
GBRAP_139_3751	rep1	0.183696798	0.005775024
GBRAP_139_3752	rep1	0.046193274	0.500813523
GBRAP_139_3753	rep1	-0.112696205	0.086203792
GBRAP_139_3754	rep1	0.297154848	0.098386711
GBRAP_139_3755	rep1	0.147621905	0.230785186
GBRAP_139_3756	rep1	0.163659044	0.026098919
GBRAP_139_3757	rep1	0.407992406	0.000687016
GBRAP_139_3758	rep1	0.400271892	0.17992459
GBRAP_139_3759	rep1	0.308548285	0.074722364
GBRAP_139_3760	rep1	-0.013059697	0.909648341
GBRAP_139_3761	rep1	0.31477087	0.048534023
GBRAP_139_3762	rep1	0.161613006	0.666643168
GBRAP_139_3763	rep1	0.257069984	0.007498027
GBRAP_14_3764	rep1	-0.131805028	0.035983389
GBRAP_14_3765	rep1	-0.064230716	0.568993414
GBRAP_14_3766	rep1	-0.00640902	0.408922359
GBRAP_14_3767	rep1	-0.124425498	0.066499346
GBRAP_14_3768	rep1	0.236841857	0.02141174
GBRAP_14_3769	rep1	0.14434813	0.032955075
GBRAP_14_3770	rep1	0.121748844	0.400840708
GBRAP_14_3771	rep1	-0.130597919	0.133832535
GBRAP_14_3772	rep1	-0.017311205	0.573934532
GBRAP_14_3773	rep1	-0.020661701	0.512215846
GBRAP_14_3774	rep1	0.14522265	0.175272947
GBRAP_14_3775	rep1	0.311325325	0.000109054
GBRAP_14_3776	rep1	0.052465901	0.635133017
GBRAP_14_3777	rep1	0.321200321	0.138893721
GBRAP_14_3778	rep1	0.183696798	0.002840992
GBRAP_14_3779	rep1	0.222766362	0.009682132
GBRAP_14_3780	rep1	-0.024594644	0.837282786
GBRAP_14_3781	rep1	0.200670464	0.364933154
GBRAP_14_3782	rep1	0.273894607	5.84046597933706e-05
GBRAP_14_3783	rep1	0.305952548	0.096618423
GBRAP_14_3784	rep1	-0.211844526	0.001183021
GBRAP_14_3785	rep1	0.183696798	0.012075745
GBRAP_14_3786	rep1	0.423830801	0.001182334
GBRAP_14_3787	rep1	0.267056099	0.025181706
GBRAP_14_3788	rep1	0.204468384	0.198918001
GBRAP_14_3789	rep1	-0.129691808	0.068872312
GBRAP_14_3790	rep1	0.147469197	0.385272537
GBRAP_14_3791	rep1	0.221025679	0.311152257
GBRAP_14_3792	rep1	0.200384461	0.00023066
GBRAP_14_3793	rep1	-0.133160308	1
GBRAP_14_3794	rep1	0.140810985	0.128374963
GBRAP_14_3795	rep1	0.140591739	0.048670955
GBRAP_14_3796	rep1	-0.122058483	0.336024983
GBRAP_14_3797	rep1	-0.08856399	0.031258834
GBRAP_14_3798	rep1	0.222690929	0.008997438
GBRAP_14_3799	rep1	-0.637787106	7.1810866900671e-05
GBRAP_14_3800	rep1	-0.401265703	2.14927790886365e-05
GBRAP_14_3801	rep1	-0.164226506	0.001178459
GBRAP_14_3802	rep1	-0.585129895	0.138400038
GBRAP_14_3803	rep1	-0.053758072	0.900771386
GBRAP_14_3804	rep1	0.179692056	0.445660332
GBRAP_14_3805	rep1	0.226493366	0.460644325
GBRAP_14_3806	rep1	0.11822235	0.293476755
GBRAP_14_3807	rep1	0.225652114	0.008995842
GBRAP_14_3808	rep1	-0.066846664	0.890307081
GBRAP_14_3809	rep1	0.107747944	0.551696675
GBRAP_14_3810	rep1	0.183696798	0.919888904
GBRAP_14_3811	rep1	0.624269389	0.867685739
GBRAP_14_3812	rep1	0.415921644	0.516727633
GBRAP_14_3813	rep1	0.120754577	0.087092125
GBRAP_14_3814	rep1	0.843356666	0.316647935
GBRAP_14_3815	rep1	0.245429107	0.556835529
GBRAP_14_3816	rep1	0.137044938	0.55028442
GBRAP_14_3817	rep1	-0.033117226	0.540141875
GBRAP_14_3818	rep1	-0.077717512	0.793087146
GBRAP_14_3819	rep1	0.497062879	0.002608989
GBRAP_14_3821	rep1	0.390147675	0.010609345
GBRAP_14_3822	rep1	-0.156673902	0.182889094
GBRAP_14_3823	rep1	0.093410675	0.030528401
GBRAP_14_3824	rep1	0.021340342	0.782628984
GBRAP_14_3825	rep1	0.055744067	0.925462772
GBRAP_14_3826	rep1	0.251600862	0.035353962
GBRAP_14_3827	rep1	-0.358830437	0.213510577
GBRAP_14_3828	rep1	0.173607857	0.065706189
GBRAP_14_3829	rep1	-0.838904631	0.000731078
GBRAP_14_3830	rep1	0.145628757	0.445660332
GBRAP_14_3831	rep1	0.06821958	0.62106023
GBRAP_14_3832	rep1	0.217530393	0.030389021
GBRAP_14_3833	rep1	-0.087684866	0.445463275
GBRAP_14_3834	rep1	0.172075157	0.018808291
GBRAP_14_3835	rep1	-0.287445803	0.007583405
GBRAP_14_3836	rep1	-0.139245718	0.445660332
GBRAP_14_3837	rep1	0.14906973	0.106794248
GBRAP_14_3838	rep1	0.014362656	0.70781123
GBRAP_14_3839	rep1	0.288959011	0.054220807
GBRAP_14_3840	rep1	0.117267064	0.024637615
GBRAP_14_3841	rep1	0.163086518	0.543440602
GBRAP_14_3842	rep1	0.242113484	0.004885519
GBRAP_14_3843	rep1	0.272785909	0.24569056
GBRAP_14_3844	rep1	0.382788495	0.099593001
GBRAP_14_3845	rep1	0.439795156	0.012250865
GBRAP_14_3846	rep1	0.112435998	0.213250594
GBRAP_14_3847	rep1	0.272744996	0.517305932
GBRAP_14_3848	rep1	0.216863662	0.16413371
GBRAP_14_3849	rep1	0.242324528	0.098387635
GBRAP_14_3850	rep1	0.183696798	0.334704448
GBRAP_14_3851	rep1	0.327336585	0.008393499
GBRAP_14_3852	rep1	0.378079387	0.480893335
GBRAP_14_3853	rep1	0.335699891	0.500029786
GBRAP_14_3854	rep1	0.276806202	0.244479831
GBRAP_14_3855	rep1	0.248087385	0.067457291
GBRAP_14_3856	rep1	0.213774545	0.074368685
GBRAP_14_3857	rep1	0.266454683	0.346997496
GBRAP_14_3858	rep1	0.451177109	0.140177202
GBRAP_14_3859	rep1	0.223774237	0.219008186
GBRAP_14_3860	rep1	0.208085739	0.776821612
GBRAP_14_3861	rep1	0.138499288	0.187808944
GBRAP_14_3862	rep1	0.073473409	0.562518937
GBRAP_14_3863	rep1	0.337047575	0.000954648
GBRAP_14_3864	rep1	-0.115863484	0.295889814
GBRAP_14_3865	rep1	0.294255173	0.001173254
GBRAP_14_3866	rep1	1.064460166	0.197280512
GBRAP_14_3867	rep1	0.211446399	0.000323754
GBRAP_14_3868	rep1	-0.126643323	0.273059463
GBRAP_14_3869	rep1	0.130620022	1
GBRAP_14_3870	rep1	0.245536052	0.039337648
GBRAP_14_3871	rep1	0.26105568	0.098387635
GBRAP_14_3872	rep1	-0.225415868	0.021568306
GBRAP_14_3873	rep1	0.496686566	2.28400154342049e-05
GBRAP_14_3874	rep1	-0.192974262	0.024637615
GBRAP_14_3875	rep1	0.183696798	0.004758891
GBRAP_14_3876	rep1	0.372516111	0.006986323
GBRAP_14_3877	rep1	0.075715148	0.61862574
GBRAP_14_3878	rep1	0.212843143	0.343495595
GBRAP_14_3879	rep1	-0.005933254	0.786412286
GBRAP_14_3880	rep1	0.393150163	0.004890555
GBRAP_14_3881	rep1	0.000724303	0.80333698
GBRAP_14_3882	rep1	0.545436071	0.025906015
GBRAP_14_3883	rep1	0.40169745	0.064178145
GBRAP_14_3884	rep1	0.197795244	0.029018752
GBRAP_14_3885	rep1	0.297275717	0.001775516
GBRAP_150_3886	rep1	-0.031379506	0.932415721
GBRAP_150_3887	rep1	0.024269822	0.441693897
GBRAP_150_3888	rep1	-0.074748246	0.694761003
GBRAP_150_3890	rep1	0.054325047	0.905674432
GBRAP_150_3892	rep1	-0.079337608	1
GBRAP_150_3893	rep1	0.276825802	0.17992459
GBRAP_150_3894	rep1	0.054799065	0.500029786
GBRAP_150_3896	rep1	0.256105293	0.433321027
GBRAP_150_3897	rep1	0.106881201	0.224488431
GBRAP_150_3898	rep1	0.570719921	0.074368685
GBRAP_150_3899	rep1	0.232606398	0.139325409
GBRAP_150_3901	rep1	0.190108818	0.032137945
GBRAP_150_3902	rep1	0.121412519	0.28408339
GBRAP_150_3903	rep1	-0.05047828	0.915216479
GBRAP_150_3905	rep1	0.004410311	0.987352167
GBRAP_150_3906	rep1	-0.62921765	0.71461309
GBRAP_150_3907	rep1	0.286790291	0.122343878
GBRAP_150_3909	rep1	0.56975523	0.431848542
GBRAP_150_3910	rep1	0.017686846	0.812814603
GBRAP_150_3911	rep1	0.204730397	0.445660332
GBRAP_150_3912	rep1	0.092588439	0.807974974
GBRAP_150_3913	rep1	0.297402046	0.318674618
GBRAP_150_3915	rep1	0.07351388	0.572066913
GBRAP_150_3916	rep1	-0.257738392	0.127679609
GBRAP_150_3917	rep1	0.055407106	0.703070674
GBRAP_150_3918	rep1	0.077828163	0.71461309
GBRAP_150_3919	rep1	0.304828097	0.910223375
GBRAP_150_3920	rep1	0.36178912	0.968329817
GBRAP_150_3921	rep1	-0.030009896	0.646944653
GBRAP_150_3922	rep1	0.208957686	0.776821612
GBRAP_150_3923	rep1	-0.034841957	0.94814415
GBRAP_150_3924	rep1	0.201161651	0.027539991
GBRAP_150_3925	rep1	0.361483917	0.004472856
GBRAP_150_3926	rep1	0.227428218	0.40420916
GBRAP_150_3927	rep1	-0.030579355	0.839908779
GBRAP_150_3928	rep1	0.331424739	0.589917529
GBRAP_150_3929	rep1	0.197771983	0.508529601
GBRAP_150_3930	rep1	0.282381073	0.316647935
GBRAP_150_3931	rep1	0.451556289	0.17147432
GBRAP_150_3932	rep1	0.312979815	0.109116535
GBRAP_150_3933	rep1	0.088233712	0.527637691
GBRAP_150_3934	rep1	0.273982921	0.822332779
GBRAP_150_3936	rep1	-0.168106701	0.077215322
GBRAP_150_3938	rep1	0.160794953	0.23737715
GBRAP_150_3939	rep1	0.164503232	0.035127877
GBRAP_150_3940	rep1	0.089407944	0.712257373
GBRAP_153_3941	rep1	0.183696798	0.010244351
GBRAP_153_3942	rep1	0.199293653	0.2275525
GBRAP_153_3943	rep1	0.271159639	0.020613316
GBRAP_153_3944	rep1	0.233451477	0.002414846
GBRAP_153_3945	rep1	0.183696798	0.041378674
GBRAP_153_3946	rep1	0.115312057	0.16276258
GBRAP_153_3947	rep1	0.336187206	0.124186194
GBRAP_153_3948	rep1	0.318043412	0.010916097
GBRAP_153_3949	rep1	0.059517387	0.867685739
GBRAP_153_3950	rep1	0.331253986	0.241513005
GBRAP_153_3951	rep1	0.353621799	0.063441691
GBRAP_153_3952	rep1	0.184855589	0.033932249
GBRAP_157_3953	rep1	0.360904772	1.10407617705112e-06
GBRAP_157_3954	rep1	-0.0533424	1
GBRAP_157_3955	rep1	0.11773138	0.046708918
GBRAP_159_3956	rep1	0.295484185	0.001094864
GBRAP_159_3957	rep1	-0.243762737	0.018458832
GBRAP_159_3958	rep1	0.036139609	0.79913959
GBRAP_159_3959	rep1	0.168712147	0.082310505
GBRAP_159_3960	rep1	0.23940623	0.004879139
GBRAP_159_3961	rep1	0.183696798	0.206237194
GBRAP_159_3962	rep1	0.183696798	1.14544454398999e-07
GBRAP_159_3963	rep1	0.230705988	0.00025097
GBRAP_159_3964	rep1	0.206013219	2.46993280726923e-07
GBRAP_159_3965	rep1	0.114984048	0.018826308
GBRAP_160_3966	rep1	-0.379239397	1.21057609265135e-05
GBRAP_160_3967	rep1	-0.500801377	0.002172328
GBRAP_160_3968	rep1	-0.129610815	0.507207082
GBRAP_160_3969	rep1	-0.608978229	0.005882432
GBRAP_160_3970	rep1	-0.123844447	0.18720525
GBRAP_160_3971	rep1	-0.243117869	0.001359204
GBRAP_160_3972	rep1	-0.453024635	0.031755645
GBRAP_160_3973	rep1	-0.641624671	0.139325409
GBRAP_160_3974	rep1	-0.581837949	0.084228795
GBRAP_160_3975	rep1	-0.208301156	0.600971026
GBRAP_160_3976	rep1	-0.295189085	0.04006992
GBRAP_160_3977	rep1	0.135346365	0.134055007
GBRAP_160_3978	rep1	0.354161326	0.039142936
GBRAP_160_3979	rep1	-0.236306954	0.005016209
GBRAP_160_3980	rep1	-0.418296079	0.034791679
GBRAP_160_3981	rep1	-0.273490653	0.273327164
GBRAP_160_3982	rep1	0.334704586	0.081951995
GBRAP_160_3983	rep1	-0.066324129	0.772723733
GBRAP_160_3984	rep1	0.372491677	0.065528609
GBRAP_160_3985	rep1	-6.83E-05	0.556835529
GBRAP_160_3986	rep1	0.164603657	0.910223375
GBRAP_160_3987	rep1	-0.28256993	0.097666632
GBRAP_160_3988	rep1	-0.270020143	0.017843997
GBRAP_160_3989	rep1	-0.330876375	0.867685739
GBRAP_160_3990	rep1	0.028261079	0.788694259
GBRAP_160_3991	rep1	-0.566943713	0.013358297
GBRAP_160_3992	rep1	-0.318803543	4.41847580461352e-06
GBRAP_160_3993	rep1	-0.126027475	0.116030767
GBRAP_160_3994	rep1	-0.169957765	0.01315758
GBRAP_160_3995	rep1	0.053636257	0.62106023
GBRAP_160_3996	rep1	-0.518917292	0.213510577
GBRAP_160_3997	rep1	-0.545832158	0.21569864
GBRAP_160_3998	rep1	-0.519151429	3.28648852511262e-23
GBRAP_160_3999	rep1	-0.055769137	0.71461309
GBRAP_160_4000	rep1	-0.087032695	0.290892275
GBRAP_160_4001	rep1	0.011783447	0.604072487
GBRAP_160_4002	rep1	-0.048637336	0.848120025
GBRAP_160_4003	rep1	0.040965547	0.547415264
GBRAP_160_4004	rep1	-0.771160305	0.001431542
GBRAP_160_4005	rep1	0.151396306	0.339148181
GBRAP_160_4006	rep1	0.131032259	0.676718952
GBRAP_160_4007	rep1	0.024296976	0.548407479
GBRAP_160_4008	rep1	-0.041176613	0.246212239
GBRAP_160_4009	rep1	0.244772374	0.187116212
GBRAP_160_4010	rep1	0.197703986	0.03550507
GBRAP_160_4011	rep1	0.025267435	0.920181451
GBRAP_160_4012	rep1	0.059070143	0.607071917
GBRAP_160_4013	rep1	0.409826779	0.318674618
GBRAP_160_4014	rep1	0.42364759	0.414147549
GBRAP_160_4016	rep1	0.30922768	0.001716883
GBRAP_160_4017	rep1	-0.339865158	0.706940245
GBRAP_160_4018	rep1	-0.261929021	0.00063396
GBRAP_160_4019	rep1	-0.054602015	0.747401369
GBRAP_160_4020	rep1	0.227024229	0.108375957
GBRAP_160_4021	rep1	0.028811196	0.910457238
GBRAP_160_4022	rep1	0.162243688	0.59660304
GBRAP_160_4023	rep1	0.354124097	0.646944653
GBRAP_160_4024	rep1	0.173127556	0.012250865
GBRAP_160_4025	rep1	0.076781594	0.826834598
GBRAP_160_4026	rep1	0.200122346	0.206237194
GBRAP_160_4027	rep1	0.318626378	0.005632158
GBRAP_160_4028	rep1	-0.231340702	0.003133283
GBRAP_160_4029	rep1	0.011806564	0.974574049
GBRAP_160_4031	rep1	0.120520455	0.516727633
GBRAP_160_4032	rep1	-0.174757173	0.010725796
GBRAP_160_4033	rep1	0.064382763	0.943772525
GBRAP_160_4035	rep1	-0.111759086	0.396567895
GBRAP_160_4036	rep1	-0.435822925	4.6913022176334e-09
GBRAP_160_4037	rep1	-0.743044623	4.37386505876167e-08
GBRAP_160_4038	rep1	-0.668327174	0.014613781
GBRAP_160_4039	rep1	0.198123868	0.313346258
GBRAP_160_4040	rep1	-0.114063314	1
GBRAP_160_4041	rep1	0.049154674	0.866030318
GBRAP_160_4042	rep1	-0.153733294	0.25275114
GBRAP_160_4043	rep1	-0.24926261	0.025898178
GBRAP_160_4044	rep1	-0.196575283	0.021865943
GBRAP_160_4045	rep1	0.170929252	0.015415933
GBRAP_160_4046	rep1	-0.118911629	0.259252898
GBRAP_160_4047	rep1	0.133661826	0.0860273
GBRAP_160_4048	rep1	0.051593262	0.769354473
GBRAP_160_4049	rep1	-0.055929915	0.733219558
GBRAP_160_4050	rep1	-0.001858855	0.561407828
GBRAP_160_4051	rep1	0.151051068	0.867685739
GBRAP_160_4052	rep1	-0.034936926	0.427639911
GBRAP_160_4053	rep1	0.246983042	0.027930094
GBRAP_160_4054	rep1	-0.432593155	0.006604922
GBRAP_160_4055	rep1	0.192547799	0.014572468
GBRAP_160_4056	rep1	0.223894723	0.031258834
GBRAP_160_4057	rep1	0.276983339	2.37933475553956e-07
GBRAP_160_4058	rep1	0.195669439	0.379855518
GBRAP_160_4059	rep1	0.128555244	0.744179323
GBRAP_160_4060	rep1	0.312979815	0.216349257
GBRAP_160_4061	rep1	0.228074184	0.157106463
GBRAP_160_4062	rep1	0.133943763	0.941895299
GBRAP_160_4063	rep1	0.156142306	0.312989756
GBRAP_160_4064	rep1	-0.414063571	0.363178863
GBRAP_160_4065	rep1	-0.012974416	0.712257373
GBRAP_160_4066	rep1	-0.327831289	2.34300420393685e-06
GBRAP_160_4067	rep1	0.160398444	0.212237514
GBRAP_160_4068	rep1	-0.305688043	0.431848542
GBRAP_160_4069	rep1	-0.237943436	0.116651377
GBRAP_160_4070	rep1	-0.304937801	5.4388484329702e-05
GBRAP_160_4071	rep1	-0.142033068	0.084535659
GBRAP_160_4072	rep1	0.21362438	0.822376132
GBRAP_160_4073	rep1	-0.339715839	0.00123324
GBRAP_160_4074	rep1	-0.385276903	0.564058994
GBRAP_160_4075	rep1	-0.290069492	0.17992459
GBRAP_160_4076	rep1	-0.423809648	0.028816043
GBRAP_160_4077	rep1	-0.283466994	0.014844683
GBRAP_160_4078	rep1	-0.177858371	0.281472681
GBRAP_160_4079	rep1	-0.072794477	0.536897029
GBRAP_160_4080	rep1	-0.025822554	0.62106023
GBRAP_160_4081	rep1	0.141876622	0.10414864
GBRAP_160_4082	rep1	-0.188780239	0.054813508
GBRAP_160_4083	rep1	-0.406483412	0.000168687
GBRAP_160_4084	rep1	-0.087662974	0.431848542
GBRAP_160_4085	rep1	0.15655172	0.099593001
GBRAP_160_4086	rep1	0.016586812	1
GBRAP_160_4087	rep1	-0.0614157	0.248921377
GBRAP_160_4088	rep1	-0.06955177	0.108212525
GBRAP_160_4089	rep1	0.074762426	0.822446075
GBRAP_160_4090	rep1	-0.185210665	0.467754283
GBRAP_160_4091	rep1	-0.009552397	0.666598983
GBRAP_160_4092	rep1	-0.650879593	0.005750064
GBRAP_160_4093	rep1	0.082413462	0.592663823
GBRAP_160_4094	rep1	-0.037694447	0.597880304
GBRAP_160_4095	rep1	-0.057791366	0.46908957
GBRAP_160_4096	rep1	-0.013661434	0.884355339
GBRAP_160_4097	rep1	-0.16575236	0.283609934
GBRAP_160_4098	rep1	-0.278462957	0.128777082
GBRAP_160_4099	rep1	-0.259246698	0.00090906
GBRAP_160_4100	rep1	-0.26213999	0.266685838
GBRAP_160_4101	rep1	-0.200855428	0.001245531
GBRAP_160_4102	rep1	-0.013340049	0.898390169
GBRAP_160_4103	rep1	0.035598159	0.48775902
GBRAP_160_4104	rep1	0.216863662	0.002254433
GBRAP_160_4105	rep1	-0.450084398	0.003280407
GBRAP_160_4106	rep1	-0.025993472	0.457562
GBRAP_160_4107	rep1	-0.133160308	0.077297451
GBRAP_160_4108	rep1	-0.749189006	1.1986720317648e-08
GBRAP_160_4109	rep1	0.223225162	0.008831631
GBRAP_160_4110	rep1	-0.172964506	0.25275114
GBRAP_160_4111	rep1	-0.218370255	0.109304147
GBRAP_160_4112	rep1	-0.18258341	0.422356235
GBRAP_160_4113	rep1	0.325052647	0.068872312
GBRAP_160_4114	rep1	0.105694286	0.62106023
GBRAP_160_4115	rep1	0.105048101	0.218602433
GBRAP_160_4116	rep1	-0.150592512	0.089486483
GBRAP_160_4118	rep1	0.432577109	0.251948747
GBRAP_160_4119	rep1	0.449233711	0.027127565
GBRAP_160_4120	rep1	0.134938545	0.2657773
GBRAP_160_4121	rep1	0.320021769	0.517305932
GBRAP_160_4122	rep1	0.196352342	0.139325409
GBRAP_160_4123	rep1	0.09227377	0.668826436
GBRAP_160_4124	rep1	-0.312260697	0.555886959
GBRAP_160_4125	rep1	0.019551834	0.848120025
GBRAP_160_4126	rep1	0.241412296	0.01023237
GBRAP_160_4127	rep1	0.108244569	0.687071992
GBRAP_160_4128	rep1	0.313063932	0.516727633
GBRAP_160_4129	rep1	0.085849474	0.975610185
GBRAP_160_4130	rep1	-0.185537012	0.867685739
GBRAP_160_4131	rep1	0.051701252	0.535413279
GBRAP_160_4132	rep1	-0.48735468	0.213510577
GBRAP_160_4134	rep1	-0.335643436	0.567686448
GBRAP_160_4135	rep1	-0.283429213	0.002830817
GBRAP_160_4136	rep1	0.058165916	0.674777119
GBRAP_160_4137	rep1	0.009366617	0.948813581
GBRAP_160_4138	rep1	-0.006986764	0.704647777
GBRAP_160_4139	rep1	-0.045785048	0.846737592
GBRAP_160_4140	rep1	0.08227648	0.431848542
GBRAP_160_4141	rep1	-0.226935522	0.10140746
GBRAP_160_4142	rep1	0.261157086	0.041763948
GBRAP_160_4143	rep1	0.075198709	0.589917529
GBRAP_160_4144	rep1	0.167842368	0.012578564
GBRAP_160_4145	rep1	0.314941331	0.17992459
GBRAP_160_4146	rep1	-0.00894828	0.415011278
GBRAP_160_4147	rep1	-0.585623367	1.09829759332409e-07
GBRAP_160_4148	rep1	-0.079337608	0.371819078
GBRAP_160_4149	rep1	-0.26011094	0.13692954
GBRAP_160_4150	rep1	0.060638401	0.508529601
GBRAP_160_4151	rep1	0.396241433	0.210509366
GBRAP_160_4152	rep1	-0.514274665	1
GBRAP_160_4153	rep1	-0.665655996	0.000441883
GBRAP_160_4154	rep1	0.14071381	0.618860104
GBRAP_160_4155	rep1	-0.65715478	0.028408447
GBRAP_160_4156	rep1	-0.25183074	0.072150631
GBRAP_160_4157	rep1	-0.105809819	0.564058994
GBRAP_160_4158	rep1	-0.152333927	0.23431468
GBRAP_160_4159	rep1	0.047590283	0.419277151
GBRAP_160_4160	rep1	-0.146871592	0.336340943
GBRAP_160_4161	rep1	0.183932571	0.516727633
GBRAP_160_4163	rep1	0.219916986	0.508529601
GBRAP_160_4164	rep1	0.029797915	0.898390169
GBRAP_160_4165	rep1	0.25645314	0.047726549
GBRAP_160_4166	rep1	0.323012373	0.008142189
GBRAP_160_4167	rep1	-0.18091125	0.21569864
GBRAP_160_4168	rep1	0.049921854	1
GBRAP_160_4169	rep1	-0.293350364	0.025394377
GBRAP_160_4170	rep1	0.285977848	0.06007145
GBRAP_160_4171	rep1	-0.40436162	7.10234663541974e-07
GBRAP_160_4172	rep1	-0.15037186	0.349532356
GBRAP_160_4173	rep1	-0.231340702	0.231356689
GBRAP_160_4174	rep1	-0.422587633	0.009462555
GBRAP_160_4175	rep1	-0.208620625	0.313346258
GBRAP_160_4176	rep1	-0.077085125	0.353284942
GBRAP_160_4177	rep1	-0.041862903	0.999887994
GBRAP_160_4178	rep1	-0.464591638	0.000494285
GBRAP_160_4179	rep1	-0.132330696	0.182516183
GBRAP_160_4180	rep1	-0.602899564	0.139325409
GBRAP_160_4181	rep1	-0.233987851	0.000222558
GBRAP_160_4182	rep1	0.314318473	0.104543145
GBRAP_160_4183	rep1	0.01919088	0.774322553
GBRAP_160_4184	rep1	0.116298409	0.384383245
GBRAP_160_4186	rep1	0.352296402	0.317273868
GBRAP_160_4187	rep1	-0.070724478	0.507207082
GBRAP_160_4188	rep1	0.114499287	0.379855518
GBRAP_160_4189	rep1	-0.224817331	0.666598983
GBRAP_160_4190	rep1	0.145561669	0.216349257
GBRAP_160_4191	rep1	-0.097374846	0.445660332
GBRAP_160_4192	rep1	-0.375166317	0.04926982
GBRAP_160_4193	rep1	0.286790291	0.570057775
GBRAP_160_4194	rep1	0.215808983	0.71461309
GBRAP_160_4195	rep1	0.095984807	0.25762857
GBRAP_160_4196	rep1	0.044257225	0.688375946
GBRAP_160_4197	rep1	-0.088714757	0.530995605
GBRAP_160_4198	rep1	-0.424349316	2.0205865621567e-07
GBRAP_160_4199	rep1	0.165079681	0.556835529
GBRAP_160_4200	rep1	-0.34919324	0.139325409
GBRAP_160_4201	rep1	-0.18619421	0.012742451
GBRAP_160_4202	rep1	-0.205106992	0.033368285
GBRAP_160_4203	rep1	0.126552891	0.128374963
GBRAP_160_4204	rep1	-1.058226531	0.339148181
GBRAP_160_4205	rep1	-0.497549355	0.134685509
GBRAP_160_4206	rep1	0.022152937	0.543440602
GBRAP_160_4207	rep1	-0.003534784	0.926304792
GBRAP_160_4208	rep1	-0.204464996	0.36410742
GBRAP_160_4210	rep1	-0.053773059	0.480893335
GBRAP_160_4211	rep1	-0.018408609	0.968476055
GBRAP_160_4212	rep1	-0.439251494	0.002597295
GBRAP_160_4213	rep1	0.031693704	0.480893335
GBRAP_160_4214	rep1	-0.168547274	0.042254316
GBRAP_160_4215	rep1	-0.475266284	0.002608989
GBRAP_160_4216	rep1	0.054799065	0.737003503
GBRAP_160_4217	rep1	-0.415765273	0.005289859
GBRAP_160_4218	rep1	-0.341162696	0.014496504
GBRAP_160_4219	rep1	-0.323263191	0.025898
GBRAP_160_4220	rep1	-0.342671049	0.000106389
GBRAP_160_4221	rep1	-0.643979117	0.023605438
GBRAP_160_4222	rep1	-0.103926875	0.147174518
GBRAP_160_4223	rep1	-0.251240259	0.008000664
GBRAP_160_4224	rep1	-0.600169771	0.001497435
GBRAP_160_4225	rep1	-0.405375956	0.139325409
GBRAP_160_4226	rep1	-0.714139217	8.80705225974943e-08
GBRAP_160_4227	rep1	-0.148050358	0.097208506
GBRAP_160_4228	rep1	-0.451645923	0.066644519
GBRAP_160_4229	rep1	-0.167890545	0.388438164
GBRAP_160_4230	rep1	-0.100524193	0.049908093
GBRAP_160_4231	rep1	-0.295388753	6.12719335690408e-05
GBRAP_160_4232	rep1	-0.104951071	0.244479831
GBRAP_160_4233	rep1	-0.401603568	2.28400154342049e-05
GBRAP_160_4234	rep1	-0.2895766	0.133832535
GBRAP_160_4235	rep1	-0.488728544	2.37933475553956e-07
GBRAP_160_4236	rep1	-0.006439243	0.862703147
GBRAP_160_4237	rep1	-0.318106572	0.074368685
GBRAP_160_4238	rep1	-0.331610397	0.007945079
GBRAP_160_4239	rep1	0.183696798	0.273327164
GBRAP_160_4240	rep1	-0.045437201	0.87244444
GBRAP_160_4241	rep1	-0.050670988	0.568267035
[truncated: 17,436 more rows]
