# Supplementary material for: Multiplex design and discovery of proximity handles for programmable proteome editing
Source: bioRxiv. 2025 Oct 13:2025.10.13.681693. Preprint. [Version 1] doi: 10.1101/2025.10.13.681693 (PMC12632987; doi:10.1101/2025.10.13.681693)
Supplement: Supplement 5 — Table S5: Results of the LABEL-seq screen with combined replicate significance testing [file media-5.csv]

Column Descriptions:
effector_handle_ID	Designed effector handle identifier
median_log2FC	The median log2(FLAG/Myc fold-change) for all log2(FLAG/Myc fold-changes) measured for the row-indicated effector_handle_ID
adjusted_p_value	Benjamini-Hochberg corrected p values from the Wilcoxon signed-rank test
effector_handle_ID	median_log2FC	adjusted_p_value
FBXL12_hotspot_105_2	-0.834703669	2.19839014639246e-34
FBXL12_hotspot_109_3	0.364182062	0.274995789
FBXL12_hotspot_109_4	-0.541712197	5.39265884709597e-34
FBXL12_hotspot_109_5	-0.530670884	1.42675249735007e-36
FBXL12_hotspot_109_6	0.109756815	0.059707613
FBXL12_hotspot_109_7	0.116794622	0.37978053
FBXL12_hotspot_127_8	-0.132791147	0.340288418
FBXL12_hotspot_134_9	0.109600332	0.095102307
FBXL12_hotspot_141_10	-0.07862975	0.413958284
FBXL12_hotspot_141_11	0.126162219	0.27033451
FBXL12_hotspot_147_12	-0.623167985	4.34288418189762e-31
FBXL12_hotspot_147_13	-0.062170189	0.001214718
FBXL12_hotspot_147_14	0.119178763	0.193707192
FBXL12_hotspot_147_15	0.22984523	0.153226186
FBXL12_hotspot_162_16	-0.048742068	0.615390497
FBXL12_hotspot_16_17	0.0399142	0.807863662
FBXL12_hotspot_16_18	0.09653313	0.504212178
FBXL12_hotspot_16_19	-0.07967991	0.771640898
FBXL12_hotspot_16_20	-0.134050754	0.00572496
FBXL12_hotspot_16_21	-0.1650465	0.05535037
FBXL12_hotspot_16_22	0.085701245	0.520593982
FBXL12_hotspot_16_23	0.127103593	0.477933223
FBXL12_hotspot_16_24	0.170943214	7.55518187038403e-14
FBXL12_hotspot_186_25	0.093817573	0.148656943
FBXL12_hotspot_186_26	0.195601929	5.21132498531082e-05
FBXL12_hotspot_186_27	0.107747944	0.001046715
FBXL12_hotspot_186_28	0.157276234	0.01519722
FBXL12_hotspot_186_29	-0.228696187	0.000134868
FBXL12_hotspot_186_30	0.100354016	0.392833186
FBXL12_hotspot_186_31	-0.131579741	0.044599217
FBXL12_hotspot_186_32	0.126552158	0.009627775
FBXL12_hotspot_186_33	0.142639137	0.010474041
FBXL12_hotspot_186_34	0.294489645	0.001883465
FBXL12_hotspot_186_35	0.048206868	0.182438903
FBXL12_hotspot_186_36	0.111421403	0.083666796
FBXL12_hotspot_186_37	0.172271193	4.89621753222654e-05
FBXL12_hotspot_186_38	-0.008185242	0.825043144
FBXL12_hotspot_186_39	0.222461495	0.002285737
FBXL12_hotspot_186_40	0.165351127	0.026491156
FBXL12_hotspot_186_41	0.339962619	0.064510622
FBXL12_hotspot_20_42	0.114889734	0.057697453
FBXL12_hotspot_20_43	-0.465644931	6.57535335410078e-11
FBXL12_hotspot_23_44	0.045444629	0.114307984
FBXL12_hotspot_23_45	-0.506252342	3.73070662070305e-09
FBXL12_hotspot_23_46	-0.320446677	0.098705521
FBXL12_hotspot_23_47	-0.040326375	0.085154782
FBXL12_hotspot_23_48	-0.468550396	2.03826556132806e-23
FBXL12_hotspot_23_49	-0.046935223	0.16227815
FBXL12_hotspot_23_50	0.248306975	2.49328197755156e-08
FBXL12_hotspot_24_51	0.08033565	0.006963479
FBXL12_hotspot_28_52	-0.042649724	0.780288362
FBXL12_hotspot_28_53	0.058165916	0.46841159
FBXL12_hotspot_28_54	-0.418200456	0.030709473
FBXL12_hotspot_28_55	0.14687099	0.075523833
FBXL12_hotspot_28_56	-0.776776298	0.008502004
FBXL12_hotspot_35_57	-0.095787035	0.003720956
FBXL12_hotspot_35_58	-0.371697769	4.81579063965505e-19
FBXL12_hotspot_35_59	-0.274114894	3.57129703017345e-09
FBXL12_hotspot_35_60	-0.433930824	1.30778120929603e-09
FBXL12_hotspot_35_61	-0.360239726	3.45405061370818e-07
FBXL12_hotspot_35_62	0.100304146	0.001730447
FBXL12_hotspot_52_63	-0.889420916	3.09824537815338e-11
FBXL12_hotspot_52_64	-0.454882315	2.10034984885781e-38
FBXL12_hotspot_52_65	-0.217976053	2.22055881455766e-09
FBXL12_hotspot_54_66	-0.266567062	1.8519042237573e-13
FBXL12_hotspot_54_67	-0.09162621	0.027685385
FBXL12_hotspot_54_68	-0.34688012	3.54907213996245e-07
FBXL12_hotspot_54_69	-0.011254007	0.584509562
FBXL12_hotspot_54_70	-0.048879857	0.412490845
FBXL12_hotspot_59_71	-0.322496926	1.64339473926481e-19
FBXL12_hotspot_59_72	-0.07697342	0.020733377
FBXL12_hotspot_59_73	-0.363490186	0.001101478
FBXL12_hotspot_59_74	0.184671775	0.002763731
FBXL12_hotspot_59_75	-0.310248093	2.15854395191461e-05
FBXL12_hotspot_59_76	-0.365760152	2.25124712517012e-21
FBXL12_hotspot_59_77	0.085247156	0.369414145
FBXL12_hotspot_59_78	0.03231045	0.997622759
FBXL12_hotspot_59_79	-0.206954233	0.000228943
FBXL12_hotspot_59_80	-0.400082879	1.57000048174132e-08
FBXL12_hotspot_59_81	-0.417063211	2.50458057975473e-05
FBXL12_hotspot_59_82	-0.217665765	0.013943504
FBXL12_hotspot_59_83	-0.092568079	0.577462976
FBXL12_hotspot_59_84	-0.543668217	0.005783334
FBXL12_hotspot_59_85	-0.444334425	0.046431938
FBXL12_hotspot_67_86	-0.304300021	2.88516685939931e-10
FBXL12_hotspot_69_87	-0.369462808	4.61516112222414e-20
FBXL12_hotspot_69_88	-0.106574822	0.658538084
FBXL12_hotspot_69_89	0.237842463	0.166756921
FBXL12_hotspot_69_90	-0.070750526	0.754342106
FBXL12_hotspot_77_91	-0.733841042	1.42675249735007e-36
FBXL12_hotspot_77_92	0.051029092	0.514386477
FBXL12_hotspot_78_93	-0.726394445	6.12541409346545e-27
FBXL12_hotspot_78_94	0.318682804	0.006034851
FBXL12_hotspot_78_95	-0.490468895	5.16843514905515e-18
FBXL12_hotspot_81_96	0.190024448	4.34736510674327e-05
FBXL12_hotspot_81_97	0.14910964	0.000175793
FBXL12_hotspot_82_98	0.108168191	0.414080459
FBXL12_hotspot_82_99	0.090085332	0.213360072
FBXL12_hotspot_95_100	-0.315315461	4.39355144400675e-13
FBXL12_hotspot_95_101	-0.00894828	0.443195398
FBXL12_hotspot_95_102	0.243078608	0.743031593
FBXL12_hotspot_9_103	0.077926688	0.024603885
FBXL12_hotspot_9_104	0.001272162	0.977502172
FBXL12_hotspot_9_105	0.136002057	0.240125893
FBXL12_hotspot_9_106	-0.240239312	0.624658223
FBXL12_hotspot_9_107	0.195784391	0.009276983
FBXL12_hotspot_9_108	-0.049785817	0.061837356
FBXL12_hotspot_9_109	0.04567161	0.780505387
FBXL12_hotspot_9_110	-0.012904654	0.655367465
FBXL12_hotspot_9_111	0.153926258	0.350592132
FBXL12_hotspot_9_112	-0.275829071	1.20534539976005e-07
FBXL12_hotspot_9_113	-0.105573323	0.144078567
FBXL12_hotspot_9_114	-0.156971201	5.76234112064709e-07
FBXL12_hotspot_9_115	0.009018266	0.875323281
FBXL12_hotspot_9_116	0.010091375	0.975568505
FBXL12_hotspot_9_117	0.088942528	0.460033387
FBXL12_hotspot_9_118	-0.563161027	7.30862386841953e-91
FBXL12_hotspot_9_119	0.041800315	0.918315484
FBXL12_hotspot_9_120	-0.036905747	0.781627232
FBXL12_hotspot_9_121	-0.228054299	6.27813986143585e-11
FBXL12_hotspot_9_122	0.062575403	0.006403929
FBXL12_hotspot_9_123	-0.030722379	0.661379281
FBXL12_hotspot_9_124	-0.160923195	0.460033387
FBXL12_hotspot_9_125	0.229697836	0.17610122
GBRAPL2_0_7187	0.019859839	0.434665928
GBRAPL2_0_7188	-0.001585894	0.235636215
GBRAPL2_0_7189	-0.520929794	7.17543385157953e-12
GBRAPL2_0_7190	-0.379937553	8.8635445804149e-07
GBRAPL2_0_7191	0.230318173	0.021998204
GBRAPL2_0_7192	-0.305213326	0.000383822
GBRAPL2_0_7193	0.329538302	0.004585796
GBRAPL2_0_7194	0.237969753	0.005388465
GBRAPL2_0_7195	0.163120923	0.139398189
GBRAPL2_0_7196	0.192337603	0.000383453
GBRAPL2_0_7197	0.244895113	0.000902314
GBRAPL2_0_7198	0.104032217	0.280243106
GBRAPL2_0_7199	0.196189454	0.000447929
GBRAPL2_0_7200	0.104359335	0.069368322
GBRAPL2_0_7201	0.041763198	0.471307295
GBRAPL2_0_7202	0.099864417	0.345974474
GBRAPL2_0_7203	0.079832404	0.478961188
GBRAPL2_0_7204	0.078904818	0.522139709
GBRAPL2_0_7205	0.126289858	0.015371679
GBRAPL2_0_7206	0.119962009	0.041304979
GBRAPL2_0_7207	-0.064727298	0.392983862
GBRAPL2_0_7208	0.152335252	0.070728213
GBRAPL2_0_7209	-0.227165026	0.265403326
GBRAPL2_0_7210	-0.001791497	0.585763278
GBRAPL2_0_7211	0.10872208	0.02281833
GBRAPL2_0_7212	0.328138805	0.002292506
GBRAPL2_0_7213	-0.118422816	0.108477739
GBRAPL2_0_7214	0.079478106	0.312838747
GBRAPL2_0_7215	0.063254948	0.461728837
GBRAPL2_0_7216	0.168678608	0.041325501
GBRAPL2_0_7217	-0.034528971	0.925238275
GBRAPL2_0_7218	0.210488089	5.55070138336208e-05
GBRAPL2_0_7219	0.004826121	0.935144238
GBRAPL2_0_7220	-0.015573116	0.915747686
GBRAPL2_0_7221	0.025249329	0.269315057
GBRAPL2_0_7222	0.132782749	0.194231083
GBRAPL2_0_7223	0.33046774	0.001537008
GBRAPL2_0_7224	0.136130489	0.096518576
GBRAPL2_0_7225	-0.069228714	0.15444643
GBRAPL2_0_7226	0.239851842	0.001749407
GBRAPL2_0_7227	0.212549104	0.007823395
GBRAPL2_0_7228	0.048000652	0.579188014
GBRAPL2_0_7229	-0.02417393	0.202376926
GBRAPL2_0_7230	0.13782763	0.065824178
GBRAPL2_0_7232	0.083213784	0.459269822
GBRAPL2_0_7233	0.015256178	0.904699507
GBRAPL2_0_7234	0.243985231	0.028979524
GBRAPL2_0_7236	0.224390292	0.024612767
GBRAPL2_0_7237	-0.020677507	0.96858845
GBRAPL2_0_7238	0.010533468	0.940145909
GBRAPL2_0_7239	0.074467728	0.804378812
GBRAPL2_0_7240	0.016507243	0.605783973
GBRAPL2_0_7241	0.002111222	0.853989147
GBRAPL2_0_7242	0.159299266	0.003299634
GBRAPL2_0_7243	0.01244835	0.83414385
GBRAPL2_0_7244	-0.291268898	1.15547684334762e-07
GBRAPL2_0_7245	0.154493404	0.000329583
GBRAPL2_0_7246	0.169475995	0.458723125
GBRAPL2_0_7247	-0.033320725	0.371120605
GBRAPL2_0_7248	0.097472004	0.025808169
GBRAPL2_0_7249	-0.045804892	0.716993422
GBRAPL2_0_7250	-0.065053032	0.747893556
GBRAPL2_0_7251	-0.107638636	0.691841042
GBRAPL2_0_7252	0.04626348	0.330997903
GBRAPL2_0_7253	0.151646579	0.114078982
GBRAPL2_0_7254	0.052844104	0.572536843
GBRAPL2_0_7255	-0.087980938	0.132503453
GBRAPL2_0_7256	0.086704175	0.074995501
GBRAPL2_0_7257	-0.051295798	0.540954896
GBRAPL2_0_7258	-0.028791908	0.94288723
GBRAPL2_0_7259	0.153599407	0.005340567
GBRAPL2_0_7260	0.247665748	0.03935681
GBRAPL2_0_7261	0.058923542	0.850407459
GBRAPL2_0_7262	0.203104529	0.024603885
GBRAPL2_0_7263	0.110230118	0.277672482
GBRAPL2_106_7264	-0.195115086	0.113503411
GBRAPL2_106_7265	-0.285051902	0.001067762
GBRAPL2_106_7266	0.001044962	0.816659392
GBRAPL2_106_7267	0.225617671	0.085335617
GBRAPL2_106_7268	-0.012030547	0.563624015
GBRAPL2_106_7269	-0.274304102	0.17152282
GBRAPL2_128_7270	-0.267617145	0.022820216
GBRAPL2_128_7271	-0.851926016	0.000369201
GBRAPL2_128_7272	-0.209509619	0.013842005
GBRAPL2_128_7273	-0.585786076	2.15877129240655e-05
GBRAPL2_128_7274	-0.505885198	4.78932857681379e-12
GBRAPL2_128_7275	-0.585064853	3.5418417218662e-09
GBRAPL2_128_7276	-0.257684365	0.133494848
GBRAPL2_128_7278	0.112217821	0.946180328
GBRAPL2_128_7279	-0.539478346	0.027007173
GBRAPL2_128_7280	-0.7937668	2.71392442801183e-05
GBRAPL2_128_7281	-0.330028599	0.000758974
GBRAPL2_128_7282	-0.38057385	0.205780583
GBRAPL2_128_7283	-0.457565181	3.09429404686178e-05
GBRAPL2_128_7284	-0.033511137	0.586363986
GBRAPL2_128_7285	-0.134365144	0.539909405
GBRAPL2_128_7286	-0.551412001	0.056575123
GBRAPL2_128_7287	-0.633302092	0.007421724
GBRAPL2_128_7288	-0.20335402	0.004878612
GBRAPL2_128_7289	-0.098523721	0.50042362
GBRAPL2_128_7290	-0.128158861	0.412490845
GBRAPL2_128_7291	0.055709654	0.703824244
GBRAPL2_128_7292	-0.166175474	6.88323253874371e-06
GBRAPL2_128_7293	-0.420987963	0.000293324
GBRAPL2_128_7294	0.041954797	0.936203087
GBRAPL2_128_7295	-0.663229591	0.017577289
GBRAPL2_128_7296	-0.305213085	0.0147972
GBRAPL2_128_7297	-0.193550371	0.0372433
GBRAPL2_128_7298	-0.397423683	2.36130465236627e-05
GBRAPL2_128_7299	-0.468379899	0.100342908
GBRAPL2_151_7300	0.270724725	0.002210525
GBRAPL2_151_7301	0.073290627	0.736761554
GBRAPL2_151_7302	0.200383254	0.00936722
GBRAPL2_151_7303	0.17895509	0.038638116
GBRAPL2_151_7304	0.034350037	0.931135345
GBRAPL2_151_7305	-0.355508688	0.001354622
GBRAPL2_151_7306	0.122688949	0.097228182
GBRAPL2_151_7307	-0.403174917	3.06141546803562e-05
GBRAPL2_151_7308	0.202037036	0.137256184
GBRAPL2_151_7309	0.043651334	0.842120248
GBRAPL2_151_7310	0.111193674	0.053996503
GBRAPL2_151_7311	-0.044279266	0.437414263
GBRAPL2_151_7312	0.307193995	0.014963241
GBRAPL2_151_7313	-0.082203433	0.536906063
GBRAPL2_151_7314	0.164492141	0.013928455
GBRAPL2_151_7315	-0.125971406	0.381869687
GBRAPL2_151_7316	0.26558109	0.008106544
GBRAPL2_151_7317	0.06229691	0.214359755
GBRAPL2_151_7318	0.241975348	0.005701982
GBRAPL2_151_7319	0.14080143	0.563624015
GBRAPL2_151_7320	0.182931491	8.03117698186791e-05
GBRAPL2_151_7321	0.168315352	0.00068096
GBRAPL2_151_7323	0.390035467	0.020311988
GBRAPL2_151_7324	0.242033043	0.000470619
GBRAPL2_151_7325	0.128687784	0.023744742
GBRAPL2_151_7326	0.164329498	0.010407015
GBRAPL2_175_7327	0.117963829	0.030110818
GBRAPL2_175_7329	0.194408031	0.06193869
GBRAPL2_175_7330	0.207303184	0.041044282
GBRAPL2_175_7331	0.070442533	0.200301167
GBRAPL2_175_7332	0.136212235	0.05991828
GBRAPL2_175_7333	0.118837458	0.04021241
GBRAPL2_175_7334	0.08604947	0.016739488
GBRAPL2_175_7335	0.043642838	0.924635662
GBRAPL2_175_7336	0.165718602	0.007781699
GBRAPL2_175_7337	0.061055724	0.307139638
GBRAPL2_175_7338	-0.357785975	1.52466530221369e-26
GBRAPL2_175_7339	0.220018988	5.84182074401102e-05
GBRAPL2_175_7340	0.216683816	1.00872082312375e-05
GBRAPL2_175_7341	0.141995745	0.00592984
GBRAPL2_43_7342	0.124797765	0.087967416
GBRAPL2_53_7343	0.199095557	0.020862019
GBRAPL2_53_7344	0.230235894	0.001276567
GBRAPL2_53_7345	0.079231637	0.104642371
GBRAPL2_53_7346	0.199555649	0.032538325
GBRAPL2_53_7347	-0.185475158	0.357638212
GBRAPL2_53_7348	0.151646579	0.029599022
GBRAPL2_53_7349	0.091528048	0.274761459
GBRAPL2_53_7350	0.177335044	0.1053053
GBRAPL2_53_7351	0.157340029	0.000641072
GBRAPL2_53_7353	0.275195152	7.27480194899648e-05
GBRAPL2_53_7354	0.165931155	0.002211116
GBRAPL2_53_7355	0.379065833	0.001801787
GBRAPL2_53_7356	0.229090821	0.000385078
GBRAPL2_53_7357	0.126054443	0.000753819
GBRAPL2_53_7358	0.217446744	0.004067179
GBRAPL2_53_7359	0.276395215	0.001291551
GBRAPL2_53_7360	0.110759462	0.261469317
GBRAPL2_53_7361	0.218918179	0.005206486
GBRAPL2_53_7362	0.159659336	0.000689859
GBRAPL2_53_7363	0.174326846	0.014053328
GBRAPL2_53_7364	0.220898883	0.153925169
GBRAPL2_53_7365	0.01190365	0.577904612
GBRAPL2_53_7366	-0.032348087	0.476618987
GBRAPL2_53_7367	0.299294712	3.54556374280837e-06
GBRAPL2_54_7368	-0.390145607	0.138782122
GBRAPL2_54_7369	-0.231340702	3.81813848319771e-08
GBRAPL2_54_7370	-0.040947412	0.868117986
GBRAPL2_54_7371	-0.059085305	0.746356346
GBRAPL2_54_7372	0.186237374	0.500309097
GBRAPL2_54_7373	0.032371254	0.780976028
GBRAPL2_54_7374	-0.178998424	0.153659191
GBRAPL2_54_7375	-0.389313486	0.008541352
GBRAPL2_54_7376	-0.211635469	0.009231457
GBRAPL2_54_7377	-0.193434964	0.11613444
GBRAPL2_54_7378	-0.110836652	0.022591305
GBRAPL2_54_7379	-0.19246633	0.458723125
GBRAPL2_54_7380	0.053713144	0.747893556
GBRAPL2_54_7381	-0.180460152	2.99450460033102e-05
GBRAPL2_54_7382	0.120722725	0.139923919
GBRAPL2_54_7383	-0.127953123	0.476335507
GBRAPL2_54_7385	0.153597198	0.122090036
GBRAPL2_54_7386	-0.457579613	7.43345146095355e-05
GBRAPL2_54_7387	-0.429026412	0.011248361
GBRAPL2_54_7388	-0.363120544	1.5035949467954e-08
GBRAPL2_54_7389	-0.26528958	0.001012417
GBRAPL2_54_7390	-0.022850138	0.780230304
GBRAPL2_63_7391	0.206232632	5.55671434253378e-13
GBRAPL2_63_7392	0.069919158	0.240889192
GBRAPL2_63_7393	0.216364654	1.18881009386329e-07
GBRAPL2_63_7394	0.070951779	0.009534122
GBRAPL2_63_7395	0.005832269	0.55033891
GBRAPL2_63_7396	0.0813939	0.102550729
GBRAPL2_63_7397	0.023292512	0.788295882
GBRAPL2_63_7398	0.061886576	0.089286811
GBRAPL2_63_7399	-0.071725613	0.17947846
GBRAPL2_63_7400	-0.060542774	0.719138001
GBRAPL2_63_7401	0.131461255	0.17490197
GBRAPL2_63_7402	0.038823168	0.296492152
GBRAPL2_63_7403	-0.012007539	0.705612568
GBRAPL2_63_7404	0.015080794	0.98205584
GBRAPL2_63_7405	-0.246527526	0.002343694
GBRAPL2_63_7406	-0.09687418	0.140045376
GBRAPL2_63_7407	0.02160686	0.881096525
GBRAPL2_64_7408	0.118099742	0.001871251
GBRAPL2_64_7409	-0.023628176	0.984847419
GBRAPL2_83_7410	-0.051650151	1
GBRAPL2_83_7411	-0.364301717	6.26755469073708e-05
GBRAPL2_83_7413	-0.416638756	0.205618293
GBRAPL2_83_7414	0.119279727	0.704247116
GBRAPL2_83_7415	-0.005191485	0.932957317
GBRAPL2_83_7416	0.183696798	0.067888455
GBRAPL2_83_7417	0.033808236	0.743031593
GBRAPL2_83_7418	0.388494007	0.021760605
GBRAPL2_85_7419	0.084161124	0.030049614
GBRAPL2_85_7420	0.1897139	0.007653063
GBRAPL2_85_7421	0.265824923	0.000538335
GBRAPL2_93_7422	0.149905553	0.381869687
GBRAPL2_93_7423	-0.302153849	0.015174677
GBRAPL2_93_7424	0.136897114	0.154054998
GBRAPL2_93_7425	-0.33214634	0.003158854
GBRAP_106_2555	-0.507146988	0.000967582
GBRAP_106_2556	-0.475590316	4.64403390317465e-34
GBRAP_106_2557	-0.489969442	3.65589927696958e-10
GBRAP_106_2558	-0.710694234	6.00637564523779e-05
GBRAP_106_2559	0.075025967	0.06487808
GBRAP_106_2560	0.124658674	0.311760319
GBRAP_106_2561	-0.179353588	3.0275523847174e-08
GBRAP_106_2562	-0.133253489	0.091641499
GBRAP_106_2563	0.276386692	0.00878596
GBRAP_106_2564	0.041779143	0.43779727
GBRAP_117_2565	0.580957204	0.01143809
GBRAP_117_2567	0.138945934	0.078689345
GBRAP_117_2568	0.089464634	0.344690278
GBRAP_117_2570	0.428777551	5.27961080372897e-05
GBRAP_117_2571	-0.014583856	0.710927173
GBRAP_117_2572	0.244521414	0.061354406
GBRAP_117_2573	0.240182538	0.313049611
GBRAP_117_2574	0.051817187	0.68363631
GBRAP_117_2575	0.303012472	0.001958554
GBRAP_117_2576	0.210296678	0.322954519
GBRAP_117_2577	0.018637551	0.945091761
GBRAP_117_2578	0.274220747	0.109149598
GBRAP_117_2579	0.096923943	0.222272137
GBRAP_117_2580	0.191945953	0.75749417
GBRAP_117_2581	0.265498925	0.053648032
GBRAP_117_2582	0.527804661	0.104515755
GBRAP_117_2583	0.007176836	0.936203087
GBRAP_117_2584	0.237119652	0.002234925
GBRAP_117_2586	0.280854124	0.053648032
GBRAP_117_2587	0.21603508	0.476322886
GBRAP_117_2588	-0.134925252	0.001412962
GBRAP_117_2589	0.098446525	0.022752292
GBRAP_117_2590	0.042440567	1
GBRAP_117_2592	0.191492687	0.142124838
GBRAP_117_2593	0.369026815	0.098479687
GBRAP_117_2594	0.152386549	0.098705521
GBRAP_117_2595	0.173088884	0.000890014
GBRAP_117_2596	0.170543191	0.005414722
GBRAP_117_2597	0.060796813	0.501292322
GBRAP_117_2598	0.263276537	0.13469619
GBRAP_117_2599	0.2160681	0.02125221
GBRAP_117_2600	0.361924386	0.051329473
GBRAP_117_2602	0.277821353	1.12493150390873e-05
GBRAP_117_2603	0.284765869	0.000167744
GBRAP_117_2604	0.186482637	0.03935681
GBRAP_11_2605	0.225443432	0.038045542
GBRAP_11_2606	0.264131311	0.000995308
GBRAP_11_2607	0.244654663	0.000183017
GBRAP_11_2608	0.144725467	0.092440221
GBRAP_11_2609	-0.172900038	0.012657021
GBRAP_11_2610	0.082648849	0.500795408
GBRAP_11_2611	0.046919896	0.572532192
GBRAP_11_2612	0.159546905	0.02317862
GBRAP_11_2613	0.246942289	0.17947846
GBRAP_11_2614	0.236847044	0.031341056
GBRAP_11_2615	0.282666487	0.000777552
GBRAP_11_2616	0.264679266	0.008270836
GBRAP_11_2617	0.180318942	0.037622276
GBRAP_11_2618	0.234828932	0.002785232
GBRAP_11_2619	0.025310572	0.978415433
GBRAP_11_2620	0.183416854	0.002356405
GBRAP_11_2621	0.434742927	0.012910009
GBRAP_11_2622	0.032468138	0.841793698
GBRAP_11_2623	0.193049195	0.152970924
GBRAP_11_2624	0.268603029	0.032865447
GBRAP_11_2625	0.331735692	0.009149767
GBRAP_11_2626	-0.011241915	1
GBRAP_11_2627	0.152931409	0.559524028
GBRAP_11_2628	0.231720141	0.586363986
GBRAP_11_2629	0.182187145	0.003290851
GBRAP_11_2630	0.295354277	0.001343005
GBRAP_11_2632	0.005046752	0.881096525
GBRAP_11_2633	-0.043407542	0.967549817
GBRAP_11_2634	-0.200102791	0.096220576
GBRAP_11_2635	0.190743942	0.550361674
GBRAP_11_2636	-0.275465222	0.00488816
GBRAP_11_2637	0.05747234	0.344618044
GBRAP_11_2638	0.15588981	0.513695465
GBRAP_11_2639	0.077371178	0.311760319
GBRAP_11_2640	0.232737566	0.151269761
GBRAP_11_2641	0.11164518	1
GBRAP_11_2642	-0.357516119	0.323860327
GBRAP_11_2643	0.27102593	0.166308033
GBRAP_11_2644	0.458568129	0.00277247
GBRAP_11_2645	0.239732805	3.81674685312943e-05
GBRAP_11_2646	0.381144781	2.30929004215122e-05
GBRAP_11_2647	0.39428294	0.070441647
GBRAP_11_2648	0.122058149	0.000527818
GBRAP_11_2649	0.289417046	5.04770244743458e-05
GBRAP_11_2650	0.247429889	0.803177357
GBRAP_11_2651	0.200974789	9.16691373298774e-06
GBRAP_11_2652	0.279282855	4.10941652105364e-10
GBRAP_11_2653	0.269239125	0.000146093
GBRAP_11_2654	0.236172561	5.86908438537688e-08
GBRAP_11_2655	0.19190438	0.030391547
GBRAP_11_2656	0.336077223	1.37906745485413e-07
GBRAP_11_2657	0.176576906	0.001257744
GBRAP_11_2658	0.39124724	0.000455359
GBRAP_11_2659	0.282346387	0.000165937
GBRAP_11_2660	0.304305297	5.03701592372092e-07
GBRAP_11_2661	0.255805657	0.000773064
GBRAP_11_2662	0.168987082	0.005653934
GBRAP_11_2663	0.235704102	0.000105286
GBRAP_11_2664	0.347837488	0.00161724
GBRAP_11_2665	0.222536873	0.067953614
GBRAP_11_2666	0.296620841	0.012910009
GBRAP_11_2667	-0.102025693	0.091641499
GBRAP_11_2668	0.10097136	0.021618801
GBRAP_11_2669	0.252324114	0.000200972
GBRAP_11_2670	0.03814071	0.752509472
GBRAP_11_2671	0.18914112	0.000162406
GBRAP_11_2672	0.186100513	0.002343838
GBRAP_11_2673	0.076383774	0.006217007
GBRAP_11_2674	0.217709855	2.99884828941724e-07
GBRAP_11_2675	0.186728541	4.14643741408492e-05
GBRAP_11_2676	0.140577073	0.710927173
GBRAP_11_2677	0.211145384	0.138782122
GBRAP_11_2679	-0.168500557	0.027667016
GBRAP_11_2680	0.145215812	0.000342166
GBRAP_11_2681	0.266619039	0.001515353
GBRAP_11_2682	-0.881558362	8.25300406948525e-10
GBRAP_11_2683	0.049207999	0.520593982
GBRAP_11_2686	0.351007542	0.009049221
GBRAP_11_2687	0.231962669	0.017644731
GBRAP_11_2688	0.134919143	0.086844641
GBRAP_11_2689	0.195099758	0.08976509
GBRAP_11_2690	0.063854838	0.449982074
GBRAP_11_2691	-0.0664912	0.53089532
GBRAP_11_2692	-0.05086571	0.477021147
GBRAP_11_2693	0.552283099	0.000546794
GBRAP_11_2694	0.166214721	0.794401029
GBRAP_11_2695	0.066060506	0.462614751
GBRAP_11_2696	0.078569848	0.633487742
GBRAP_11_2697	0.340981779	0.000825397
GBRAP_11_2698	0.135154106	0.242778429
GBRAP_11_2699	0.198163886	0.018221404
GBRAP_11_2700	0.119668498	0.458723125
GBRAP_11_2701	-0.007536185	0.857045384
GBRAP_11_2702	0.13447562	0.240894571
GBRAP_11_2703	0.257924305	0.000276564
GBRAP_11_2704	0.375457329	0.135575948
GBRAP_11_2705	0.367346026	0.137256184
GBRAP_11_2706	0.336598021	0.017471163
GBRAP_11_2707	0.129604585	0.019736529
GBRAP_11_2708	0.297400205	0.025361885
GBRAP_11_2709	0.189048735	0.000611808
GBRAP_11_2710	-0.051045844	0.50042362
GBRAP_11_2711	0.060350872	0.583556736
GBRAP_11_2712	0.085998372	0.305617441
GBRAP_11_2713	0.071697808	0.275405126
GBRAP_11_2714	-0.07228096	0.625210623
GBRAP_11_2715	0.233920522	0.006279979
GBRAP_11_2716	0.301888101	0.000231139
GBRAP_11_2717	0.249325848	0.240523344
GBRAP_11_2718	0.201380139	0.011532296
GBRAP_11_2719	0.118863096	0.148827779
GBRAP_11_2720	-0.046235364	0.897589625
GBRAP_11_2721	0.093876525	0.073684004
GBRAP_11_2722	0.217933767	0.251618156
GBRAP_11_2723	0.199169866	0.009072773
GBRAP_11_2724	0.065319855	0.779879481
GBRAP_11_2725	0.28932273	0.009474248
GBRAP_11_2726	0.054532904	0.371703734
GBRAP_11_2727	0.291727208	0.500309097
GBRAP_11_2728	0.093341985	0.658538084
GBRAP_11_2729	0.240704313	0.036998549
GBRAP_11_2730	0.180796374	0.012902909
GBRAP_11_2731	0.219630795	0.006904064
GBRAP_11_2732	0.302869415	0.247593777
GBRAP_11_2733	0.031806424	0.843414372
GBRAP_11_2734	0.111517635	0.049311081
GBRAP_11_2735	-0.047771088	0.475993929
GBRAP_11_2736	0.101150668	0.267898612
GBRAP_11_2737	0.329672833	1.31083138009717e-06
GBRAP_11_2738	0.144072286	0.322954519
GBRAP_11_2739	0.258495137	0.004141155
GBRAP_11_2740	0.486014759	0.039829252
GBRAP_11_2741	0.344345583	0.250262859
GBRAP_11_2742	0.179988062	0.001210858
GBRAP_11_2744	0.387189976	0.030110397
GBRAP_11_2745	0.224177591	0.025654913
GBRAP_11_2746	0.229184647	0.007631065
GBRAP_11_2747	-0.118510634	0.267352278
GBRAP_11_2748	0.193629565	0.030391547
GBRAP_11_2749	0.274962635	0.096229426
GBRAP_11_2750	0.085633829	0.063178616
GBRAP_11_2751	0.047203362	0.545473038
GBRAP_11_2754	0.279304505	0.039834896
GBRAP_11_2755	0.189299159	0.055315431
GBRAP_11_2756	0.087406542	0.355605351
GBRAP_11_2757	0.312342596	0.012718603
GBRAP_11_2758	0.148777851	0.51370552
GBRAP_11_2759	0.312003622	0.034940503
GBRAP_11_2760	0.142342723	0.000733158
GBRAP_11_2761	0.029290942	0.555210333
GBRAP_11_2762	0.183257405	8.78892788719415e-05
GBRAP_11_2763	0.158805479	0.683409602
GBRAP_11_2764	0.137044127	0.100643922
GBRAP_11_2765	0.204691632	0.412490845
GBRAP_11_2766	0.021675091	0.224933967
GBRAP_11_2767	0.327826989	0.00563686
GBRAP_11_2768	0.116721843	0.258876734
GBRAP_11_2769	0.209987858	0.028141647
GBRAP_11_2770	0.161623738	0.293400445
GBRAP_11_2771	0.24338386	0.000676906
GBRAP_11_2772	0.288221578	0.019859065
GBRAP_11_2773	0.34702205	2.80960402289864e-06
GBRAP_11_2774	0.13137476	0.00490436
GBRAP_11_2775	0.054298091	0.698041392
GBRAP_11_2776	0.228050891	0.266983877
GBRAP_11_2777	0.094828523	0.159192316
GBRAP_11_2778	0.251845894	0.000455698
GBRAP_11_2779	0.243740682	0.001646329
GBRAP_11_2780	0.224810001	0.190020871
GBRAP_11_2781	-0.159159229	0.422069383
GBRAP_11_2782	0.300278294	0.030159825
GBRAP_11_2783	0.24068631	0.098564105
GBRAP_11_2784	0.137014072	0.061254184
GBRAP_11_2785	0.128378956	0.034243784
GBRAP_11_2786	0.178003769	0.097356516
GBRAP_11_2787	-0.005875263	0.604463889
GBRAP_11_2788	-0.272701821	0.086491706
GBRAP_11_2789	0.027385861	0.955786359
GBRAP_11_2790	-0.265573341	0.19659124
GBRAP_11_2791	0.046877956	0.964328712
GBRAP_11_2792	-0.347820943	0.089217315
GBRAP_11_2793	-0.353243931	0.035460439
GBRAP_11_2794	0.173055507	0.493399322
GBRAP_11_2795	0.102248231	0.236056344
GBRAP_11_2796	0.068790145	0.393635218
GBRAP_11_2797	-0.055892715	0.893572426
GBRAP_11_2798	0.423791887	0.216048225
GBRAP_11_2799	-0.20822775	0.267898612
GBRAP_11_2800	0.203408029	1.50341878396314e-06
GBRAP_11_2801	0.200774675	3.49241481669034e-05
GBRAP_11_2802	0.248403503	7.06972723832304e-06
GBRAP_11_2803	-0.015794404	0.669785611
GBRAP_11_2804	-0.597375421	0.082145381
GBRAP_11_2805	-0.138070911	0.062296456
GBRAP_11_2806	-0.142193842	0.060756511
GBRAP_11_2807	0.38251664	0.005445583
GBRAP_11_2808	0.307904575	0.000698826
GBRAP_11_2809	0.149967841	0.033324021
GBRAP_11_2810	0.178709769	0.381869687
GBRAP_11_2811	0.243163234	0.045535231
GBRAP_11_2812	0.237081862	4.230230611093e-07
GBRAP_11_2813	0.229947918	8.75876205772873e-06
GBRAP_11_2814	0.284704661	4.66096802568762e-05
GBRAP_11_2815	0.347133306	3.0914389652516e-06
GBRAP_11_2816	0.146485343	0.01309157
GBRAP_11_2817	0.214633167	1.16367669618732e-06
GBRAP_11_2818	0.057665154	0.754342106
GBRAP_11_2819	0.323712052	5.06081880267413e-06
GBRAP_11_2820	0.222979048	0.042974144
GBRAP_11_2821	0.041764989	0.917875947
GBRAP_11_2822	-0.056741495	0.333785155
GBRAP_11_2823	-0.157766079	0.53089532
GBRAP_11_2824	0.02182445	0.874157053
GBRAP_11_2825	0.066190383	0.333648712
GBRAP_11_2826	0.256656728	0.076064144
GBRAP_11_2827	0.041822013	0.356351436
GBRAP_11_2828	-0.079026294	0.499171084
GBRAP_11_2829	0.197370549	0.000282302
GBRAP_11_2830	0.309202032	7.37787314236446e-07
GBRAP_11_2831	0.22394525	0.149595261
GBRAP_11_2832	0.061240316	0.466769773
GBRAP_11_2833	0.240280326	1.23704701745036e-08
GBRAP_11_2834	0.199398128	7.99935750839133e-05
GBRAP_11_2835	0.198126066	0.161222203
GBRAP_11_2836	0.178887994	0.27033451
GBRAP_11_2837	0.179496449	0.411965821
GBRAP_11_2838	-0.117258864	0.11452434
GBRAP_11_2839	0.08528036	0.231985164
GBRAP_11_2840	0.322224599	0.004590807
GBRAP_11_2841	0.254147848	0.003841899
GBRAP_11_2842	0.147441217	2.27337940525236e-05
GBRAP_11_2843	0.066416323	0.166840156
GBRAP_11_2844	0.249382678	0.018347767
GBRAP_11_2845	0.087188016	0.235636215
GBRAP_11_2846	0.197437166	0.000600144
GBRAP_11_2847	0.115734377	0.305532794
GBRAP_11_2848	0.118457107	0.462209865
GBRAP_11_2849	0.6622299	0.50042362
GBRAP_11_2850	0.271883969	4.02409299755102e-06
GBRAP_11_2851	0.051157169	0.27033451
GBRAP_11_2852	0.222867395	3.40155093040908e-05
GBRAP_11_2853	0.174326846	0.553547692
GBRAP_11_2854	0.322149918	0.119580142
GBRAP_11_2855	0.193304116	0.056264121
GBRAP_11_2856	0.113139409	0.151258567
GBRAP_11_2857	0.064789003	0.864509308
GBRAP_11_2858	0.302460417	0.028227195
GBRAP_11_2859	0.415342715	0.002104968
GBRAP_11_2860	0.220697088	0.011694157
GBRAP_11_2861	0.291544165	1.00129160025178e-07
GBRAP_11_2862	0.250838583	0.000403944
GBRAP_11_2863	0.201071207	0.001503832
GBRAP_11_2864	0.056251506	0.984954183
GBRAP_11_2865	0.210974382	0.082316856
GBRAP_11_2866	-0.07726328	0.572532192
GBRAP_11_2867	0.253493907	0.300081239
GBRAP_11_2868	0.040648803	0.817203321
GBRAP_11_2869	0.112670317	0.208527088
GBRAP_11_2870	-0.266535365	0.37978053
GBRAP_11_2871	0.361112287	2.99450460033102e-05
GBRAP_11_2873	-0.05404155	0.639642123
GBRAP_11_2874	-0.153349069	0.391732786
GBRAP_11_2875	0.18268395	0.107813424
GBRAP_11_2876	0.439177369	0.13512208
GBRAP_11_2877	0.231993533	0.13469619
GBRAP_11_2878	0.360150861	0.001423926
GBRAP_11_2879	0.334605408	0.040586923
GBRAP_11_2880	0.057213759	0.678838189
GBRAP_11_2882	0.058951705	0.331923118
GBRAP_11_2883	0.335507316	1.07699031770626e-11
GBRAP_11_2884	0.309950356	0.0320416
GBRAP_11_2885	-0.066974414	0.453804127
GBRAP_11_2886	0.031693704	0.994536236
GBRAP_11_2887	0.148798178	0.006701766
GBRAP_11_2888	-0.032782906	0.881894933
GBRAP_11_2889	0.046854965	0.611386984
GBRAP_11_2890	0.064808796	0.852788848
GBRAP_11_2891	0.325626825	0.074828918
GBRAP_11_2892	-0.147601249	0.462614751
GBRAP_11_2893	-0.1019397	0.98477808
GBRAP_11_2894	0.331078396	0.197812804
GBRAP_11_2895	0.140283331	0.251116222
GBRAP_11_2896	0.203070496	0.004170215
GBRAP_11_2897	0.203577975	0.007157739
GBRAP_11_2898	-0.290234391	0.362156665
GBRAP_11_2899	-0.152059469	0.630509299
GBRAP_11_2900	-0.126643323	0.881096525
GBRAP_11_2901	0.360333964	0.424957542
GBRAP_11_2902	-0.233511296	0.001011215
GBRAP_11_2903	0.267540884	0.003200156
GBRAP_11_2904	0.353621799	0.012892777
GBRAP_11_2905	0.266304666	0.064432857
GBRAP_11_2906	0.058967734	0.926277077
GBRAP_11_2907	0.212348729	0.322954519
GBRAP_11_2908	0.208812169	2.45576155231701e-09
GBRAP_11_2909	0.397905062	0.04636603
GBRAP_11_2910	-0.013313105	0.313612313
GBRAP_11_2911	0.062010718	0.975248352
GBRAP_11_2912	0.42213403	0.014963241
GBRAP_11_2913	0.09600954	0.36240854
GBRAP_11_2914	0.25204824	1.36088732882406e-07
GBRAP_11_2915	0.267441828	0.000133132
GBRAP_11_2916	0.090313979	0.375526812
GBRAP_11_2917	0.21791277	0.572532192
GBRAP_11_2918	0.213193079	0.086005482
GBRAP_11_2919	0.39605998	0.051295752
GBRAP_11_2920	0.137073406	0.630172076
GBRAP_11_2921	-0.007897636	0.868837336
GBRAP_11_2922	0.193694058	0.002050055
GBRAP_11_2923	0.160154439	0.586363986
GBRAP_11_2924	0.213600676	3.76835363222871e-05
GBRAP_11_2925	0.265978418	1.72631079531143e-06
GBRAP_11_2926	-0.015103911	0.817203321
GBRAP_11_2927	0.133544345	0.166756921
GBRAP_11_2928	0.126179007	0.120305385
GBRAP_11_2929	0.220999217	0.002806794
GBRAP_11_2930	0.208116581	0.000171761
GBRAP_11_2931	0.322942984	2.88250644065845e-11
GBRAP_11_2933	0.234966512	0.462209865
GBRAP_11_2934	0.20323948	0.004843251
GBRAP_11_2935	0.441367074	0.001190808
GBRAP_11_2936	-0.069723635	0.235932215
GBRAP_11_2937	0.138870017	0.114078982
GBRAP_11_2938	-0.101118124	0.031661161
GBRAP_122_2940	0.245536052	7.34624016418134e-20
GBRAP_122_2941	0.268939147	2.23140070530689e-05
GBRAP_122_2942	0.188085891	3.37568737011576e-06
GBRAP_122_2943	0.333655951	9.7431295642371e-11
GBRAP_122_2944	0.224220684	1.02535067341706e-16
GBRAP_122_2945	0.22603247	2.62692227302808e-05
GBRAP_122_2946	0.21885843	5.56625043567951e-05
GBRAP_122_2947	0.026672738	0.249715481
GBRAP_122_2948	0.094556296	7.13252725139724e-06
GBRAP_122_2949	-0.08472475	0.005390988
GBRAP_122_2950	-0.442784655	1.83881934567701e-12
GBRAP_122_2951	-0.310593501	1.06153120832077e-16
GBRAP_122_2952	0.074707881	0.126048952
GBRAP_122_2953	0.241214912	2.07774293712282e-06
GBRAP_122_2954	0.15660072	0.00142361
GBRAP_122_2955	-0.119402928	0.001369438
GBRAP_122_2956	-0.019467678	0.31094078
GBRAP_122_2957	-0.087838393	0.004054347
GBRAP_122_2958	0.066426195	0.336465348
GBRAP_122_2959	0.211013439	0.835534372
GBRAP_122_2960	0.132535416	0.164858356
GBRAP_122_2961	0.216056662	0.001173745
GBRAP_122_2962	0.323231428	0.011846145
GBRAP_125_2963	-0.725318919	2.64762985182919e-12
GBRAP_125_2964	-0.940245436	9.34448296035296e-16
GBRAP_125_2965	-0.871675159	1.04651894286989e-06
GBRAP_125_2966	-0.480552544	4.11802079162048e-35
GBRAP_125_2967	-0.21888807	8.72354480226315e-20
GBRAP_125_2968	-0.479022584	1.49391389086512e-09
GBRAP_125_2969	-0.374793492	1.26215121731239e-14
GBRAP_125_2970	-0.256966991	5.1986409507672e-05
GBRAP_125_2971	0.115574428	0.155095688
GBRAP_125_2972	-0.0730555	0.20576635
GBRAP_125_2973	-0.413288691	1.40265467403804e-51
GBRAP_125_2974	-0.010152627	0.79232308
GBRAP_125_2975	-0.23502755	3.18435649339544e-07
GBRAP_125_2976	-0.056685881	0.161160636
GBRAP_125_2977	0.04305144	0.64431626
GBRAP_125_2978	-0.081880285	0.039917931
GBRAP_125_2979	-0.341479664	4.0862686640835e-45
GBRAP_125_2980	0.039693666	0.88124937
GBRAP_125_2981	-0.141614928	9.78149354702455e-06
GBRAP_125_2982	-0.550759214	3.022600522395e-22
GBRAP_125_2983	-0.141013174	2.5387723053065e-08
GBRAP_125_2984	0.179514526	0.257098438
GBRAP_125_2985	0.149816111	0.053550515
GBRAP_125_2986	-0.642895915	1.53004625077565e-12
GBRAP_125_2987	-0.379983955	5.7447620547567e-33
GBRAP_125_2988	0.075915758	0.561674535
GBRAP_125_2989	-0.089284128	0.001020356
GBRAP_125_2990	-0.052055428	0.355738263
GBRAP_125_2991	-0.178873282	0.270627475
GBRAP_125_2992	-0.120145653	6.9600601242766e-05
GBRAP_125_2993	0.005580432	0.767399546
GBRAP_125_2994	0.082652489	0.863525845
GBRAP_125_2995	-0.01909594	0.237802768
GBRAP_125_2996	-0.198517873	0.380661565
GBRAP_125_2997	-0.075441083	0.266983877
GBRAP_125_2998	-0.123489276	0.131792577
GBRAP_125_2999	0.147922983	0.000101221
GBRAP_125_3000	-0.007023403	0.363682472
GBRAP_125_3001	0.061077494	0.163931222
GBRAP_125_3002	0.1590141	0.01915061
GBRAP_125_3003	0.17090029	0.286860556
GBRAP_125_3004	0.144508058	1.1649160933667e-08
GBRAP_125_3005	-0.324636542	6.54635989337524e-18
GBRAP_125_3006	-0.50114237	5.21811208928634e-49
GBRAP_125_3007	0.128406017	0.00973115
GBRAP_125_3008	0.082309188	0.21893936
GBRAP_125_3009	-0.145787362	0.018238957
GBRAP_125_3010	-0.049890205	0.007015042
GBRAP_125_3011	0.200664806	4.72126955690107e-09
GBRAP_125_3012	0.169625744	4.96615159940332e-08
GBRAP_125_3013	0.196061651	4.76750586922135e-12
GBRAP_125_3014	-0.094173028	0.025033063
GBRAP_125_3015	-0.010876114	0.285365776
GBRAP_125_3016	-0.273503152	1.53753603698175e-28
GBRAP_125_3017	0.031851122	0.944665373
GBRAP_125_3018	0.387831916	0.044833097
GBRAP_125_3019	0.104845908	0.24830666
GBRAP_125_3020	-0.258849226	0.028979524
GBRAP_125_3021	-0.320232853	0.779879481
GBRAP_125_3022	0.039426011	0.960655609
GBRAP_125_3023	0.177710477	0.232614521
GBRAP_125_3024	0.228869421	0.006695827
GBRAP_125_3025	0.156299889	4.12540086076565e-05
GBRAP_125_3026	0.079794355	0.070934997
GBRAP_125_3027	0.134223766	0.000171972
GBRAP_125_3028	0.201645158	1.78111407083167e-06
GBRAP_125_3029	0.276723743	5.9736540742174e-05
GBRAP_125_3030	0.066632089	0.102642997
GBRAP_125_3031	-0.015536394	0.98477808
GBRAP_125_3032	0.147354726	0.023126665
GBRAP_125_3033	0.168651164	0.001175072
GBRAP_125_3034	-0.048872042	0.03961236
GBRAP_125_3035	-0.193237304	0.031606425
GBRAP_125_3036	0.103825926	0.446527491
GBRAP_125_3037	-0.350663079	0.001871251
GBRAP_125_3038	-0.053512896	0.439851415
GBRAP_125_3039	0.067176965	0.972051771
GBRAP_125_3040	-0.512319634	0.059413535
GBRAP_125_3041	-0.383583533	4.92559644565471e-06
GBRAP_125_3042	-0.177790351	0.048170913
GBRAP_125_3043	-0.015506797	0.53089532
GBRAP_125_3044	0.189621006	0.473892745
GBRAP_125_3045	-0.329755228	9.39486027169446e-05
GBRAP_125_3046	-0.32404029	0.000253481
GBRAP_125_3047	-0.273731874	0.155465215
GBRAP_125_3048	-0.167024866	0.379619252
GBRAP_125_3049	-0.288497773	0.00104089
GBRAP_125_3050	-0.053962042	0.037768836
GBRAP_125_3051	-0.100577652	0.049020112
GBRAP_125_3052	0.050085696	0.628053265
GBRAP_125_3053	-0.186671652	0.000164056
GBRAP_125_3054	-1.422415674	6.93337620218044e-06
GBRAP_125_3055	-0.088411281	0.040665349
GBRAP_125_3057	0.136907218	0.028291149
GBRAP_125_3058	0.003816678	0.754342106
GBRAP_125_3059	0.274016656	0.0109516
GBRAP_125_3060	-0.054982497	0.036661251
GBRAP_125_3061	-0.006120352	0.490046121
GBRAP_125_3062	-0.110431913	0.000216315
GBRAP_125_3063	0.1295621	0.000563547
GBRAP_125_3064	-0.045955653	0.022286425
GBRAP_125_3065	0.092119964	0.052250287
GBRAP_125_3066	-0.084136325	0.273193925
GBRAP_125_3067	0.039956056	0.908650183
GBRAP_125_3068	-0.063970566	0.265871587
GBRAP_125_3069	-0.120153401	3.13560704906908e-05
GBRAP_125_3070	-0.082545451	0.150759108
GBRAP_125_3071	0.306477047	2.95997520249818e-05
GBRAP_125_3072	0.145792007	0.120101551
GBRAP_125_3073	-0.057989596	0.108439309
GBRAP_125_3074	0.206993687	1.52523984166062e-09
GBRAP_125_3075	0.095520986	0.004008438
GBRAP_125_3076	0.112007245	0.002634137
GBRAP_125_3077	0.135417501	0.033839196
GBRAP_125_3078	0.181346764	1.89691739133812e-10
GBRAP_125_3079	0.100256285	0.221383345
GBRAP_125_3080	0.060714017	0.369687403
GBRAP_125_3081	0.249586147	5.9200119196561e-05
GBRAP_125_3083	0.133175595	0.000110523
GBRAP_125_3084	0.181863639	7.61434253588285e-07
GBRAP_125_3085	0.077191205	0.00462278
GBRAP_125_3086	0.130144442	0.000264927
GBRAP_125_3087	0.14205173	0.012577201
GBRAP_125_3088	0.11508976	0.031949595
GBRAP_125_3089	0.285025187	0.007851367
GBRAP_125_3090	0.188077564	0.004482279
GBRAP_125_3091	0.144757641	0.154054998
GBRAP_125_3092	0.011029342	0.704935216
GBRAP_125_3093	0.046193274	0.658987775
GBRAP_125_3094	0.075027643	0.134072007
GBRAP_125_3095	0.258984925	0.553547692
GBRAP_125_3096	0.228765108	0.011988256
GBRAP_125_3097	0.12762106	0.060242466
GBRAP_125_3098	-0.000993916	0.922409278
GBRAP_125_3099	-0.11041815	0.073387445
GBRAP_125_3100	0.194647838	0.005878498
GBRAP_125_3101	-0.381560238	1.59655114798135e-05
GBRAP_125_3102	-0.363732981	1.53764143013013e-28
GBRAP_125_3103	-1.155883427	2.5803704583887e-13
GBRAP_125_3104	-0.801058079	8.25717601373845e-08
GBRAP_125_3105	-0.694312678	0.022846432
GBRAP_125_3106	-0.426773228	2.50063024137962e-17
GBRAP_125_3107	-0.067001752	0.260707275
GBRAP_125_3108	-0.43673958	8.35743655518509e-10
GBRAP_125_3109	-0.770018864	1.01581136906344e-47
GBRAP_125_3110	-0.053098043	0.516829074
GBRAP_125_3111	-0.902517631	1.20229174360746e-27
GBRAP_125_3112	-0.660395488	0.001186151
GBRAP_125_3113	-0.271645092	7.8593621376715e-13
GBRAP_125_3114	-0.540558828	3.94610921005612e-09
GBRAP_125_3115	-0.40882374	7.96459244768166e-21
GBRAP_125_3116	-0.313650417	5.36142997393325e-07
GBRAP_125_3117	-0.179350331	0.051772186
GBRAP_125_3118	0.278336503	0.022258005
GBRAP_125_3119	-0.223787255	0.379063781
GBRAP_125_3120	-0.13049899	0.170771714
GBRAP_125_3121	-0.154167185	0.07921928
GBRAP_125_3122	0.004374556	0.743782523
GBRAP_125_3123	-0.572008701	1.14498930623061e-29
GBRAP_125_3124	-0.451499426	1.26345366475887e-13
GBRAP_125_3125	-0.246874862	0.000110617
GBRAP_125_3126	-0.060632788	0.020055022
GBRAP_125_3127	-0.494854833	8.09646698658261e-35
GBRAP_125_3128	-0.258134761	5.46790899408172e-12
GBRAP_125_3129	0.310055836	0.002344352
GBRAP_125_3130	0.264646353	3.15976824488781e-07
GBRAP_125_3131	0.052271819	0.139454577
GBRAP_125_3132	-0.014820297	0.635454574
GBRAP_125_3133	-0.744432405	1.88687287575826e-05
GBRAP_125_3134	-0.575209452	6.11927086260268e-16
GBRAP_125_3135	-0.346435177	6.69067666086885e-25
GBRAP_125_3136	-0.350520945	2.27562505125713e-12
GBRAP_125_3137	-0.234335269	3.63867915846135e-15
GBRAP_125_3138	0.130776605	0.086337122
GBRAP_125_3139	0.206514676	1.19841960629946e-05
GBRAP_125_3140	0.323356542	6.58167156367095e-05
GBRAP_125_3141	0.154447085	0.010374338
GBRAP_125_3142	0.151261234	0.049020112
GBRAP_125_3143	-0.133204526	0.030079264
GBRAP_125_3144	-0.098962746	1.07240598697697e-06
GBRAP_125_3145	0.01484407	0.665537259
GBRAP_125_3146	-0.087993986	0.00017442
GBRAP_125_3147	-0.265829078	0.094626296
GBRAP_125_3148	0.157623334	0.068019004
GBRAP_125_3149	0.028485762	0.892770092
GBRAP_125_3150	-0.068303751	0.109203462
GBRAP_125_3151	-0.288800713	8.99178635046569e-07
GBRAP_125_3152	0.034149154	0.766259107
GBRAP_125_3153	-0.368699981	0.002105221
GBRAP_128_3154	0.229731174	2.64724460565608e-08
GBRAP_128_3155	0.216786647	0.00544985
GBRAP_128_3156	-0.26901856	0.000159489
GBRAP_128_3157	0.008969839	0.89357215
GBRAP_128_3158	-0.107141252	0.108700652
GBRAP_128_3159	-0.041162749	0.133235099
GBRAP_128_3160	0.266359643	8.0428415497296e-05
GBRAP_128_3161	0.069573348	0.311830414
GBRAP_128_3162	0.231673206	0.008571034
GBRAP_128_3163	0.067425176	0.151269761
GBRAP_128_3164	0.387934253	0.000996472
GBRAP_128_3165	-0.105503686	0.048207724
GBRAP_128_3166	0.117574792	0.014105624
GBRAP_128_3167	0.235463608	0.003868888
GBRAP_128_3168	0.040373316	0.808848042
GBRAP_128_3169	0.014815783	0.933789822
GBRAP_128_3170	0.19104238	0.023870729
GBRAP_128_3171	0.236924423	0.004741862
GBRAP_128_3172	0.2395791	0.000165061
GBRAP_128_3173	0.15127532	0.193406244
GBRAP_128_3174	0.160809117	2.51464233934851e-05
GBRAP_128_3175	0.268513085	0.003144554
GBRAP_128_3176	0.08211456	0.010371072
GBRAP_128_3177	0.280840917	1.76484181934561e-07
GBRAP_128_3178	0.192146084	0.077535733
GBRAP_128_3179	0.209349946	5.47083378577597e-05
GBRAP_128_3180	0.085598128	0.091662072
GBRAP_128_3181	0.300903102	0.000611753
GBRAP_128_3182	0.238346618	0.216472971
GBRAP_128_3183	0.185616902	0.124777448
GBRAP_128_3184	0.03814071	0.825161839
GBRAP_128_3185	0.318229924	2.11145306052879e-05
GBRAP_128_3186	0.19955746	0.028411413
GBRAP_128_3187	0.434907382	0.045085183
GBRAP_128_3188	-0.027245071	0.807334704
GBRAP_128_3189	0.108322623	0.010474041
GBRAP_128_3190	0.167077061	0.013139707
GBRAP_128_3191	0.18091454	1.06022172687754e-10
GBRAP_128_3192	0.131871601	0.137611431
GBRAP_128_3193	0.285530015	0.003979306
GBRAP_128_3194	-0.076876848	0.385309771
GBRAP_128_3195	0.270232816	3.76655323741661e-10
GBRAP_128_3196	0.110736536	0.001147328
GBRAP_128_3197	0.030296468	0.354666464
GBRAP_128_3198	0.135627931	0.013927078
GBRAP_128_3199	0.223637367	0.001236139
GBRAP_128_3200	0.223748308	0.000133426
GBRAP_128_3201	0.314913701	0.002158096
GBRAP_128_3202	0.179424479	0.102479737
GBRAP_128_3203	0.055488256	0.491424352
GBRAP_128_3204	0.240532668	1.21304255274736e-05
GBRAP_128_3205	0.248016251	0.001625923
GBRAP_128_3206	0.228474359	0.001364174
GBRAP_128_3207	0.197772375	0.000223632
GBRAP_128_3208	0.165599622	2.45947981461579e-06
GBRAP_128_3209	-0.185089582	1.40685342327913e-08
GBRAP_128_3210	-0.231941308	5.94403067105124e-10
GBRAP_128_3211	-0.218719414	0.012282145
GBRAP_128_3212	-0.567659946	0.000142173
GBRAP_128_3213	-0.403391133	0.001112039
GBRAP_128_3214	-0.530219276	2.53047668716986e-11
GBRAP_128_3215	0.06318165	0.456304251
GBRAP_128_3216	0.189621006	4.56567086203339e-08
GBRAP_128_3217	-0.190235867	0.121595286
GBRAP_128_3218	0.014707342	0.967538594
GBRAP_128_3219	-0.330876375	5.37071747764849e-21
GBRAP_128_3220	0.087480597	0.35468725
GBRAP_128_3221	0.043809294	0.224928893
GBRAP_128_3222	0.009486477	0.917875947
GBRAP_128_3223	0.037301275	0.742307624
GBRAP_128_3224	0.175278609	0.000148175
GBRAP_128_3225	-0.054179796	0.120495545
GBRAP_128_3226	-0.169730487	0.013519733
GBRAP_128_3227	-0.12178846	6.25406967681666e-05
GBRAP_128_3228	-0.240876788	0.008353029
GBRAP_128_3229	0.113911799	0.300682899
GBRAP_128_3230	0.179153327	0.004938558
GBRAP_128_3231	0.146166973	0.020675223
GBRAP_128_3232	0.254123183	4.53604707793369e-06
GBRAP_128_3233	0.351834665	0.013054848
GBRAP_128_3234	-0.000100378	0.934107422
GBRAP_128_3235	-0.060109662	0.984743395
GBRAP_128_3236	0.171307166	0.47859579
GBRAP_128_3237	0.001697765	0.550361674
GBRAP_128_3238	0.2547063	7.04361654040827e-06
GBRAP_128_3239	0.225062242	0.002024094
GBRAP_128_3240	0.256367101	0.000754748
GBRAP_128_3241	0.028115521	0.619832673
GBRAP_128_3242	-0.041363753	0.833801486
GBRAP_128_3243	0.1467804	0.059383402
GBRAP_128_3244	-0.658238356	0.082145381
GBRAP_128_3245	0.182330021	0.056603521
GBRAP_128_3246	-0.282014271	1.81116594847884e-09
GBRAP_128_3247	0.146809547	0.010206948
GBRAP_128_3248	0.296295016	0.007077094
GBRAP_128_3249	0.05330016	0.396110069
GBRAP_128_3250	0.122965114	0.013022874
GBRAP_128_3251	0.355807579	0.000179908
GBRAP_128_3252	0.124944162	0.003469878
GBRAP_128_3253	0.21204135	0.036661251
GBRAP_128_3254	0.60377219	0.001804742
GBRAP_128_3255	0.020696607	0.432641055
GBRAP_128_3256	0.366670056	0.003001939
GBRAP_128_3257	0.216417266	0.000121439
GBRAP_128_3258	0.209976826	3.73382832581704e-08
GBRAP_128_3259	0.309917825	0.11613444
GBRAP_128_3260	0.278439613	0.19684008
GBRAP_128_3261	0.255458814	2.06989664234076e-14
GBRAP_128_3262	0.231910015	0.007098835
GBRAP_128_3263	0.004147377	0.955786359
GBRAP_128_3264	0.333978158	0.02941166
GBRAP_128_3265	0.21372477	1.93755530012709e-05
GBRAP_128_3266	0.017432481	0.822317848
GBRAP_128_3267	0.119396468	0.018400036
GBRAP_128_3268	0.041905906	0.452963732
GBRAP_128_3269	0.024281218	0.405232834
GBRAP_128_3270	0.015275981	0.964328712
GBRAP_128_3271	0.242666097	0.064510622
GBRAP_128_3272	0.17659746	0.301435645
GBRAP_128_3273	0.283323058	0.003299634
GBRAP_128_3274	0.124386133	0.06151418
GBRAP_128_3275	0.24217756	9.67164815791279e-07
GBRAP_128_3276	-0.011384618	0.750634317
GBRAP_128_3277	0.254042743	0.002835509
GBRAP_128_3278	0.304079239	3.04440462355739e-05
GBRAP_128_3279	0.074880083	0.255051931
GBRAP_128_3280	0.210140376	6.44385145659503e-05
GBRAP_128_3281	0.078676776	0.154932438
GBRAP_128_3283	-0.281941734	0.227012856
GBRAP_128_3284	0.018354842	0.722384665
GBRAP_128_3285	-0.339211372	3.87597437494565e-13
GBRAP_128_3286	0.005867322	0.584077134
GBRAP_128_3287	-0.087554919	0.184261104
GBRAP_128_3288	0.138347643	0.016480896
GBRAP_128_3289	0.183216809	0.005362093
GBRAP_128_3290	-0.326497935	0.008593381
GBRAP_128_3291	0.13960215	4.63833392543186e-05
GBRAP_128_3292	-0.061405689	0.63550609
GBRAP_128_3293	0.032370801	0.995573409
GBRAP_128_3294	0.089745201	0.099894384
GBRAP_128_3295	0.218697076	0.002150645
GBRAP_128_3296	0.160690599	0.024829069
GBRAP_128_3297	0.01463355	0.830673165
GBRAP_128_3298	0.002359245	0.955786359
GBRAP_128_3299	0.097589389	0.012657021
GBRAP_128_3300	-0.002706069	0.080614699
GBRAP_128_3301	0.24094457	0.006417114
GBRAP_128_3303	0.201069648	6.35805483106259e-05
GBRAP_128_3304	0.302460417	1.93641563821246e-05
GBRAP_128_3305	-0.043851848	0.330523753
GBRAP_128_3306	0.161062366	0.001380541
GBRAP_128_3307	0.092580055	0.054989166
GBRAP_128_3308	0.254100953	6.89500855098863e-05
GBRAP_128_3309	0.294858767	1.2391369706872e-07
GBRAP_128_3310	0.20067588	0.00409891
GBRAP_128_3311	0.183424803	0.110281013
GBRAP_128_3312	0.218846876	0.018687041
GBRAP_128_3314	0.161635375	0.088906393
GBRAP_128_3315	0.335215394	5.27146893773245e-07
GBRAP_128_3316	0.338247488	1.83760898789541e-08
GBRAP_128_3317	-0.110592631	0.118111888
GBRAP_128_3318	0.374138081	5.39764552055709e-05
GBRAP_128_3319	0.111545206	0.002285737
GBRAP_128_3320	0.082360935	0.19659124
GBRAP_128_3321	0.429807805	0.000366349
GBRAP_128_3322	0.326361175	0.00014889
GBRAP_128_3323	0.26675659	5.00405733235359e-05
GBRAP_128_3324	0.16362681	0.010839049
GBRAP_128_3325	0.155530464	0.06773926
GBRAP_128_3326	-0.041936994	0.820880305
GBRAP_128_3327	0.171441304	0.00050172
GBRAP_128_3328	-0.103202561	0.351707563
GBRAP_128_3329	-0.088114055	0.500705383
GBRAP_128_3330	-0.097376838	0.049514845
GBRAP_128_3331	0.285668798	0.019052903
GBRAP_128_3332	0.405025747	0.00257352
GBRAP_128_3333	0.156215924	0.000627603
GBRAP_128_3334	0.081607692	0.095251752
GBRAP_128_3335	-0.092004536	0.005445583
GBRAP_128_3336	0.313830262	5.25926915095958e-11
GBRAP_128_3337	0.230479453	0.000117302
GBRAP_128_3338	0.235921688	8.43696744532612e-08
GBRAP_128_3339	0.171775152	0.000414844
GBRAP_128_3340	0.29588319	0.295884704
GBRAP_128_3341	0.254457711	0.352415188
GBRAP_128_3342	-0.176269133	0.002188293
GBRAP_128_3343	0.185298014	0.01092733
GBRAP_128_3344	0.279598848	0.000253481
GBRAP_128_3345	0.223471977	0.000503957
GBRAP_128_3346	0.131465769	0.001126077
GBRAP_128_3347	0.387882011	0.004687242
GBRAP_128_3348	0.054100534	0.3100614
GBRAP_128_3349	0.046274995	0.563654146
GBRAP_128_3350	0.028752688	0.153329169
GBRAP_128_3351	0.096233956	0.077892667
GBRAP_128_3352	-0.013664349	0.32224353
GBRAP_128_3353	-0.128335546	1.04730765836507e-05
GBRAP_128_3354	0.07608448	0.307048646
GBRAP_128_3355	0.117366281	0.222286283
GBRAP_128_3356	0.111229045	0.319377302
GBRAP_128_3357	0.152151623	0.032954312
GBRAP_128_3358	0.077707536	0.521748537
GBRAP_128_3359	0.417937635	0.000599784
GBRAP_128_3360	0.082084918	0.138532009
GBRAP_128_3361	0.018747729	0.68311689
GBRAP_128_3362	-0.49590421	1.33467835099112e-21
GBRAP_128_3363	0.331946306	0.000553745
GBRAP_128_3364	0.314356692	0.000376899
GBRAP_128_3365	-0.039023363	0.632365662
GBRAP_128_3366	0.309048112	5.9513151627729e-08
GBRAP_128_3367	0.188266362	6.95135748495064e-05
GBRAP_128_3368	0.171563036	0.001457293
GBRAP_128_3369	0.21856125	0.000292215
GBRAP_128_3370	0.370400225	0.003389236
GBRAP_128_3371	0.084413067	0.092621053
GBRAP_128_3372	0.183696798	0.034575925
GBRAP_128_3373	0.123302963	0.000281182
GBRAP_128_3374	0.174446005	0.00129813
GBRAP_128_3375	0.132406823	0.000348155
GBRAP_128_3376	0.067082354	0.182010819
GBRAP_128_3377	-0.004894494	0.817992773
GBRAP_128_3378	0.172090292	0.000489212
GBRAP_128_3379	0.284341008	1.40052494214881e-09
GBRAP_128_3380	0.089316565	0.138430268
GBRAP_128_3381	0.06134126	0.808020357
GBRAP_128_3382	0.250705472	0.037322397
GBRAP_128_3383	0.206391374	0.000277251
GBRAP_128_3384	0.200735237	0.092901145
GBRAP_128_3385	0.247219095	0.000966789
GBRAP_128_3386	0.26781501	0.000473885
GBRAP_128_3387	0.208665237	2.7546166863135e-05
GBRAP_128_3388	0.104083055	0.046179301
GBRAP_128_3389	0.087611248	0.250384548
GBRAP_128_3390	0.261575711	0.080362111
GBRAP_128_3391	0.183696798	8.85573973179705e-06
GBRAP_128_3392	-0.135545224	0.009077277
GBRAP_128_3393	0.134767136	0.212578142
GBRAP_128_3394	0.205928338	0.017590072
GBRAP_128_3395	0.132743038	0.217975233
GBRAP_128_3396	-0.02090769	0.362676141
GBRAP_128_3397	0.202081552	0.066806062
GBRAP_128_3398	-0.02559378	0.724699131
GBRAP_128_3399	0.009481814	0.84586352
GBRAP_128_3400	0.254140566	0.078773242
GBRAP_128_3401	0.010279666	0.36240854
GBRAP_128_3402	0.115734628	0.000242691
GBRAP_128_3403	0.000633528	0.368920958
GBRAP_128_3404	0.270433347	1.27261173446397e-05
GBRAP_128_3405	0.170994981	0.036578836
GBRAP_128_3406	0.390327718	0.00637429
GBRAP_128_3407	-0.149034493	0.001100423
GBRAP_128_3408	0.0331265	0.385918602
GBRAP_128_3409	0.297966026	0.000659301
GBRAP_128_3410	0.162999995	0.073372847
GBRAP_128_3411	0.196932903	7.14366653378177e-06
GBRAP_128_3412	0.223448892	0.000182765
GBRAP_128_3413	0.187987149	8.0428415497296e-05
GBRAP_128_3414	0.340830188	1.78111407083167e-06
GBRAP_128_3415	0.132166497	0.043875392
GBRAP_128_3416	0.247005554	6.39255297686084e-05
GBRAP_128_3417	0.181535635	1.29815517039618e-09
GBRAP_128_3418	-0.503232557	6.56618594572558e-06
GBRAP_128_3419	-0.218682155	1.07866444089088e-08
GBRAP_128_3420	-0.200394737	2.83828054223311e-11
GBRAP_128_3421	-0.05533481	0.098526159
GBRAP_128_3422	-0.13856396	0.167191621
GBRAP_128_3423	0.131556663	0.000860908
GBRAP_128_3424	0.158236813	1.59915183705492e-05
GBRAP_128_3425	0.228412676	1.34853942131392e-05
GBRAP_128_3426	0.232071089	1.87999692587658e-05
GBRAP_128_3427	0.180222474	0.130405312
GBRAP_128_3428	0.045771384	0.604536784
GBRAP_128_3429	0.258804267	5.74502331135218e-05
GBRAP_128_3430	-0.029234301	0.661120365
GBRAP_128_3431	0.025315015	0.876729513
GBRAP_128_3433	0.206986015	9.45582716512016e-05
GBRAP_128_3434	0.000171518	0.340425074
GBRAP_128_3435	0.296539611	1.55057104434515e-12
GBRAP_128_3436	0.166328522	1.45484080883694e-05
GBRAP_128_3437	-0.049838567	0.273215107
GBRAP_128_3438	0.265381259	0.001012417
GBRAP_128_3439	0.218782551	4.6550756105067e-05
GBRAP_128_3440	0.147096778	0.004391772
GBRAP_128_3441	0.227427249	0.02176398
GBRAP_128_3442	0.022540315	0.577616473
GBRAP_128_3443	-0.014435497	0.705839884
GBRAP_128_3444	0.292056215	0.000586843
GBRAP_128_3445	0.148579957	0.715838178
GBRAP_128_3446	0.29956921	0.000460162
GBRAP_128_3447	0.021740444	0.232941374
GBRAP_128_3448	0.113999556	0.030991353
GBRAP_128_3449	-0.093415716	0.602269097
GBRAP_128_3450	0.256738911	0.001488837
GBRAP_128_3451	0.195482625	0.086202326
GBRAP_128_3452	0.274215862	7.79432568357144e-05
GBRAP_128_3453	-0.086641402	0.026589819
GBRAP_128_3454	0.239796148	0.002626779
GBRAP_128_3455	0.248166387	5.42752710884395e-05
GBRAP_128_3456	0.130256393	0.073387445
GBRAP_128_3457	0.196390797	1.1900284122232e-05
GBRAP_128_3458	0.099722039	0.043570535
GBRAP_128_3459	0.127081064	0.014434802
GBRAP_128_3460	0.093844046	0.098952575
GBRAP_128_3461	0.177880289	0.000146486
GBRAP_128_3462	0.101901023	0.05732836
GBRAP_128_3463	0.237908028	2.30929004215122e-05
GBRAP_128_3464	0.239893915	8.2925324544024e-06
GBRAP_128_3465	0.245554997	7.31228969061797e-07
GBRAP_128_3466	0.183384243	0.00514563
GBRAP_128_3467	-0.071415088	0.355605351
GBRAP_128_3468	0.144553794	0.000104943
GBRAP_128_3469	0.313731702	1.08268561186135e-05
GBRAP_128_3470	0.251202333	5.03479594325194e-06
GBRAP_128_3471	0.298479708	6.43920276163151e-11
GBRAP_128_3472	0.001235454	0.79232308
GBRAP_128_3473	0.095513939	0.169224994
GBRAP_128_3474	0.241749003	1.4120557200287e-08
GBRAP_128_3475	0.161323606	7.52796443776036e-07
GBRAP_128_3476	0.305720562	0.205447867
GBRAP_128_3477	0.312435407	0.000450413
GBRAP_128_3478	0.196266898	1.23634484525504e-07
GBRAP_128_3479	0.02437172	0.843414372
GBRAP_128_3480	-0.288732425	0.217587368
GBRAP_128_3481	0.04147829	0.881096525
GBRAP_128_3482	-0.18457636	0.00154772
GBRAP_128_3483	0.17312189	0.006034851
GBRAP_128_3484	0.036268532	0.794598133
GBRAP_128_3485	0.048227099	0.157006155
GBRAP_128_3486	0.223540363	0.009502404
GBRAP_128_3487	-0.035687916	0.742988099
GBRAP_128_3488	-0.052134973	0.319735861
GBRAP_128_3489	0.202592944	0.001617665
GBRAP_128_3490	0.168181469	2.16283760763191e-07
GBRAP_128_3491	0.216863662	7.54206491106957e-07
GBRAP_128_3492	-0.076294202	0.032589641
GBRAP_128_3493	0.205641798	1.31083138009717e-06
GBRAP_128_3494	0.440536553	1.68184130561632e-11
GBRAP_128_3495	0.230310632	0.001882235
GBRAP_128_3496	0.208318415	0.000984113
GBRAP_128_3497	0.112416125	0.329087887
GBRAP_128_3498	0.160707122	0.000123712
GBRAP_128_3499	0.12528738	0.068019004
GBRAP_128_3500	0.332690889	2.12671541520407e-07
GBRAP_128_3501	0.214204034	0.000693819
GBRAP_128_3502	0.085190674	0.200339393
GBRAP_128_3503	0.08152126	0.451273844
GBRAP_128_3504	0.222218088	0.078240245
GBRAP_128_3505	-0.060392821	0.029452196
GBRAP_128_3506	0.226033719	8.09546393187649e-05
GBRAP_128_3507	0.034596869	0.185564742
GBRAP_128_3508	0.190525348	0.000569017
GBRAP_128_3509	0.17156635	9.1970765104049e-06
GBRAP_128_3510	0.005979799	0.849823138
GBRAP_128_3511	-0.249657102	2.82399575048762e-05
GBRAP_128_3512	0.14079728	0.001798941
GBRAP_128_3513	0.006909796	0.336663391
GBRAP_128_3514	0.176150734	4.13935682819932e-06
GBRAP_128_3515	0.077427783	0.046915943
GBRAP_128_3516	-0.178883178	0.004665248
GBRAP_128_3517	0.197748951	6.47664689560503e-05
GBRAP_128_3518	0.01616312	0.753383145
GBRAP_128_3519	0.152142278	3.32403284703828e-05
GBRAP_128_3520	0.284005437	3.02095980005797e-06
GBRAP_128_3521	0.362968104	0.000552386
GBRAP_128_3522	0.186147584	0.042576784
GBRAP_128_3523	0.214087495	7.12749256578415e-06
GBRAP_128_3524	0.221409678	0.004091786
GBRAP_128_3525	0.069258058	0.561568792
GBRAP_128_3526	0.374046422	6.04628727844206e-06
GBRAP_128_3527	0.045415125	0.520593982
GBRAP_128_3528	0.266115103	0.000292514
GBRAP_128_3529	0.173062489	0.069515417
GBRAP_128_3530	-0.032061919	0.657563858
GBRAP_128_3531	-0.02134679	0.761644525
GBRAP_128_3532	0.1275569	0.003841899
GBRAP_128_3533	0.150457324	0.202569665
GBRAP_128_3534	0.236762474	0.002463773
GBRAP_128_3535	0.252634292	0.010916831
GBRAP_128_3536	0.227828788	0.009049221
GBRAP_128_3537	0.031693704	0.736799307
GBRAP_128_3538	0.27316309	0.00625326
GBRAP_128_3539	0.079883203	0.37735615
GBRAP_128_3540	0.054381316	0.715838178
GBRAP_128_3541	0.095994634	0.657616078
GBRAP_128_3542	-0.125747357	0.007310126
GBRAP_128_3543	0.180454781	0.00049889
GBRAP_128_3544	-0.228619659	0.000858756
GBRAP_128_3545	0.102678067	0.066781658
GBRAP_128_3546	0.28102081	0.003066996
GBRAP_128_3547	-0.125509677	0.022885391
GBRAP_128_3548	0.291591679	0.002260354
GBRAP_128_3549	0.077675465	0.008213994
GBRAP_128_3550	0.222823942	0.002487937
GBRAP_128_3551	0.30374764	5.09874846430025e-06
GBRAP_128_3552	0.134170109	0.018812389
GBRAP_128_3553	0.135929999	0.0024063
GBRAP_128_3554	0.056779578	0.610211152
GBRAP_128_3555	-0.058452778	0.300683232
GBRAP_128_3556	0.155847157	0.03416333
GBRAP_128_3557	0.148072888	5.42752710884395e-05
GBRAP_128_3558	0.186956906	6.01639397005992e-06
GBRAP_128_3559	0.095013547	0.162232803
GBRAP_128_3560	0.10288929	0.000473819
GBRAP_128_3561	0.287379432	1.03188221850015e-06
GBRAP_128_3562	0.119732929	0.023646791
GBRAP_128_3563	0.231899034	0.007596298
GBRAP_128_3564	0.189621006	8.59470599434028e-05
GBRAP_128_3565	0.318401961	4.92268268302835e-12
GBRAP_128_3566	0.190386335	0.012279179
GBRAP_128_3567	0.197469815	0.018619127
GBRAP_128_3568	0.214763746	0.000502917
GBRAP_128_3569	0.233056068	0.001348531
GBRAP_128_3570	0.16386572	0.000438662
GBRAP_128_3571	0.10744029	0.00270673
GBRAP_128_3572	0.22498924	5.5826636082857e-09
GBRAP_128_3573	0.270955598	2.02781965303993e-07
GBRAP_128_3574	0.240976702	0.423739786
GBRAP_128_3575	0.07265146	0.310690793
GBRAP_128_3576	0.002068476	0.843212096
GBRAP_128_3577	0.157407047	1.02036149182621e-05
GBRAP_128_3578	0.202629573	0.000152566
GBRAP_128_3579	0.177241776	4.17040741739577e-11
GBRAP_128_3580	0.102396696	0.130139208
GBRAP_128_3581	0.277982932	0.000166933
GBRAP_128_3582	0.164085853	0.009502404
GBRAP_128_3583	0.293677481	0.001570374
GBRAP_128_3584	0.135955311	0.012635875
GBRAP_128_3585	0.11684953	0.014629178
GBRAP_128_3586	0.295926706	5.24267103468071e-06
GBRAP_128_3587	0.305046578	2.51127482942962e-06
GBRAP_128_3588	-0.153219066	0.011368969
GBRAP_128_3589	0.210339007	0.000196621
GBRAP_128_3590	0.058094972	0.219688893
GBRAP_128_3591	0.086783492	0.057227642
GBRAP_128_3592	0.06572473	0.298259879
GBRAP_128_3593	-0.027530535	0.779263094
GBRAP_128_3594	-0.065613382	0.28448682
GBRAP_128_3595	-0.02266467	0.735119036
GBRAP_128_3596	0.236351881	0.00019102
GBRAP_128_3597	0.119027498	0.007740408
GBRAP_128_3598	0.155237736	0.057697453
GBRAP_128_3599	0.335171955	0.258876734
GBRAP_128_3600	0.418263217	0.00017172
GBRAP_128_3601	0.195980729	0.000366349
GBRAP_128_3602	0.197504663	0.203788056
GBRAP_128_3603	0.311422944	2.5536667700607e-07
GBRAP_128_3604	0.308115904	2.25149690043736e-07
GBRAP_131_3605	0.0781009	0.602152512
GBRAP_131_3606	-0.029162466	0.088153207
GBRAP_131_3607	0.173863281	0.003875262
GBRAP_131_3608	-0.193259979	0.000556049
GBRAP_131_3609	0.050095253	0.076906075
GBRAP_137_3610	0.184315642	0.054740603
GBRAP_137_3611	-0.108784453	0.010675485
GBRAP_137_3612	-0.568386568	1.1149714136923e-05
GBRAP_137_3613	-0.429873716	3.46628673290127e-07
GBRAP_137_3614	-0.300549427	7.05267947419043e-07
GBRAP_137_3615	0.198593015	0.002913818
GBRAP_137_3616	-0.197215834	0.27033451
GBRAP_137_3617	0.157326067	0.157500436
GBRAP_137_3618	0.022970576	0.380661565
GBRAP_137_3619	-0.355677796	0.001546557
GBRAP_137_3620	-0.074549962	0.016449367
GBRAP_137_3621	-0.190288127	0.33852043
GBRAP_137_3622	-0.288322099	2.05520094034516e-11
GBRAP_137_3623	-0.627714996	0.000445017
GBRAP_137_3624	0.087508993	0.855706859
GBRAP_137_3626	-0.177914759	0.10568129
GBRAP_137_3627	-0.036142205	0.728096535
GBRAP_137_3628	-0.285284529	0.10262363
GBRAP_137_3629	-0.057311302	0.253681264
GBRAP_137_3630	-0.301730029	0.001405801
GBRAP_137_3631	0.098084569	0.101253221
GBRAP_137_3632	-0.12540419	0.034138844
GBRAP_137_3633	-0.215565867	0.27033451
GBRAP_137_3635	-0.022029079	0.765967045
GBRAP_137_3636	-0.117271385	0.180305654
GBRAP_137_3637	-0.209642909	0.302224131
GBRAP_137_3638	0.192458618	0.070146016
GBRAP_137_3639	0.174517509	0.001377389
GBRAP_137_3640	-0.044147278	0.764781902
GBRAP_137_3641	-0.40241951	0.348648154
GBRAP_137_3642	0.255305129	0.008609143
GBRAP_137_3643	0.06103823	0.155420283
GBRAP_137_3644	0.099601729	0.710927173
GBRAP_137_3645	0.214997576	0.950901662
GBRAP_137_3646	-0.01281135	0.956592595
GBRAP_137_3649	0.165156393	0.07099244
GBRAP_137_3650	0.4468797	0.001123818
GBRAP_137_3651	0.182945002	0.087733146
GBRAP_137_3652	0.095610713	0.452963732
GBRAP_137_3653	-0.128763976	0.059742128
GBRAP_137_3654	-0.087429763	0.881096525
GBRAP_137_3656	0.049173988	0.695914533
GBRAP_137_3657	0.427901898	0.007369635
GBRAP_137_3658	-0.251173573	0.003442584
GBRAP_137_3659	0.059792603	0.956313743
GBRAP_137_3660	0.194709951	0.012682897
GBRAP_137_3661	-0.03913605	0.149595261
GBRAP_137_3663	0.09627398	0.214797385
GBRAP_137_3664	0.095675232	0.043907607
GBRAP_137_3665	0.367972916	0.010393564
GBRAP_137_3666	0.331258337	0.027969134
GBRAP_137_3667	0.019066096	0.602963673
GBRAP_137_3668	0.210647901	0.298339737
GBRAP_137_3669	0.002196801	0.882989926
GBRAP_137_3670	0.090587393	0.386082164
GBRAP_137_3671	0.098187484	0.96858845
GBRAP_137_3672	0.116868461	0.106894021
GBRAP_137_3673	-0.147609337	0.855706859
GBRAP_137_3674	0.25244856	0.003269381
GBRAP_137_3675	-0.045005902	0.821710591
GBRAP_137_3676	0.248692235	0.013928598
GBRAP_137_3677	0.388631193	0.330523753
GBRAP_137_3678	0.322184398	0.000148633
GBRAP_137_3679	-0.124131676	0.964328712
GBRAP_137_3680	-0.123423595	0.964328712
GBRAP_137_3681	0.484264107	0.099556536
GBRAP_137_3682	-0.148878541	0.006368821
GBRAP_137_3683	-0.135494772	0.972691711
GBRAP_137_3684	-0.159725022	0.026513663
GBRAP_139_3685	-0.060499733	0.93064056
GBRAP_139_3686	0.209296966	0.050721795
GBRAP_139_3687	0.161862087	2.51667035620203e-06
GBRAP_139_3688	0.312804677	7.56111446191742e-06
GBRAP_139_3689	0.223165552	1.09986219583736e-08
GBRAP_139_3690	0.341518762	1.26995518686187e-13
GBRAP_139_3691	0.091592463	0.164433408
GBRAP_139_3692	0.233723344	2.69645955627167e-09
GBRAP_139_3693	0.298740199	5.3069615822126e-12
GBRAP_139_3694	0.065184753	0.146606312
GBRAP_139_3695	0.049921854	0.747893556
GBRAP_139_3696	0.208687171	0.311760319
GBRAP_139_3698	-0.017778859	0.98205584
GBRAP_139_3699	0.177273737	0.108477739
GBRAP_139_3700	0.138525841	0.095219242
GBRAP_139_3701	0.008610091	0.537992801
GBRAP_139_3702	0.262225806	4.08617841597619e-05
GBRAP_139_3703	0.211150968	0.020820112
GBRAP_139_3704	0.039600318	0.641278663
GBRAP_139_3705	-0.020110114	0.669785611
GBRAP_139_3706	0.159082015	0.009627775
GBRAP_139_3707	-0.088403899	0.023690931
GBRAP_139_3708	0.163411278	0.000120526
GBRAP_139_3709	0.392159922	0.023320173
GBRAP_139_3710	-0.507316256	0.016927566
GBRAP_139_3711	-0.036575535	0.87284633
GBRAP_139_3712	0.188554375	0.000429179
GBRAP_139_3713	0.421862171	0.044233956
GBRAP_139_3714	-0.067162207	0.077281485
GBRAP_139_3715	0.035832579	0.499889402
GBRAP_139_3716	0.1463993	0.25052029
GBRAP_139_3717	-0.236342503	0.051329473
GBRAP_139_3718	0.083939577	0.558707941
GBRAP_139_3719	-0.269348359	0.000133563
GBRAP_139_3720	0.007617962	0.472973939
GBRAP_139_3721	-0.231315761	0.003502271
GBRAP_139_3722	-0.356684688	3.2989343828568e-09
GBRAP_139_3723	0.070215254	0.487504027
GBRAP_139_3724	-0.224101492	0.000411316
GBRAP_139_3725	-0.506494818	0.020646952
GBRAP_139_3726	0.171047335	0.018913251
GBRAP_139_3727	0.170405763	0.002810948
GBRAP_139_3728	0.157073491	0.000115708
GBRAP_139_3729	0.134332669	0.030769164
GBRAP_139_3730	0.194864597	0.021582881
GBRAP_139_3731	0.206716153	0.050721795
GBRAP_139_3732	0.236117922	1.12052503465408e-07
GBRAP_139_3733	0.132535416	0.007165593
GBRAP_139_3734	0.23377367	9.36428680934055e-19
GBRAP_139_3735	0.138765759	0.000195879
GBRAP_139_3736	0.209351013	0.000112582
GBRAP_139_3737	0.250194682	0.062952386
GBRAP_139_3738	-0.218665002	4.37465158556881e-09
GBRAP_139_3739	0.068730642	0.504866963
GBRAP_139_3740	0.165560279	0.06293404
GBRAP_139_3741	0.167747871	0.432176114
GBRAP_139_3742	0.187367966	0.001635769
GBRAP_139_3743	0.220940301	6.82314560514956e-10
GBRAP_139_3744	0.418381421	3.39059886999984e-05
GBRAP_139_3745	0.186121947	6.59887817712527e-05
GBRAP_139_3747	0.058412509	0.266252572
GBRAP_139_3748	0.210918266	5.8413888397359e-05
GBRAP_139_3749	0.333311321	0.000458863
GBRAP_139_3750	0.174326846	0.003638251
GBRAP_139_3751	0.212491642	6.94724774458678e-08
GBRAP_139_3752	0.042853241	0.180480175
GBRAP_139_3753	-0.138897243	0.000345443
GBRAP_139_3754	0.286810028	0.013423706
GBRAP_139_3755	0.234046627	0.004674621
GBRAP_139_3756	0.180468915	0.001155925
GBRAP_139_3757	0.302756696	5.42707683485418e-06
GBRAP_139_3758	0.361425599	0.093885973
GBRAP_139_3759	0.364273497	3.01482860000944e-05
GBRAP_139_3760	-0.058253318	0.770624653
GBRAP_139_3761	0.297890853	7.57641206510883e-05
GBRAP_139_3762	0.044693093	1
GBRAP_139_3763	0.226854944	1.78523168738941e-05
GBRAP_14_3764	-0.128529236	0.014911007
GBRAP_14_3765	0.061295193	0.84674234
GBRAP_14_3766	-0.024270294	0.07715101
GBRAP_14_3767	-0.17206968	0.005248487
GBRAP_14_3768	0.235199696	0.001387265
GBRAP_14_3769	0.078262442	0.069450536
GBRAP_14_3770	0.027760317	0.180893761
GBRAP_14_3771	-0.120109055	0.009994642
GBRAP_14_3772	0.00400072	0.931442065
GBRAP_14_3773	0.014447532	0.975568505
GBRAP_14_3774	0.141277162	0.086502884
GBRAP_14_3775	0.290943313	1.59234614993568e-07
GBRAP_14_3776	0.067594421	0.248710025
GBRAP_14_3777	0.249768263	0.008872368
GBRAP_14_3778	0.104377055	0.004041756
GBRAP_14_3779	0.275291005	2.60912957356451e-05
GBRAP_14_3780	-0.016807512	0.980975574
GBRAP_14_3781	0.183696798	0.190851996
GBRAP_14_3782	0.290849911	1.93511256492551e-08
GBRAP_14_3783	0.292236919	0.000345479
GBRAP_14_3784	-0.241864622	1.15651213295195e-09
GBRAP_14_3785	0.154156004	0.000932675
GBRAP_14_3786	0.412005727	1.74552328787063e-05
GBRAP_14_3787	0.248260621	0.001687621
GBRAP_14_3788	0.223290204	0.006407667
GBRAP_14_3789	-0.14379644	0.002397841
GBRAP_14_3790	0.200184647	0.008076956
GBRAP_14_3791	0.212691196	0.46259758
GBRAP_14_3792	0.203331427	2.03169221641439e-07
GBRAP_14_3793	-0.102547703	1
GBRAP_14_3794	0.103648921	0.105462352
GBRAP_14_3795	0.091976474	0.035453846
GBRAP_14_3796	-0.186299715	0.159399738
GBRAP_14_3797	-0.16696851	3.36510359094808e-06
GBRAP_14_3798	0.251705448	5.05190886668314e-06
GBRAP_14_3799	-0.61128153	2.80845251500466e-09
GBRAP_14_3800	-0.396975352	1.73667506884831e-10
GBRAP_14_3801	-0.205627596	3.20329175953213e-07
GBRAP_14_3802	-0.586185156	0.004139529
GBRAP_14_3803	-0.087420588	0.438284157
GBRAP_14_3804	0.172750581	0.069858772
GBRAP_14_3805	0.188849302	0.113132288
GBRAP_14_3806	0.034368108	0.345974474
GBRAP_14_3807	0.206245102	1.41815896682037e-05
GBRAP_14_3808	-0.041733387	0.950901662
GBRAP_14_3809	0.099696146	0.187737263
GBRAP_14_3810	0.188372999	0.269315057
GBRAP_14_3811	0.612151315	0.50042362
GBRAP_14_3812	0.35789825	0.266252572
GBRAP_14_3813	0.109324315	0.015898989
GBRAP_14_3814	0.28531932	0.069515417
GBRAP_14_3815	0.11268448	0.793372271
GBRAP_14_3816	0.118172425	0.403303555
GBRAP_14_3817	-0.056965989	0.267111114
GBRAP_14_3818	-0.075148263	0.335777731
GBRAP_14_3819	0.361410277	2.51667035620203e-06
GBRAP_14_3821	0.381415286	0.000256052
GBRAP_14_3822	-0.17098297	0.038572685
GBRAP_14_3823	0.10927504	7.31740143072484e-05
GBRAP_14_3824	-0.046102804	0.297508718
GBRAP_14_3825	0.054098166	0.382064097
GBRAP_14_3826	0.296418159	0.000766257
GBRAP_14_3827	-0.341929693	0.019928476
GBRAP_14_3828	0.248582327	0.002207832
GBRAP_14_3829	-0.798152473	3.96908646331525e-07
GBRAP_14_3830	0.269039196	0.069515417
GBRAP_14_3831	0.395003858	0.148397283
GBRAP_14_3832	0.204312098	7.60510547299494e-05
GBRAP_14_3833	-0.119168633	0.03136832
GBRAP_14_3834	0.173915777	0.001120437
GBRAP_14_3835	-0.324708358	2.50458057975473e-05
GBRAP_14_3836	-0.154413757	0.134002343
GBRAP_14_3837	0.159096242	0.00241287
GBRAP_14_3838	-0.016770693	0.755180097
GBRAP_14_3839	0.252217974	0.118413374
GBRAP_14_3840	0.066078765	0.190497003
GBRAP_14_3841	0.064851552	0.859781516
GBRAP_14_3842	0.178772905	6.12282266210864e-05
GBRAP_14_3843	0.159192426	0.105421003
GBRAP_14_3844	0.207549909	0.049065937
GBRAP_14_3845	0.353700497	0.001140188
GBRAP_14_3846	0.120036439	0.016291504
GBRAP_14_3847	0.25310951	0.181414903
GBRAP_14_3848	0.13501374	0.037654848
GBRAP_14_3849	0.383335952	0.004241743
GBRAP_14_3850	0.129082263	0.130752185
GBRAP_14_3851	0.284621856	3.57775748973361e-06
GBRAP_14_3852	0.150457324	0.365348796
GBRAP_14_3853	0.392681208	0.351158854
GBRAP_14_3854	0.381126186	0.005920069
GBRAP_14_3855	0.254765862	0.00102521
GBRAP_14_3856	0.196630764	0.014208874
GBRAP_14_3857	0.158070508	0.064510622
GBRAP_14_3858	0.359039896	0.039084344
GBRAP_14_3859	0.180590559	0.03298757
GBRAP_14_3860	0.302400856	0.42444559
GBRAP_14_3861	0.203426756	0.019551254
GBRAP_14_3862	0.197348697	0.043674345
GBRAP_14_3863	0.320673811	4.08221578206641e-06
GBRAP_14_3864	-0.114220283	0.058714468
GBRAP_14_3865	0.278854031	0.000168454
GBRAP_14_3866	0.663729735	0.021073595
GBRAP_14_3867	0.183696798	2.53945909523654e-05
GBRAP_14_3868	-0.150759323	0.075561948
GBRAP_14_3869	0.04835033	0.749459455
GBRAP_14_3870	0.222757615	0.140959438
GBRAP_14_3871	0.096307108	0.572536843
GBRAP_14_3872	-0.230460473	0.00013818
GBRAP_14_3873	0.398675733	3.92095500435617e-08
GBRAP_14_3874	-0.119666507	0.003008345
GBRAP_14_3875	0.255706731	8.02769378326111e-09
GBRAP_14_3876	0.284833607	0.000695034
GBRAP_14_3877	0.055789031	0.432311199
GBRAP_14_3878	0.096605347	0.049328981
GBRAP_14_3879	0.12651613	0.040227957
GBRAP_14_3880	0.368053618	0.002589394
GBRAP_14_3881	-0.002022811	0.714123056
GBRAP_14_3882	0.2786163	0.007688713
GBRAP_14_3883	0.393310014	0.000398571
GBRAP_14_3884	0.180035127	0.028301424
GBRAP_14_3885	0.266409893	6.2170685329854e-08
GBRAP_150_3886	0.007521239	0.904423385
GBRAP_150_3887	0.343698878	0.030697126
GBRAP_150_3888	0.100721225	0.312838747
GBRAP_150_3890	0.232050926	0.140557228
GBRAP_150_3892	-0.067416797	0.883318099
GBRAP_150_3893	0.196949214	0.253951136
GBRAP_150_3894	0.102628194	0.184134331
GBRAP_150_3896	0.263194888	0.018340069
GBRAP_150_3897	0.174104357	0.003638251
GBRAP_150_3898	0.359040137	0.08193658
GBRAP_150_3899	0.192297168	0.196728639
GBRAP_150_3901	0.383678089	0.005629439
GBRAP_150_3902	0.12668675	0.455778767
GBRAP_150_3903	-0.062778558	0.500309097
GBRAP_150_3905	-0.040160093	0.773837254
GBRAP_150_3906	-0.554972922	0.51370552
GBRAP_150_3907	0.041470601	0.280338751
GBRAP_150_3909	0.29421172	0.230601962
GBRAP_150_3910	0.017686846	0.865443315
GBRAP_150_3911	0.267628234	0.084393613
GBRAP_150_3912	-0.079307947	0.972691711
GBRAP_150_3913	0.174142386	0.152970924
GBRAP_150_3915	0.110753028	0.251116222
GBRAP_150_3916	-0.223158387	0.01760688
GBRAP_150_3917	0.075759034	0.517088016
GBRAP_150_3918	0.06680245	0.685803009
GBRAP_150_3919	0.06455184	0.710927173
GBRAP_150_3920	0.063880812	0.704247116
GBRAP_150_3921	-0.055632991	0.462614751
GBRAP_150_3922	0.132689496	0.17152282
GBRAP_150_3923	0.016586812	0.416800286
GBRAP_150_3924	0.130707267	0.001182959
GBRAP_150_3925	0.235346221	1.03840271653525e-06
GBRAP_150_3926	0.2274857	0.030110397
GBRAP_150_3927	-0.030579355	0.897116047
GBRAP_150_3928	0.306232882	0.115722231
GBRAP_150_3929	0.291542836	0.22464785
GBRAP_150_3930	0.176040274	0.295365483
GBRAP_150_3931	0.239182549	0.051295752
GBRAP_150_3932	0.239437455	0.033133687
GBRAP_150_3933	0.095236501	0.116176402
GBRAP_150_3934	0.086248368	0.835534372
GBRAP_150_3936	-0.147820894	0.000732963
GBRAP_150_3938	0.074888586	0.197643587
GBRAP_150_3939	0.139308831	0.003796649
GBRAP_150_3940	0.089407944	0.462209865
GBRAP_153_3941	0.148302192	0.000142609
GBRAP_153_3942	0.0949322	0.164924452
GBRAP_153_3943	0.210248132	0.000801914
GBRAP_153_3944	0.229824133	2.61867862993903e-06
GBRAP_153_3945	0.142393431	0.035706186
GBRAP_153_3946	0.106410616	0.020064758
GBRAP_153_3947	0.092897677	0.632365662
GBRAP_153_3948	0.293926306	2.47974076017941e-06
GBRAP_153_3949	-0.017678847	0.881096525
GBRAP_153_3950	0.380630916	0.03298757
GBRAP_153_3951	0.316631752	0.024697639
GBRAP_153_3952	0.09746483	0.01723108
GBRAP_157_3953	0.303401285	4.28311423050023e-12
GBRAP_157_3954	-0.086593421	0.395727653
GBRAP_157_3955	0.072665485	0.013878576
GBRAP_159_3956	0.233922988	1.03483890781436e-06
GBRAP_159_3957	-0.249457488	9.93085184772822e-05
GBRAP_159_3958	0.059816145	0.546492992
GBRAP_159_3959	0.124244765	0.006077983
GBRAP_159_3960	0.15351584	0.000156665
GBRAP_159_3961	0.176727202	0.02813054
GBRAP_159_3962	0.153516801	3.38839187251721e-12
GBRAP_159_3963	0.184780723	3.72582870472505e-07
GBRAP_159_3964	0.183696798	8.70979391182077e-10
GBRAP_159_3965	0.100195262	0.003091246
GBRAP_160_3966	-0.39784672	2.58214513447054e-12
GBRAP_160_3967	-0.497588242	1.25582052693873e-07
GBRAP_160_3968	-0.455763359	0.020985924
GBRAP_160_3969	-0.609981262	6.44328344085308e-05
GBRAP_160_3970	-0.144585705	0.007317092
GBRAP_160_3971	-0.203792662	3.4053311816416e-06
GBRAP_160_3972	-0.359669944	0.001819067
GBRAP_160_3973	-0.604873411	0.015353011
GBRAP_160_3974	-0.441628543	0.004241743
GBRAP_160_3975	-0.341741195	0.014053328
GBRAP_160_3976	-0.485574774	0.004532568
GBRAP_160_3977	0.135346365	0.013943504
GBRAP_160_3978	0.206097325	0.040777381
GBRAP_160_3979	-0.424508176	4.42639985853919e-07
GBRAP_160_3980	-0.403347715	0.001162392
GBRAP_160_3981	-0.219453681	0.120305385
GBRAP_160_3982	0.197940796	0.047603395
GBRAP_160_3983	-0.075860091	0.793372271
GBRAP_160_3984	0.340106549	0.028141647
GBRAP_160_3985	0.138700396	0.072068493
GBRAP_160_3986	-0.096341867	0.38953645
GBRAP_160_3987	-0.28256993	0.013054848
GBRAP_160_3988	-0.19944439	0.000149373
GBRAP_160_3989	-0.219736642	0.881096525
GBRAP_160_3990	-0.066484543	0.586363986
GBRAP_160_3991	-0.566943713	0.002095161
GBRAP_160_3992	-0.426713526	1.77257249459928e-15
GBRAP_160_3993	-0.126027475	0.014293027
GBRAP_160_3994	-0.130166225	0.000256241
GBRAP_160_3995	-0.008415425	0.610640459
GBRAP_160_3996	-0.519789556	0.032427124
GBRAP_160_3997	-0.41788544	0.035704285
GBRAP_160_3998	-0.532510236	9.60262975426123e-50
GBRAP_160_3999	-0.162253453	0.581782751
GBRAP_160_4000	-0.082503081	0.115268397
GBRAP_160_4001	-0.023643354	0.719138001
GBRAP_160_4002	-0.10307193	0.52950224
GBRAP_160_4003	0.002032451	0.867084614
GBRAP_160_4004	-0.826509472	3.73475128100231e-07
GBRAP_160_4005	0.200550723	0.028983501
GBRAP_160_4006	-0.001514771	0.972867229
GBRAP_160_4007	0.008624651	0.717749466
GBRAP_160_4008	-0.065006304	0.007631849
GBRAP_160_4009	0.2318017	0.055716947
GBRAP_160_4010	0.157933702	0.001110926
GBRAP_160_4011	-0.053654699	0.439089342
GBRAP_160_4012	0.013539577	0.764781902
GBRAP_160_4013	0.140915489	0.614808411
GBRAP_160_4014	0.173677921	0.322944832
GBRAP_160_4016	0.248081805	0.000408589
GBRAP_160_4017	-0.102897215	0.822327953
GBRAP_160_4018	-0.303785642	4.21279804305298e-09
GBRAP_160_4019	-0.04137896	0.741073771
GBRAP_160_4020	0.189621006	0.011117992
GBRAP_160_4021	-0.031908712	0.376948503
GBRAP_160_4022	0.120683098	0.358312602
GBRAP_160_4023	0.202751264	0.467488658
GBRAP_160_4024	0.135830027	0.00108251
GBRAP_160_4025	0.020761795	0.822327953
GBRAP_160_4026	0.183696798	0.253681264
GBRAP_160_4027	0.301719465	1.11276675147147e-05
GBRAP_160_4028	-0.312995479	2.48648722654804e-08
GBRAP_160_4029	-0.087684583	0.551346965
GBRAP_160_4031	0.047289344	0.79888569
GBRAP_160_4032	-0.1848638	1.69278089329509e-06
GBRAP_160_4033	-0.073066714	0.536888899
GBRAP_160_4035	-0.111759086	0.110642683
GBRAP_160_4036	-0.404383889	7.27062744828688e-17
GBRAP_160_4037	-0.580528091	9.32959659051415e-17
GBRAP_160_4038	-0.620769311	3.58847086811766e-05
GBRAP_160_4039	0.218765049	0.458723125
GBRAP_160_4040	-0.027496623	0.743031593
GBRAP_160_4041	-0.051372024	1
GBRAP_160_4042	-0.059306883	0.741073771
GBRAP_160_4043	-0.192981575	0.003262673
GBRAP_160_4044	-0.219439525	4.57785042101847e-05
GBRAP_160_4045	0.115957964	0.014418068
GBRAP_160_4046	-0.101421391	0.049311081
GBRAP_160_4047	0.085181176	0.116961946
GBRAP_160_4048	0.060660264	0.282421779
GBRAP_160_4049	-0.035546947	0.445387361
GBRAP_160_4050	-0.126321024	0.258876734
GBRAP_160_4051	0.192272113	0.499171084
GBRAP_160_4052	-0.067916117	0.319174783
GBRAP_160_4053	0.159219858	0.03533072
GBRAP_160_4054	-0.487800162	8.59470599434028e-05
GBRAP_160_4055	0.182931491	7.73856773299144e-05
GBRAP_160_4056	0.186841243	0.003518702
GBRAP_160_4057	0.192661751	3.69742232252352e-07
GBRAP_160_4058	0.147576698	0.096247898
GBRAP_160_4059	0.027444509	0.777936493
GBRAP_160_4060	0.292840809	0.351707563
GBRAP_160_4061	0.103615795	0.110089838
GBRAP_160_4062	0.087768805	0.985769623
GBRAP_160_4063	0.145799501	0.11073406
GBRAP_160_4064	-0.337401038	0.03857772
GBRAP_160_4065	-0.102507885	0.216048225
GBRAP_160_4066	-0.342571178	3.73107661101349e-13
GBRAP_160_4067	0.034423946	0.931669811
GBRAP_160_4068	-0.101080797	0.458723125
GBRAP_160_4069	-0.202488813	0.008855088
GBRAP_160_4070	-0.320385837	1.21326476827059e-09
GBRAP_160_4071	-0.191174963	0.014122906
GBRAP_160_4072	0.192567843	0.305617441
GBRAP_160_4073	-0.3989931	4.19734471768596e-07
GBRAP_160_4074	-0.279020715	0.964328712
GBRAP_160_4075	-0.290069492	0.007021567
GBRAP_160_4076	-0.449390339	0.000966789
GBRAP_160_4077	-0.214818194	0.000357226
GBRAP_160_4078	-0.281861256	0.01769269
GBRAP_160_4079	-0.112183034	0.04471509
GBRAP_160_4080	-0.129168419	0.290080064
GBRAP_160_4081	0.134346199	0.005483152
GBRAP_160_4082	-0.222652189	0.000302623
GBRAP_160_4083	-0.332002266	1.70368723404698e-08
GBRAP_160_4084	-0.129359498	0.007583257
GBRAP_160_4085	0.15655172	0.002009366
GBRAP_160_4086	0.000671328	0.754342106
GBRAP_160_4087	0.012229097	0.579226855
GBRAP_160_4088	-0.086044201	0.002938826
GBRAP_160_4089	0.082558603	0.868117986
GBRAP_160_4090	-0.276784148	0.126463768
GBRAP_160_4091	-0.254079517	0.27033451
GBRAP_160_4092	-0.649103312	3.76301995390834e-05
GBRAP_160_4093	0.246578918	0.293403635
GBRAP_160_4094	-0.061239568	0.794401029
GBRAP_160_4095	-0.244527657	0.067338474
GBRAP_160_4096	0.012822727	0.791426626
GBRAP_160_4097	-0.135474956	0.330523753
GBRAP_160_4098	-0.278462957	0.013725183
GBRAP_160_4099	-0.260612146	1.68384656510555e-08
GBRAP_160_4100	-0.176745516	0.360003403
GBRAP_160_4101	-0.183276785	0.000301013
GBRAP_160_4102	-0.18844496	0.140913459
GBRAP_160_4103	-0.003815438	0.636513163
GBRAP_160_4104	0.109815339	0.00026159
GBRAP_160_4105	-0.564853845	2.9230173931792e-06
GBRAP_160_4106	-0.00591984	0.627189141
GBRAP_160_4107	-0.108398278	0.038326109
GBRAP_160_4108	-0.763849958	6.41482971128068e-18
GBRAP_160_4109	0.135761228	0.014301846
GBRAP_160_4110	-0.204749799	0.10661626
GBRAP_160_4111	-0.204106677	0.166756921
GBRAP_160_4112	-0.077175319	0.546492992
GBRAP_160_4113	0.16101659	0.22464785
GBRAP_160_4114	-0.003745546	0.531655073
GBRAP_160_4115	0.191495225	0.006595148
GBRAP_160_4116	-0.150592512	0.02317862
GBRAP_160_4118	0.20935204	0.281305501
GBRAP_160_4119	0.263464311	0.000828774
GBRAP_160_4120	0.186596483	0.085955638
GBRAP_160_4121	0.308418213	0.232387748
GBRAP_160_4122	0.213378736	0.030709473
GBRAP_160_4123	0.12781159	0.868636888
GBRAP_160_4124	0.064996096	0.909818857
GBRAP_160_4125	-0.00553052	0.86151843
GBRAP_160_4126	0.220235608	0.012231446
GBRAP_160_4127	0.002066044	1
GBRAP_160_4128	0.072786245	0.38953645
GBRAP_160_4129	0.053551179	0.975657006
GBRAP_160_4130	-0.457355256	0.153659191
GBRAP_160_4131	0.058172689	0.271092525
GBRAP_160_4132	-0.481250921	0.019928476
GBRAP_160_4134	-0.335643436	0.113132288
GBRAP_160_4135	-0.387266703	4.08617841597619e-05
GBRAP_160_4136	0.076526723	0.760299844
GBRAP_160_4137	-0.029633559	0.878151241
GBRAP_160_4138	-0.004955628	0.338642684
GBRAP_160_4139	-0.050686076	0.734084667
GBRAP_160_4140	0.101266783	0.230601962
GBRAP_160_4141	-0.307759743	0.000443035
GBRAP_160_4142	0.258861265	0.001384884
GBRAP_160_4143	0.064065895	0.403303555
GBRAP_160_4144	0.180169027	3.6284511033481e-05
GBRAP_160_4145	0.248112882	0.04353271
GBRAP_160_4146	-0.069412536	0.187598682
GBRAP_160_4147	-0.616547151	9.20238117065377e-17
GBRAP_160_4148	-0.132386167	0.063559279
GBRAP_160_4149	-0.271306512	0.030902792
GBRAP_160_4150	-0.015998015	0.96858845
GBRAP_160_4151	0.324905082	0.099894384
GBRAP_160_4152	-0.551292589	0.50042362
GBRAP_160_4153	-0.642398028	1.23634484525504e-07
GBRAP_160_4154	0.135454112	0.632830096
GBRAP_160_4155	-0.54578393	0.003001939
GBRAP_160_4156	-0.303202252	0.000276664
GBRAP_160_4157	0.045902241	0.933789822
GBRAP_160_4158	-0.126387929	0.024392721
GBRAP_160_4159	0.105988553	0.067722907
GBRAP_160_4160	-0.175488611	0.104905191
GBRAP_160_4161	0.164067675	0.134885229
GBRAP_160_4163	0.215269268	0.296258033
GBRAP_160_4164	0.01930998	0.998497851
GBRAP_160_4165	0.142803751	0.035017874
GBRAP_160_4166	0.26717853	0.000133979
GBRAP_160_4167	-0.157318086	0.043674345
GBRAP_160_4168	-0.090692011	0.229606391
GBRAP_160_4169	-0.285082936	0.010393564
GBRAP_160_4170	0.214392277	0.001126077
GBRAP_160_4171	-0.417941988	1.47215081001048e-14
GBRAP_160_4172	-0.144301579	0.051421958
GBRAP_160_4173	-0.138171736	0.07921928
GBRAP_160_4174	-0.374370175	0.000237871
GBRAP_160_4175	-0.178127398	0.156099738
GBRAP_160_4176	-0.136568296	0.003859222
GBRAP_160_4177	-0.073164577	0.205698504
GBRAP_160_4178	-0.598003909	2.41325351674632e-09
GBRAP_160_4179	-0.13986933	0.069515417
GBRAP_160_4180	-0.491349424	0.019928476
GBRAP_160_4181	-0.258969195	3.18956356750923e-10
GBRAP_160_4182	0.117470305	0.071279624
GBRAP_160_4183	-0.025806053	0.557464595
GBRAP_160_4184	0.121454832	0.243687805
GBRAP_160_4186	0.231050532	0.039060805
GBRAP_160_4187	-0.081119972	0.428524171
GBRAP_160_4188	0.08749456	0.413958284
GBRAP_160_4189	-0.224817331	0.385309771
GBRAP_160_4190	0.067265495	0.445438039
GBRAP_160_4191	-0.097374846	0.336222375
GBRAP_160_4192	-0.153971671	0.021998204
GBRAP_160_4193	0.089483369	0.405203666
GBRAP_160_4194	-0.035525258	0.833801486
GBRAP_160_4195	-0.036985798	0.834030321
GBRAP_160_4196	-0.144502895	0.066653952
GBRAP_160_4197	-0.075188291	0.328300015
GBRAP_160_4198	-0.372743796	7.13105879774467e-15
GBRAP_160_4199	-0.136687355	0.936203087
GBRAP_160_4200	-0.35433857	0.06151418
GBRAP_160_4201	-0.204344429	0.000656258
GBRAP_160_4202	-0.37423901	0.00017172
GBRAP_160_4203	0.006487837	0.842354918
GBRAP_160_4204	-0.085259454	0.38953645
GBRAP_160_4205	-0.282856012	0.015070011
GBRAP_160_4206	0.028837247	0.6200358
GBRAP_160_4207	-0.084543925	0.351707563
GBRAP_160_4208	-0.198606213	0.104234251
GBRAP_160_4210	-0.313776588	0.086844641
GBRAP_160_4211	-0.120848664	0.248811684
GBRAP_160_4212	-0.32909792	1.9792473763581e-05
GBRAP_160_4213	-0.009872815	0.314347947
GBRAP_160_4214	-0.179140936	0.000597192
GBRAP_160_4215	-0.331315125	5.13744722103633e-07
GBRAP_160_4216	-0.046910939	0.764054851
GBRAP_160_4217	-0.599881895	4.00018208130242e-06
GBRAP_160_4218	-0.298713333	0.000202162
GBRAP_160_4219	-0.348609681	3.28797347579137e-05
GBRAP_160_4220	-0.299378142	1.40685342327913e-08
GBRAP_160_4221	-0.859993987	0.000187234
GBRAP_160_4222	-0.386668417	5.5025256852691e-05
GBRAP_160_4223	-0.310961661	5.36142997393325e-07
GBRAP_160_4224	-0.617300213	2.91950448849009e-07
GBRAP_160_4225	-0.480238565	0.043906396
GBRAP_160_4226	-0.65098488	5.67488135395625e-16
GBRAP_160_4227	-0.165508384	0.002984607
GBRAP_160_4228	-0.393091772	0.003252745
GBRAP_160_4229	-0.135177264	0.060584568
GBRAP_160_4230	-0.165684102	0.000818623
GBRAP_160_4231	-0.249661254	2.27018272641586e-09
GBRAP_160_4232	-0.216484882	0.042048715
GBRAP_160_4233	-0.401603568	1.16332254369608e-10
GBRAP_160_4234	-0.2895766	0.019330345
GBRAP_160_4235	-0.407929433	3.17395689801844e-13
GBRAP_160_4236	-0.05843813	0.195100101
GBRAP_160_4237	-0.318106572	0.001225441
GBRAP_160_4238	-0.457849231	2.94189994414264e-06
GBRAP_160_4239	0.179632857	0.03533072
GBRAP_160_4240	-0.02530858	0.681452054
GBRAP_160_4241	-0.081671529	0.133295729
GBRAP_160_4242	-0.371999723	1.42089776603413e-12
[truncated: 7,720 more rows]
