# Supplementary material for: Multiplex design and discovery of proximity handles for programmable proteome editing
Source: bioRxiv. 2025 Oct 13:2025.10.13.681693. Preprint. [Version 1] doi: 10.1101/2025.10.13.681693 (PMC12632987; doi:10.1101/2025.10.13.681693)
Supplement: Supplement 6 — Table S6: Table of effector handle IDs and associated amino acid sequences [file media-6.csv]

Column Descriptions:
effector_handle_ID	Handle identifier
effector_handle_target	Effector protein targeted by the row-indicated effector_handle_ID
effector_handle_amino_acid_sequence	Amino acid sequence of the row-indicated effector handle
effector_handle_ID	effector_handle_target	effector_handle_amino_acid_sequence
FBXL12_43_1	FBXL12	MKVIVTINSKTSEEGIDYLFEAAAAAAEAGHEVVVTVETGGISEEKAKLIMEKAKELAEKYPKVKFEVKELPQETEEEKKIAEELKKFFKELQEKNKKKL
FBXL12_hotspot_105_2	FBXL12	MARVRVGSTGPRALPLTVAGLAFAIYRGDEEEAERLRREAEALIAKRPAAEELRRLLEEAVALARALRAAAEAGDAAAAAAAAARLAAVIDELARLVEAE
FBXL12_hotspot_109_3	FBXL12	KSVIVVLASGSPEHAETTFQTGVEIVKGLAEAGVKVGLLILTTKENEAIAEKALEEVKDYVAVSELVVFPTKEEFEAQLDKVKEEKIKRLEEKLEKLEEE
FBXL12_hotspot_109_4	FBXL12	MTRILVGAATTPEAARHTFSTIVEIAKGLKDEEVIAVLVVLDDPEMRAIAERAAEELRALGAEVRLEVAPTLEALEAARARLLAEAEAEADARDAAAAAA
FBXL12_hotspot_109_5	FBXL12	MTVLLVARATTPEAARRTGETALAIARGLRAAGHEVIAVIVTLEEAREIAEATAAELRALGAEVRLRTAATPEEVERAYAELRAEALARLDAREAAAAAA
FBXL12_hotspot_109_6	FBXL12	MRVILSALGTEPELAERTFEATVTIAEGLLAAGHEVRVVLVAVEENREVAEAAAARLRALGAEVRLVVEETPEAAREAHERLLAEAEEELDREEEERERA
FBXL12_hotspot_109_7	FBXL12	MTVIVGGLATRPEHAERTARYVLTITRGLLAAGHRVRVVLAGTEESREILEAAAAELRALGAEVTLVVAETPEEARALYEERLAEAEEELDEEEEEEEEE
FBXL12_hotspot_127_8	FBXL12	SDIEVRVSVPTYQSYRYAVAILLEMLKIDVKNGGKNVEKLLEQLKALMEDAAKHLPKEDVLELLDEAIKSLKELKKESPEHKELFDKAIKYLEKLRKEVE
FBXL12_hotspot_134_9	FBXL12	RTVVVIVSANGVSDAQARAAVDRAETIIAGLRAAGHRVLFVLVLSLADAAVGDALVARARAAAAAHGAEVVAAENVPAADFEAVLAAARARALARLDELE
FBXL12_hotspot_141_10	FBXL12	RGLVIVIATAAVPEEVRAAVRAAAREAAAAAGVALRFEEAEDEEAAEELRERLLAEAEEEGYDAVGVLVLTSPEMSAERAIAYVRALVAFVAARVARLEA
FBXL12_hotspot_141_11	FBXL12	KGLLIVIMTSSIPEEKREEIKKHAEEAAKKAGIELIFEVAENEEEAEKIKEELLKEAEEKGYDVIGVLTVTDPNMDVERVKAYVEALVEWIKAKLEQLKA
FBXL12_hotspot_147_12	FBXL12	REMTVVVQLGSSAESTAAYAAEVVLGLAQAGVDRIRVVVRTRDHEQALLAARELARADARAPASVTIELTFEGLTPEQVAEALAVYAETLAAERARLAAA
FBXL12_hotspot_147_13	FBXL12	REVTVVVQLGAQAESTARYAAELVVGLGEAGVGRIRVVVRSARLEDALLAARELARAVARLPESVEVEVTFEGLSPEDVARARAVYEATLAAERAAQAAA
FBXL12_hotspot_147_14	FBXL12	MKVTIRVVLEEGSETTVEMAIELAKGLHEAGVEEIRVEVEARDPEVALAAAERLAVEIGRGADVAEIRAFDRETGELLRRLDREEIRRIRAAAEEAEAAA
FBXL12_hotspot_147_15	FBXL12	MEVTIRVVLGPGSESTVETAIALAAGLHEAGVEKIRIEVEAEDPEEALRAAERLAVEVGRKADVDEILAYDSRTGELLKRLDREEIKEIREEAERREREA
FBXL12_hotspot_162_16	FBXL12	MKRLLILSFVIKATESPEEAKKRLKQFEEYALEMIEEALKNPEFKVVVVLASDGSPEDLEWVKEAAKRIKEKFPEVEVEVFETGEAAEKRIEELEEEAER
FBXL12_hotspot_16_17	FBXL12	RDIVVVVGLLTAERVRSTLERAAEIVEGLRAAGVDRINVVIYAETEEAWAELERLEPTIVARIRAAVAAAGGELHIHRTREEAEKTREEILAEIDEEEEA
FBXL12_hotspot_16_18	FBXL12	REIIVVVGLLEAERVESTLTTARDIVAGLREAGVDRVDVVIYTETPEAAAKLAELRPTIVAAIEAEVAAAGGRLSVHDTREAAEATREAILAEIDEREAA
FBXL12_hotspot_16_19	FBXL12	KDIILSVGVEEAERVEPSLELALEIVKGLKEAGVDRINVVIYAETEEAYKKIEELKDTILKEIEEAVKEAGGKLSVHKTKEAAEKEIERILEEIDKREEE
FBXL12_hotspot_16_20	FBXL12	KIMIIRVVAGTEEEARSSVETAKKIAIGLMEAGVDAIILEAIAEKEELLPFLKELVEEKEKELREAAKKYGAKLRILVGTLDDLEELRAQAEAIAAELEA
FBXL12_hotspot_16_21	FBXL12	KIMIIKVVAPTEEAARSGIETATKIAKGLMEAGVDAIILLAVAEEEALLPFLEELVEKHKEELEEAAKKYGAKLKVIVGTRADLAALEAEAEAIAAELEA
FBXL12_hotspot_16_22	FBXL12	KIMIIKVVAATPEAARGTIETATKIAKGLMEAGVDAVILQAVAEKEEILPFLKELVEEKEKELKEVAKKYGSKLEVFVGTAADLEELEKEVKEKEKELEA
FBXL12_hotspot_16_23	FBXL12	KIMVVRVRGRTPEELRPTLDRAVEIAIGLMKAGVDAIIFVAVVERAEDLPAVEALVAERRAALEAAAKEHGSKLEVVVGVAADEEAVEARVKALEEELEA
FBXL12_hotspot_16_24	FBXL12	PVRILVIRQASTQRTPEGVAYQREAAVAAARAGMDAVILVGLAEREEDVPEMEALVADFEAAVRAANPDIIVEGAVARTEEEAEALKAALLARVEARLAA
FBXL12_hotspot_186_25	FBXL12	QRIEVRVSFSEDLEQARAGLELAIGLLEALLARGLIESAASLARSTVRAARELAARTDDEEVKRLLAEGLERIAEILRKHPELAEELEEVERAAREIRER
FBXL12_hotspot_186_26	FBXL12	MDLQIRVTLSPDLETARSGLEYAVGLLESLVERGLLESARSLVRSLIEAARKLVKETKDPEVRAAVIEALRRVAEILAKRPELEESRRLVEEAIKELEEE
FBXL12_hotspot_186_27	FBXL12	QQLEFRVVTRLDPEITRSTLDTAIGLVESLLERGLIEQAKSAAEAILEEIERTLAESDDPEIHAILAESLRRLAEVLSRDPRLAPLLERARELLARIEAR
FBXL12_hotspot_186_28	FBXL12	SDLEVRVTLGEDLETTKSTLDYAVALAEALKARGLTGSLRSLARSFRESAIARLKKSDDPEIYDAILEAAEKLREVVADDPEAKAIIDEAIAEIKAIKAE
FBXL12_hotspot_186_29	FBXL12	SDLQVRVRLGDDLETTRSTLEYAVALAAALKARGLTASLRSLARSVRESAIARLRASDDPEIYEAIRAALEALAAVVADDPEARAIVEEALAEVERLRAE
FBXL12_hotspot_186_30	FBXL12	MDLEVRVGLGEDLETTKSTLDYAVALAEALAARGLTASLVSLARSVRESAIEVLKKTKDEEIYEAILEALKRMAEIVKDNPEALAIVEEAIKEVEKLKKE
FBXL12_hotspot_186_31	FBXL12	KDLQVRVRLGLDLETTRSTLRYAVALAEALKARGLTASLRSLARSLRESAIEVLKKTKDEEIYEAILEALEELAKVVADDPEALAIVKEAIEEVERLKEE
FBXL12_hotspot_186_32	FBXL12	MELRVSLSASMSVEQMRANAEIAVAIVEGLAERGLWEDLDAAARSLAASLRAAVERLQRPEAAAVAAEALERLAEIVARALEEHPENERLAATLAEIRAA
FBXL12_hotspot_186_33	FBXL12	MELRVSLSADMTPEQMRANAEIAVAIVAGLAERGRVEDLVAAARSLAASLRAAVARLQRPEVAAIAAEALARLAEIVAAAAARHPDNEDLRAALAELRAA
FBXL12_hotspot_186_34	FBXL12	MELKITLSEDMSVEQMEAGLKLAVEILQGLRDRELLDDLVAAARSLLKSLKENVARIKKPEFKEVAKKALEEVAKIVKEAAERFPEVEELKEVAKELEEA
FBXL12_hotspot_186_35	FBXL12	MKLRISFAPTDSPEQIRAGVDIAVAIVAGLAAAGRLEDFVEAVRSLLESLQANRARIQRPEHHAVFDAAIERLAALAAEVAAAHPDNAEVAAALARLKAA
FBXL12_hotspot_186_36	FBXL12	MELRVRFGPDDSVEQMRAGVDIAVAIVEGLAEAGRLEDFVEAARSLLDSLEANAARIKDPAHRAVFAEAVARLLEIAERVAKAYPENEDIKEVAERLKAA
FBXL12_hotspot_186_37	FBXL12	MLLRVSFSPDDSPAQIQAGVDIAVAIVEGLAERGRLEDFVEAARSLLESLRANAARIKRPEAQAVFDAAVARLAEIAEEVAERYPENEEIKELLEELREA
FBXL12_hotspot_186_38	FBXL12	MELRIRFSPTMSVEQMRAGAQIAVDILRELARRGRWEDLVEAARSLLESLRAARARIRDPEFAEVAAEALERVAAILEEAAKRHPDDEAIHAALEEVKAA
FBXL12_hotspot_186_39	FBXL12	MELRVRFSEDMSVEQMRAGLDIAVAILEGLAERGRIEDLVAAARSLLDSLEAGRARIKDPAFDEVVDDALRRIAAILERAAERYPDNEELRAALERVRAA
FBXL12_hotspot_186_40	FBXL12	MELRVRFSPDMSVAQRRAGADIAVAILEGLAERGEIEELVEAARSLLDSLEAARARIQDPEFAAVAAAALARIAAILEEAAKRYPENEEIKEALARVKAA
FBXL12_hotspot_186_41	FBXL12	MEVRVSVPADAPLEVVRSTMKYAVELAKELKERGELEALASLGKSLVKLRKELKKAGAPEEKLKAVDEAIKEVAKILEEALKEHPDNEELKKALEELKKA
FBXL12_hotspot_20_42	FBXL12	MLRLRVGVSEDVEANRGSLLRAAELVEAFADRLAAEFPELAEVIARLRETARRAREAAARLPGLSPEEARALVREMSEEIAEVVEEASRAAEAARARRAA
FBXL12_hotspot_20_43	FBXL12	MLLIRARLVGTREQMITTLRYAAAVVRALAERRRAANDATPEALALLEELARLYEEAAERLEAAPEEEWPAIRAATAAEQARLNERLEAELEAQERERAA
FBXL12_hotspot_23_44	FBXL12	MRLLRISLVEKPPEELRAGALYQAEVAALAILEGWEVEIEAEHPEAVAAAHAIARALREVTGKEVKVSRPLKPEERPLAEELLPELIAAIRAAIAAHRAR
FBXL12_hotspot_23_45	FBXL12	MRKLVITFAEAPDEEMVKATYYATKLALLAAEHGWEIVLRADNAVTGMAARIVAEAVEKRTGKKVEVIVKEDPSTKERAEKLAPKYEAAVEKAIAEVEAS
FBXL12_hotspot_23_46	FBXL12	MRTLVIHLTEQSPEEMVKATYYATKLAYLAVKHGWEVVLRASDAVTAMAARIIAEEIERRTGKEVRVEAEERPETAEEAEELRPRFEEAVRKAIEEVEAE
FBXL12_hotspot_23_47	FBXL12	MRTLVLSTFGTAPEDREASLEYAARLIVAAGRHGWRVVVVLEDRSSLELAATIAAMAKLVVGAEVVVKTDAEEELRELMERNRERAAELVAAAEAALAAE
FBXL12_hotspot_23_48	FBXL12	MRTLVLSTRGVAPEDREAAARYAAEMIVAAGRAGWRVRVVLQDRESLELAALIAAMARLVTGAEVVVLTDAAEELERLMEERREEARRLVEEARARLDAE
FBXL12_hotspot_23_49	FBXL12	MRTLRIHLVSRDPEQNRAAARYAAELATRAVLHGWRVVLSGDDRRTVAAAHAVARVVEEVTGKEVEVTEPLHPEEEPLAEELAEELRPVVEAAKAAELAA
FBXL12_hotspot_23_50	FBXL12	MRELVLGIGGRPPEEQRAGALRAAELAAAFRPVADRIVVRLGPGVDGAVAAALRRVLEEDYGAEVLSETPEEAVPPEEVEALVAELRAAAEAAEARRRAA
FBXL12_hotspot_24_51	FBXL12	QTITLVVRADLDLDPRDSPEEKRARLRAAVEGFLGSVETGIALADLMAARGRGAVDREAFEAAAAALLAAAEALGEADLAARVRAARARFLAAADRLEAA
FBXL12_hotspot_28_52	FBXL12	MKVEVRVSGDPEQVAAQLLALLEAMTKIAKELAKELKKTKETDPSKVEEKRKEAEEAAEKIRSMVESILRQAESLSPEQQAQVRAAAEETFKALEELEKT
FBXL12_hotspot_28_53	FBXL12	MKRTVIVRGEPEQVGQQILALLEAITEQAKALKAQLEANKNGDPAVLAELKEKLAKLESILESLKEEAERIRPQLSPELQARIDAAIEAAEKALKAAKAV
FBXL12_hotspot_28_54	FBXL12	MKIEVKVSGPKEQVAQRILELLEALKQLVEELKKEYKEVKEKDPEKLPEFEKELEEKLEKIKSIAESLVKQAKELGEEAYKKAKEKAEEVKKAIEELKKA
FBXL12_hotspot_28_55	FBXL12	MKLEIRVRGPPEEVAKRILELVDAIVEVARQRKEELQRKVEEEGMPEEEARAELEENADRLLSALESLERNAESLPPELREEVLRRIREAREEIERIRKE
FBXL12_hotspot_28_56	FBXL12	AKRTVIVKGPPEQRAELMLKLAKAILEKSKELYKELKKVKDKDEEKVKELLEKLEKLADLAKSLLENAKKTLPKEYEEVVKEIEKLTKEVEKILKEAKKL
FBXL12_hotspot_35_57	FBXL12	MRTVVVQNAGSSLEGVRYAALAALVAVRVLGARLEVQISPDASREQRLILAAAEALASGRPLEEVVAERGLSEEELEEVRRIAEELRAEAERAVAELRAR
FBXL12_hotspot_35_58	FBXL12	MRVVVVRFEGSSEEGALYMATAALLAQRVLGARVVVEIHPDESREVRIIAAALRHLAEGLSWEEIREELGLTEEEMERARELAERLRAEVERLAAELRAR
FBXL12_hotspot_35_59	FBXL12	MRTVRVVFRGTSPEGARYMALAAALAAKELGARVEIEIDPNESREVRIIAGALMVLAEGRSLEEVVEELGLTEEEVEEMKRIAEELRKETERLAAELRAR
FBXL12_hotspot_35_60	FBXL12	MRTVRVVFEGTSPEGARYMALAAALAARELGARVEVRLDPSESREVKVIAAALRVLAEGRPLEEVVEELGLTEEEIEEMEKILEELREEVERLSAELRAR
FBXL12_hotspot_35_61	FBXL12	MRVVRVVFEGTSVEGARYMALAALLAKEALGAKVEIELSPSESREVRVIAAALRMLAEGKSIEEVKEELGLSEEEVEEMKRLAEELRAETAELLAELKAR
FBXL12_hotspot_35_62	FBXL12	MRRVVVRFTSPTPEGARYMAVTALLASRELGAEVEIEVAPDASLEIRRIAAALYALVTGVPVSEALARFGLPESEAPAVEAEAERLRAEVDEELARLRAR
FBXL12_hotspot_52_63	FBXL12	MRTVTIVVSVESPDMEMARRTTETAAAIAEGLAAAGVRVVLVVRAAHADALAFATRRLAEVAARLGAELRVETHPSLDPAEVAAIAAAARAAAAAAAAAA
FBXL12_hotspot_52_64	FBXL12	MRTVTIRVRIESPDMAMARRTTETAAAIARGLAAAGVRVVLEVEAAHLEALRFATRELARVAAELGAELRVRVHPSLDPEEVERVYREALAEAEAEAAAA
FBXL12_hotspot_52_65	FBXL12	MRTVELVLVLQGDDVEAARRLLDRGVAIAEGLKAAGVRVRVVIEYSGSLESVPAVVEAMRRFKALGAEVRVVVSDDPALAEARAALRAAAEELGAEFVVR
FBXL12_hotspot_54_66	FBXL12	KTVTLVVRAETVEALRTTLATALAIAEGLLAAGITVRVEIRARSEDVLEATRLATRAAERLEALGAEDIRVEVEVETEEERREVERVAEEERRRERERRA
FBXL12_hotspot_54_67	FBXL12	KTVTLVLRATTVEALRTTLATGVAIAKGLLAAGIRVRVVIRADSEDVLEATRIATRAAAELEALGAEDITVEIKVETEEEREEVEREAARVRAEAEAERA
FBXL12_hotspot_54_68	FBXL12	KTVLLVVRATTVEALRRTLETAVAIAEGLLAAGHRVRVEIRVDSEDVLEATRLATRAAERLEALGAEDIRVEVRVETEEEKEEVERVAEETRREERERRA
FBXL12_hotspot_54_69	FBXL12	KTVLIVVEAETLPALERSLATALEIARGLRAAGVRVEVRIRVRHPDVAAAAEAATRAAAEFRELGAERIEVEIETATEEDRERAEAARRETEARLAAEKA
FBXL12_hotspot_54_70	FBXL12	KVVTIRVRAETIEAARRTVETAVEIARGLREAGIEVEVELELEAEDVEAAARLAAEARHAFERIGARRIEVRLRLARPEDAPVFERLFAEELERLRREEE
FBXL12_hotspot_59_71	FBXL12	MRRVVVRGDPEAALRQARALLEALLELLVRHEGTPQEPRLLELLESTYRELLRTARELGDEAAIAAARAAIEAAEKRLSPELAARLRAAVAAAEAAVEAE
FBXL12_hotspot_59_72	FBXL12	MRRVVVRGPPEQALAQALALLEALLALLVEHEGTPDEPRLLELLESTYRELLRTARALGDAAAIERARAAIEAAKARLSPATAARLAEAVARAEAEVEAE
FBXL12_hotspot_59_73	FBXL12	MVEVVIRGPLEQAIEQALALLKAAAELIVKHEGTEKQERLVSIFISTLRELYRLAAEAGDEEAIEEADKIVKELMEKVDPETAAKLKAEREAIKKELAAA
FBXL12_hotspot_59_74	FBXL12	MLEIRVSAHPDESTEQIKNTIRYAVEMIKELIERGLIEDAIAAIRSLGRSVTEIVIRRKNEEVYNFFLELLEELKEIANPEVKKVIDEVIKEFKERVKKA
FBXL12_hotspot_59_75	FBXL12	MLEIRVSAHPDESLEAIKRTVEYAIEMIKELIKRGRIEDAKAAIRSVTRSVTEIVIRKGNEELAEHFLELLEELKEIANEEVKKVIEEAMEEFRERVAAA
FBXL12_hotspot_59_76	FBXL12	MRRIILRGPPEQRRANLVAYSDALIKLIKEHKGTPEAERLEEMLVGLFEEALRQAEAERDRALLETLAEQVKKAIPFVSPEYAKRLEEILERIERALAEL
FBXL12_hotspot_59_77	FBXL12	MRRIIISGPSEQRIRNLREFSDALIELIDKHKGTPEAERLEEMLVGLFEESLKIAKEEKDVELLKELKKLVEEAIPHVSPEYAERLKKILEEIEKELAEL
FBXL12_hotspot_59_78	FBXL12	MRRIIISGEPEQRIKNLKELSDALIELIDKHKGTPEAERLEEMLVGLFEEALEQAKKEKDLELLETLKKEIEKAKPHVSPEYAEKLEELLKEVEKEIAEL
FBXL12_hotspot_59_79	FBXL12	MRRIIVRGEPEQVIKQTRALADALIALIDEHRGTPEQARLEDMLVGLFEETIKYAKEIGDVELLETIVELADRALPHVSPEYQKRIEELRKEALEAIKKL
FBXL12_hotspot_59_80	FBXL12	MRVIRISGEPEQRIRQFELYSDALIELIKEHKGTPEAERLEEMLVGLFKYMLEVAKKEKNVELLETLVKQARKALPHVSPEYAKELEKIIKEAEKAIAEL
FBXL12_hotspot_59_81	FBXL12	MRRIIIRGEPEQRLRQFEALAKALIELIKEHKGTPEAERLEEMLVGLFEEALKYAKEEKDVELLEALIKLAKEALPYVSPEYQKRLEKIIEEAEKAIKEF
FBXL12_hotspot_59_82	FBXL12	MVTVRVRGPLEQALAQALALLRAATALLAELADSPKRPKLLEIYKAVLREAVRLATEAGDEEALAEIERLLAEARAAVSPEDAAELEEAYAEARREAAAA
FBXL12_hotspot_59_83	FBXL12	MIEVRVRGPVEEALRRALELLRAARELLKKHKDSPLYPRILEIFESALREAVRLAVEAGDEEALREAEEIVEEAEKVVSPEDAERLREALERAKREAEEE
FBXL12_hotspot_59_84	FBXL12	MRKVVIRGPPEQALANALALLRAAVELLKEHAGSELAPRILEFFLSTLKEAVRAAIALGDEEALEEIERLVEEAQEAVDEEDARRLREALERAREEAEAA
FBXL12_hotspot_59_85	FBXL12	MRVVIVRGPVEEAARRITELLEAIAELLREIPQDERAERLVEIALSLLEEAVRLVEEGLDEELARRVIEAAERAAEEATPEQAERLNEAIERLREAIERR
FBXL12_hotspot_67_86	FBXL12	MLRLLVIRIRAETVEEARRSLALAEAYVRAARARGWRVLVVAWAATPEVAALFRERLAELEREYGARTVLIEDRENGEEELARTTARLKAELLAEMDEEE
FBXL12_hotspot_69_87	FBXL12	EFTVIVRDVSVEYALALAEAALERAEEALAAGDREAFLRLARVALAAIENILEEDPERALELAERLAELLERADDPRFEPLLERARELIERARRLLEERR
FBXL12_hotspot_69_88	FBXL12	MIEVRVSESSVEYALELGRAAVEKLEEAVKNGDWETAERLVDLIISIAEAIAELRPEEAIELLERAAKILKKDDSEKAKELLEKVEKKIKELKKKAKELK
FBXL12_hotspot_69_89	FBXL12	MIEVRASESSIEYVKELAESALKLAKKALKEKDLETLLKLAEILISAAREIAKYEPEYALELLKELLKLLKEAKTEEAEKAAKEAEKAIKEIKKLIEERK
FBXL12_hotspot_69_90	FBXL12	MIEVKASKESVDYVAELMKSALELAKKYLKEGDYENLLKAAEILIGAARAIKEYKPEEAAKLLEELIKVLKEAGTPEAKELAKEAEKVLEEIKKIIKERE
FBXL12_hotspot_77_91	FBXL12	MKTVTIRVSFPAVPPEEAEALRERALRAMETALEIARGLKAAHPDVKIVIVLRIEGNPEVAREVAERAVREAHELGIEFRDESAPEVRAAAEALLAALAA
FBXL12_hotspot_77_92	FBXL12	MSHLEIVVSQPATPPERREEALARARHTARYAAEIARGAKERQPELRITLVVRSEADPETTRALVRILAETAKELGVELVVEVAPENEAVAREVLAELGL
FBXL12_hotspot_78_93	FBXL12	MRTLVISIPAFVSPDAAARARGIAYQAAAAIEALRAGWEVVISHADTPEAKRAALTILERAVAETGDEARIRSEEGRGAREILAELRAALAAEDEAAAAA
FBXL12_hotspot_78_94	FBXL12	MRKLVITIPEPVTPDEEARRRGVEYQAQAAIEALKAGWEVVISHADTPEAKRAALEILEKAVAETGDKEKIKSADGKNADEMLAELKAELAEEEARRAAA
FBXL12_hotspot_78_95	FBXL12	MRVLRIVIPADLPPDPEQRQRGIEYQAQAAIEAVRAGWEVVIEAADTPEAKRAALEILRRTLAETGDPERIRSPEGENAREILARLEAELAAEEAAAAAA
FBXL12_hotspot_81_96	FBXL12	ATRELRITLQFTADDTEEEIIRRGRYHLELMYEAAKAGWEIASVTLDEAALEKSLTPERQALARRVTAILQEAAAEFRAARDAPDSVFDAILAEALARLA
FBXL12_hotspot_81_97	FBXL12	KELDIVLSQQVQPGDTVEQVRAGLQYQVDLVEAAKAAGVKIRSITVRFSIDTSAFSPEEIEAILAAVEEARARIEALAKEAGAKLIDESAAAIAAVRAAL
FBXL12_hotspot_82_98	FBXL12	MISIIGLVNRPPETAVESLRNTAETMIAIVEGARAAGVEVERAVLVVRADPETRAVAEELRPRLEAAGIEVHLKETSEEALATKEAILEEIERRWEEEEE
FBXL12_hotspot_82_99	FBXL12	SIAIIGLVNRPPETAVASLRNTADTIITLVEGAREAGVEVVRAVLVVHADPETRAEAERLRPRLEAAGVEVHLEATSAAADARAEAIRAAIEARFAAEDA
FBXL12_hotspot_95_100	FBXL12	RRVVVVVFRHLVTPESAETVRQGVARFKAIVEGLRAAGVEVVAVLVLSYEDEESRALAEELKAEAAPLLDYAHLAPTREAAEAAYAELKARALAEADRLE
FBXL12_hotspot_95_101	FBXL12	MRRVIILVRQAVTAENIESAIQAIERAAAIARGLRAAGVEVKLIVVAHAPDEETRARIEAAVERHRDVIDEFVLEETEEAMEEKAEELLEEALEEIDEAE
FBXL12_hotspot_95_102	FBXL12	QRKVVVVYRHTVTPENLEQALAGLRRAKEIVEGLKAAGVEVYAVVAVSAETEEQRAQLEAEAEKVAKAADYALVEILLGATPEEVEERAEEMLEEVLKKI
FBXL12_hotspot_9_103	FBXL12	MTVLVVGRATTPESVRTTVRTAVEIAEGLVAAGHEVVLILYAADPEVAEVLRRTVEEEFGERVAALRAAGARVVVAPDLEAGERAKREALEEIERREEEE
FBXL12_hotspot_9_104	FBXL12	KHIVIVASASTREAFLNSARTALEIAIGLAKAGHKVTVILHHTRPETAEEARAAVKKELAELIEEAKELGIEIRFAATEEELERLLEEALREADEEEERE
FBXL12_hotspot_9_105	FBXL12	KHIIVVASAATKEAFLNSSRTALEIAIGLAKAGHKVTVILSYDDPEKFEEWRAALEEELKELLEEAKELGIKIHYAPSPEEKERILEEVLEEHDEEEEEE
FBXL12_hotspot_9_106	FBXL12	MTILVTAYFEEESTIETTLKYALEIALGLAKAGHKVKVLIGAANEELLKKAKEILETKLKEIVEELKKLGVEIILVDSKEEYEKKKEELLKEAEEEEKEA
FBXL12_hotspot_9_107	FBXL12	KTVLVTAYFEKEETVETTLKYAMEIALGLAEAGHKVRVLIGAKNEEILKKAKEILETKLKETVERLKELGVEIIFVSSEEEYEKKKKELLEEMEKEEEEA
FBXL12_hotspot_9_108	FBXL12	MLRILVATVSSLETAGPTIETAAAIARGLVAAGHRVRVIFISANAETGEEMLALARERLGALAAEEGRVTVVLRLAENEEEAEEIKEELLEEALEEVDRA
FBXL12_hotspot_9_109	FBXL12	RTRVVVGVVTSPETADSTLAMLRAVTSGLSRHDDRVHVLIVVQDPANRDALLARAEAVAAELEAEHPNVRVRVVAAPDEEAAEAARAAFLAEVDAEEAAA
FBXL12_hotspot_9_110	FBXL12	SSILVIAHVTTRETADTTLATARAVTTGLAAHHDRVDVLIVVSDPEHADEMAALAEATAAELEAEHPNVRAEVVRAPDEAAGRAAIEAREAEFLAAAAEE
FBXL12_hotspot_9_111	FBXL12	SSILVVAHVTTAETADSTLETAEAVTRGLAEHHDEVKVLIVVTDPENADEMAAKAEAVAERLEAEHPNVTATVVRAPDEAAGRAAIEAAEAAFLAEADAA
FBXL12_hotspot_9_112	FBXL12	MTVILGVYAETEEELRRKLERALEYAEAALEAGWEVHIVVGAATPELAEAARRLLEEELGERVAELRARGAVIRVEETFEAARARREEIREEIERRAEEE
FBXL12_hotspot_9_113	FBXL12	RILVLSAFAETKEEAEEKLARIREWARAAAAAGWDVIIVVAASTEEVAEYARRLLEELEAELRAAYPDVRVRVDVRLTREEAEETKARLLAEALEEEDRR
FBXL12_hotspot_9_114	FBXL12	RVLVLSFFAETREEAERELARMEEWARAALAAGWDVLIVVAAATEEVAAHARELLARMEAALRAAYPDRRVRVAVALTREAAAAAKAALLAELLAEADAA
FBXL12_hotspot_9_115	FBXL12	RTILVVASANTVERVRSTLETALKISIGLAEAGHKVILLIAAATEEVLEKAKELLETELKPLVEKLKELGVEVKEPVLYEEAEPLKEEILEEIDEEEEEE
FBXL12_hotspot_9_116	FBXL12	KTVVVLARALRVETVESTLRTALEIAIGLAKAGVKVHLVIGAADEEVLAKARELLATRLAPLVEEARALGVEVHEPALYEEAEALVEEILEEIDEEEEEE
FBXL12_hotspot_9_117	FBXL12	KTVIIGVVAATPEAARSTLAVAREIARGLAEAGIKVHVIMAASSEETREEVLAIFREAGAEIQAELADKGVKVRVAETMEEYERLKAEVLEEIDREEEEE
FBXL12_hotspot_9_118	FBXL12	RVLVISEYVRSEAEVEPAIARALAYARAAADAGWRVIVVISAASPAIAAHARRLLATRYGEEVAELRARGARIVVRDSRAAAEAEKARLLAEALAAEDAA
FBXL12_hotspot_9_119	FBXL12	KVLVIYERIENPEDVEPAIERAIEYARAAAEAGWKVIVVFSAANPEIAEHTRRLLETRFGEEVAELEARGARIVVRDNEEEAEETKERLLREALEEEDRE
FBXL12_hotspot_9_120	FBXL12	RIVVIHEFLESLEDVGPRLTRAVDIAETAADAGWKVILVFSAASPEVAAAARRYLAEELGERVAALEARGAVIRVAESREEAERIKRELLEEALREEDEA
FBXL12_hotspot_9_121	FBXL12	RIVVIRQFIESEEEVGPTVRRAVAYARAAADAGWRVIIVISAASPEVAEAARRVLEEELGEEVAELRARGARIVVTSSREEAERKKAELLEAALAEEDAA
FBXL12_hotspot_9_122	FBXL12	RIVVISEFVESPEEVEPVVRRAVEYAEAAAAAGWRVIIVIAAASPEVAEHARRVLEERFGERVARLRAAGARIEVRASREEAERAKRELLEEALAEEDAA
FBXL12_hotspot_9_123	FBXL12	MIVVIRENVKREEDIEPALRRAVAYAEAAAEAGWRVILVFSASSEELKEKAKEILETKLGERVARLKARGARIVVTATEEEAERKKRELLEEALREEDEA
FBXL12_hotspot_9_124	FBXL12	MHVIISQYAETEEEARRQIERALEYAKAAAEAGWKVTVIFSASTEELKEFIEELLETEYAEEVAELKAKGVEIHVVETEEEAERLKEEILEEIEEEAEEE
FBXL12_hotspot_9_125	FBXL12	RHVIISVTARTEEELREKIDRALDYAEAAAAAGWKVHLIVSGLSPELLAAAKELLATEHAERVAALKAAGAEIHLKETVEEGEALKAEILAEIEEEAERE
LC3A_102_126	LC3A	KVEELKKKLLEKVRKEVKKLLEEDKSLSEEEKEKILKLAEELARKRLENEEIEIQHGFVDINLEDEALKLREELEKIDPELAKKIEEIIEKGVEEFRKEL
LC3A_102_127	LC3A	EVEKLKKELLEKVKKEVEKLLEKDKSLSEEEKKKILELAEKLAEAKLENAEIEIQHGFVDIYLEDKAIELQEELEKIDKELAKKINEIIEKGVEEFRKKL
LC3A_102_128	LC3A	NVEELKREKLREVEEEVRKLLEKDESLSEEEKEKVLRLALELAEHRLRNAEIEIQHGFSDIEEEDKALEALEKLEEISPEIAEKVREIVERAVEEFREEL
LC3A_102_129	LC3A	DPEELKREKLRRVREEVERLLEKDKSLSEEEKERALRLAEELARAALDNALTEIQHGFEDIVAIDRALEALEELEKIDPELAEEIRRIVERAVREFREEL
LC3A_102_130	LC3A	TKEEKIKEAIEKELKEIEKILEKDKSLTEEEKKELLEAARTALEAEAESATAEAQHGFVDIEAEDKMLEALEYLKEKSEEVYEATKKAIERIRKLVEELA
LC3A_102_131	LC3A	SIEELAKKLKEEVLKEIEKFLEEDDSLSEEEKEEILRLAREAVELTIKNTITEEQHGFVDIVAEDERDEKLEKIEEISPEVYKLLKELLERLRKKLKEAM
LC3A_102_132	LC3A	SIEEKAKELLEKVLKEIEEFLEEDDSLSEEEKERILELARKATELTIKNTITEEQHGFVDIVAEDEREEALEEIEKISPEVAEKLKKLLEETREELKKFL
LC3A_102_133	LC3A	EVERLLKEALEELERRLEEYFEEHPEYSEEERERALELGRRALEAAAEDAVTLEQHGFSDIYAEDRMLEALEELRRIDPRLAEITREAIERLRKRIAALF
LC3A_102_134	LC3A	EEEKVLKKALERARKEIEKHAEERPELTEEEKKKLIELSEKAIEAAAKSAITYKKHGFVDLEAESKMLEALEEIEKMDPEAAKITRKVIEELEKEIEKLY
LC3A_102_135	LC3A	KVEEILERAKERLRERLEEFFEEHPEFSEEEKERALELGEEAIEAAAESAITEEQHGFVDIVAEDKRLEALEELREIHPELAKIAEEAIKELAEEIKKLF
LC3A_102_136	LC3A	EKEKTLKEAAEKALKELEKAIEEDKSLSEEEKEKAKKLAKEAIEAKLESLLTYLKHGFMDLEAEAKMLDALEELEKINPELAKLAKKKIEELEKLAEELE
LC3A_102_137	LC3A	ELEKVAEEVEAELEKEVEELLAKRTDLTPEEKEELRRLARRAFEAAKESWRDYVEHGFVDIVAEDESLRAIDELAARDPELAAVVRRKVEELRERAEKLK
LC3A_102_138	LC3A	SIEEKIEELKERALEEMREALEEREDLTEEEKEELLELARKAIEATVESAKTLAQHGFVDIVAEDEALEALDRLEARDPELAKRLRELLERIEKEIEELY
LC3A_102_139	LC3A	SLEEKIKKKIEELLKEFKKFLEKDKSLTEEEKKRALELVKEALEAAAKNTVTELQHGFVDIEAEDKLLEKLEELAKIGKEVAEKAKKLIEKLKKYIKELM
LC3A_102_140	LC3A	SLEEKVEEKIKELLEEMKKFLEKDKSLSEEEKKEILELTEKALKAAAKNTITELQHGYTDIVAEDELLENLEKLKKISEKVAEKAKELIKKLEEYIKKLL
LC3A_102_141	LC3A	SVEELKEEVLERVRKRVTELVAADPSVTPEQAKEIVETALELLRARLENLISERQHGFTDIVAEDKAIEAEEELKKYGEELAKKVLEIVEEGLEEFEERL
LC3A_102_142	LC3A	DLEKKREELRKRVLEAVKKALEADKSLSEEEKKRLLELAETAVDAALENTVEEAQHGFTDIVAEDKRITALDEIEKINPEIAELLKKLLEEAEKELRAFL
LC3A_102_143	LC3A	DLEEKKKKLKEEALKKVKEALEKDKSVTEEEKKKLLELAEKAIEATIENTVSEAQHGFSDIVAEDKRLEALEEIEKLNPKIAKLVKELIKKVEEELKKFM
LC3A_102_144	LC3A	SPEEEVKKLKEEFLKKAEEIAKKLEEKDPERAKKTLELLKKAINAIAEDAIDEIRHGFTDIEAYDIYLEAKEELEKLGDEEGLKLLEEAEKKFEEIVEKA
LC3A_102_145	LC3A	DQLEQLEKLRKKAEEEAKKIAKKIEKEDPERAKEILEILLTAIDALFTNARTQITHGFEDIEADAIFLDALDKLKKLGDKEGVKLLEKTKKEADELVKKA
LC3A_102_146	LC3A	SQLEELEKLREEALARADEIAAAVAAEDPARAAELRALLHEGIDALFENARTQIEHGYTDIVAEDRFLEALDRLRALGDEAGVALLEETEKRAKELVEKA
LC3A_102_147	LC3A	SPVEEIEKLKKEALEEGKKIAEKLAKEDPEKAKEILKLLEEGINAIAESAISEVEHGFEDLVALDKAEEALETLKKLGAEEGVALLEEYEEKAKEIVEKA
LC3A_102_148	LC3A	SAEEKVEKLKKEAEKEGEKIAEKYKKKDPEKAKKIKELLLKGIEALAESALDEIRHGFVDLYAEDLAEEKLEELKKLGEEEGVKLLEKYREELKKIVKEA
LC3A_102_149	LC3A	SAVEKLKKLEEKALKEAKKIAEKLKKKDPELAKKVLELLEEGIKAITESAISEVQHGFTDIYAEDLAEEKLEELKKLGEEEGVKLLEKVREEAKKIVEEA
LC3A_102_150	LC3A	LPKETQEKIEKVIEETLKKVEELAKGLPEEERKEALEVAREALEAARRNAITLAQHGYTDIEEEDKIIENLEKLEKISPELAEVVRKAIEEIEKIIKESA
LC3A_102_151	LC3A	TPEQRVREAARRALEELLEAIEANESLTPEQKEEARRLAREAIEAALESALSYLRHGFADIEAEDRRIEAIERLAEIDPELAELLRRKIEELERLVEELK
LC3A_102_152	LC3A	TPEEKLKEAAEKALEELLAAIEANERLTPEQKEEAKELARRAIEAKLRDQLSYLRHGFSDIEAEDEYIEAVERLREIDPELAELLEKKREELEKLAEELK
LC3A_102_153	LC3A	SAEEEIEKKKKEALEEIKKLIEKEKSLTEEEKAEALKLAKEALEAAIENAKTEAQHGFVDLVAEDKLEEALEKLEKISPEIAKKTKEKIEELKKLIKELA
LC3A_102_154	LC3A	SAEEKIEEAFEEALRELEEAVEEEEHLSEEEKEEALRLARRALEATRENAITEEQHGFVDLVALDERDEALERLRELSPELARLTEEKAEELRKLIKELS
LC3A_102_155	LC3A	RIEELLERTEEEIRRLAEELARTLSPEEAEELRRLVAEALELLRRYAEELKIGAQHDFETVEGVRAELELEELIERLEEMGAEEIARALREGLERLKELA
LC3A_102_156	LC3A	DIEKLLKETKKKIEELAKKLAKTLSKEEAEKLKKLVKEALELLEKYAEELKIGAQHDYETVEGVAAEIELEDLIKKLKEMGAEEIAEALEKGVKELKKLA
LC3A_102_157	LC3A	KIEELLEEGERRIRELAEELAETLSPEEAEELRELVERALELLRRYAEELKIGSQHDFETVEGVAAELELEELIRRLEEMGAEEIARALRETLEELKKLA
LC3A_102_158	LC3A	KAEEVLEERLEEIRRLAEELEKTLSPEEAERLRELVERAEELLRKYLEELKIGAQHDMETVEGIRAELELEEIIRELEELGAEEIAEKIRELVEELKELA
LC3A_102_159	LC3A	DIEKKIEEIIKKAVKKMEEFLKKDKSLTEEEKEEILKITREALEALAEILLSEAQHGFVDLVAEDKLLEAKEKLKEYPKEVQEEAEKILKEAEEEIKKLL
LC3A_102_160	LC3A	DIEEKIKEIIEEKVKEMEEFLEKEESLTEEEKKEILEIVRRALEAKARILLSEAQHGFVDLVAEDELLRAREELKQYPKRVQEKAEEILRRAEEEIKKLL
LC3A_102_161	LC3A	KVEEEIKKIIEEEVKKMKEFLEKEKSLTEEEKEEILKIVKEALEALAEILLSEAQHGFEDIEALDKLLKAKEELKKYPEKVKKKAEEILEEAKKKIEELL
LC3A_102_162	LC3A	ELEKLKKEKIEEAEKEIEELLEKDKSISEEEKKEIIETAREALLAAAENTITELQHGFTDIVAEDKRIENLEKLKKANPEVAKLVEEKIEELEKEIKEKI
LC3A_102_163	LC3A	ELEKLKEELLKKALERLEKLLAKDKSVSEEEKKEILETAREALLAAFENTVTEEQHGYTDIVAEDKLLDNLEYLKEKSEEYAKLVEESIEELRKAVKEKL
LC3A_102_164	LC3A	DLEKVVKELTKEALAAMDKAIAAEKSLSPEQKAQARALATTAVNAAAENFLTEAKHGFTDIEAEDTRDDALAALAKINPKLAAALKKLLEEMEKKVKEAA
LC3A_108_165	LC3A	KIVYISAEPDIFEEAAELAYEIARRTGAKVKLLADTEELAEEFRAANAEILARMKAEGLEIEVLAKTFEEAEKEAKKKYKVDVYEVVTEKGVIDVIEVTE
LC3A_127_166	LC3A	EKKKLLEELLKLTEELIKLLDDPNASLEEILEKAKKLLEVAKELLKKDPSAKPILEDAEQLLKTVEQLKKAPPEQQPELREHASMIAEGILIEAESLLLK
LC3A_127_167	LC3A	KKEELLREAEKAVDELLKLLRDPNATLEEIRAQAEKLLELAKELLKEDPSAKPILEDAESLLETVKKLEKAPEEEKEELREHAEMIAEGILIEVLSLELK
LC3A_127_168	LC3A	ELEELLKKAIKEAEEASDLLDSGNFDYEELKKKLEELIKLLEEALKLDPRVQEALEDAKQALKLLEEMKKASPEEAEALREHASLLLEGIIISLESILLK
LC3A_127_169	LC3A	KLKELLEKILEKAEELSKLLQDPNATLEEIEKQAEELLKLAEEALKLDKEVQPVLEDAKQLLEVIKKAKEADEATQEELREQALLLLEGIIIETELLLLK
LC3A_127_170	LC3A	KLRELLEKLREVLEEALELLDEPDYDLEELEKLLEEAEKLAKEILELDPRAEPLLEDVKQAKELLKQLKKASPEEQEELREQLSMVLDGALIEVDLLLLR
LC3A_127_171	LC3A	ELEELLEEALEVAEELSELLEEEDYDFEEIEELTRELLELAKKILELDPRAEDALETAEEMLELLEEMKEADEAEQKELKEHLLMLTEGLIIELLGLQLK
LC3A_127_172	LC3A	EKEELLEKLEELLEKLSEELSKENYDLEEIEKLTEEAIEVAKKLLELDPSFEPALKTLEEIKKIIEEMKKADEAKKEELKEHALLLVEGALIEVLSLRLK
LC3A_127_173	LC3A	EKEKLLEEIEKLAEEISKLLDKPDFDVEEIEKLLEEAIKKAKELLKLDPEAEPILEDAEAALKTLEQYKKAPEEKKPELREHLSMLVEGLLIEVLSLLLK
LC3A_127_174	LC3A	EKEKLLKEIEKLAEKILELLDKPDFDVEEIEKLLEKIIKLAKELLKLDPSAEPILETAEAAKKTLEQYKKAPEEQKEDLREHLSMLVEGLLIEVLSLLLK
LC3A_127_175	LC3A	ELEELLKKLLEVAEELSEELSKPDADLEEIERLVKEAIELAKKALELDPRAEPILEAAEEIKKQLEQYKKAPEEKKEELREHMEMLAESLIIEIESLLLR
LC3A_127_176	LC3A	ELRELLEKLLEVAEKLSEELSKPDYDEEEIEKLIEEAKRLAKEALKLDPRAQPVLDAAEDIEKEFEKLKKAPEEEKEEIKEHMAMLAESLIIEVLSLLLR
LC3A_127_177	LC3A	EVEELLKRVIELAERLSKLLQDPNATLEELLKQAEELLKAAEELLKLDPRAEPVLEDAKELVKLLKQAKTADAATREQLLEQAELLVEGILVDAELLLLR
LC3A_127_178	LC3A	SKLEEALKLAEEIIELAEKMLDPNTSREERIKLAKEIIEKAKELKKLVPELKEEAEELIELAKEVLELFEKGEELNEYIEMLIEGIIITAELIKLKLEEK
LC3A_127_179	LC3A	STKEEALKLAEKIIELAEKMLDEDTSLEERIELAKKIIEYAKELKKLKPELKEDVDELIELAKEVLKRFEAGEELDEIIEMLIEGIIVTAELIKLKLEEE
LC3A_127_180	LC3A	STLEEALRLAEEIIRLAEEMLKPETSREERKELAKRIIELAERLKELQPELKEDADELIELAKEVLELFEKGEELNEYIEMLIEGIRVTAELILLKLEEK
LC3A_127_181	LC3A	EKKEEVLKLAEKIVELARKMSDPDTSLEERKELAKEIIKLFKEIAKLEPEVKEDAEEAIELAETVLARYEAGEELDDVLEMLISGIEILAILIILKIEEK
LC3A_127_182	LC3A	SKLEKAKELMRKIAELFKELEKNKGDKEKELKLLKEAIELAKEAAKLLPEIKDDMEDIIKLAEQIKKMIEEGKEDKEEKEDLLELAESTAELAEARLELE
LC3A_127_183	LC3A	EVKELAEKLIEKLEAAIKELDKPDPDLEKIEKLLKEALELAKKLVELDPRFEPVLKDIEQAIKEFERLKKAPPEEQEALREHLQMLLDGAIIEVESLLLK
LC3A_127_184	LC3A	ELKKLAEELIKKLEKAIEELQKENYNEEEIKKLLKEAKELAKKAVKLDPSFEPVLKDIEEAQKLFEQLLKAPEEEKESLREHLIMLLDGAIIEVESLLLK
LC3A_127_185	LC3A	KKEELAEKLIELVEEAIENLQKPDFNEEEIKKLLEEAKKLAEELVKLDPSYKPVLEDIEKAIKLFEELLKAPESEKESLREHLIMLLDGIRIEIESLLLK
LC3A_127_186	LC3A	EVEKLAEELIKKLEEAIDELDKPDPDKEKIKKLLEEAKKLAEELVKLDPRFKPVLEDIEKAIELFKQYLAAPPEEQEALREHLQMLLDGAIIEVESLLLK
LC3A_127_187	LC3A	KKEELLKEIIKKADEAIEELSKPNYDKEKIKKLLEEMKKLAEEALKLDESFKPLLEDVKKAKELFEQLLKASPEEQESLRSLLIMLLEGIRIEAELLLLK
LC3A_127_188	LC3A	EIEKLIKELLKELEKLSELLSSPDFDLEEAEKLAKKILKLAKELEKLDPRFKPLVEDAKELLKIIEEMKNASPAEQEELKEHALMLVEGMEIEALSLELK
LC3A_127_189	LC3A	EIEKLSEELIKTLEELSKLLSSPDFDLEEAKKLAKEALKLAEELEKLDPRFKPVVEDAKQLLKIIEEMATASPAEQEELREHALMLVEGMIIEVESLLLK
LC3A_127_190	LC3A	NLLEEALRGLREAQELLRKLQKGEISLEEAEKEAKRLLERLEAIAKALADDEVLKEMVEDAKKLLEQAEKAPEEEKKPLLEELFSELALAFALAAVKLEE
LC3A_127_191	LC3A	NLLEEAERGLREAQELLRKLQRGEISLEEAEKRAEELLKRLERIAEELADNEVLKEMVEDARELLERAKKAPPEEQKPLLEELFSELALAFALAAVKLEE
LC3A_127_192	LC3A	ELEEVLKKLIELARKASELLDDPNADPEEIKKLLEEALKAAKKAVELDPSTQPILEDMEQAKELFEQYLAASPEQQEELREQLQLLLDGIEIEAESKLLK
LC3A_127_193	LC3A	KLKEVLEKLIELARKAAELLEDPNADPEEIKKLLEEALKAAKEAVELDPSTQPILDDVEQAKKLFEQYLAASPEEQEALREQLILLLDGIEIEAESKLLK
LC3A_127_194	LC3A	ELKEVLERLIELARRAAELLDDPDADPEEVRRLLEELLEAAREAVKLDPSTQPLLDDAEEALALFEQLLAAPPEEREALREQLILLLDGIEIEAESKLLE
LC3A_127_195	LC3A	ELRELLERMLEVARRLLEELAKPDWDLERIRELAEELRRLAEEALKLDPRVQPILEDAELLLEEIERMEGLSPAEQEEAREHMSMIASGIEIELLGLLLE
LC3A_127_196	LC3A	EKQKLLDEAIEIAEKLSELLDKPDFDLEEAKKLAEELKKVLEKLVKLDPSFQPALEDAEQLLELLEKMETLDEAEREEAREHMSMLVEGIIIELLSLSLK
LC3A_127_197	LC3A	EEEKLLEEAIKLAEKLSEELQKEDYDLEKLKELAEKLLEVLKKLVELNPRFEPLLKDAEQILELLEKMEELNEAEQEELREHLLMLVEGVIIELLSLSLE
LC3A_127_198	LC3A	EEKELLEKLIELIEKAIEAVDQIKEKGQKARDEAIKLLKEALKLLEKIPELKESAEDLKQAIKLLEQLKDLSPAEQEEAIDHIKMLLDGVLIEVESKLLE
LC3A_127_199	LC3A	EKKKILEEAEKLAEEAIKEVDKIEEKGEEAREKAIKLLEELKKLLKKIPSLKEAEEDAEEAIKLLKELENLSEAEKEEAIEHIEMLLDGILIEIESELLK
LC3A_127_200	LC3A	EKKKLLEKALELAEKALKALQKIPEEGEEAIKKAKELLKELLKLLKEIPELKESAKDVEQAIEILDKLPELSEADREEAIEHLEMIVDGVAIDIESALLK
LC3A_127_201	LC3A	EKRELLLKAEELAEKALKALQEIPKEGEKAIKKAIKLAEELLELLEKIPELKEAAEDAKQLLKQLKELPKLSKAEQEEAIEHMEMIAEGILIDIESELLK
LC3A_127_202	LC3A	SRRELLEEALELAEEALRALQRIPEEGEAALREARELLERLLELLAQLPELAEAAADAQQALAQLDQLPQLSPAEREEAIEHLLMIVDGIAIEVESALLR
LC3A_127_203	LC3A	EEKKLLEELLKKVEEALKEVRKIKEEGEKARKKAEKLLEEAIKLAEKIPELKEVKKDLEQALKQVKALKDLSPAEQEEAIEHIEMILEGVIIEIESALLK
LC3A_127_204	LC3A	EEEELLKELLEKVEEASKYVDKIPEEGEEAREKAIELLEEAIKLAKKIPELKETVKDLEQALELVKKLKDLSPAEQEEAIDHILMILEGVAIEIESALLK
LC3A_127_205	LC3A	EKKKLLEEAEKLAEKASEALDKIPEEGEKALEEAIKLLEELAKLLKKVPELEDALKDTEQAIKELKATKTLSPAEKEEAIEHISMIIDGVLIEIESELLK
LC3A_127_206	LC3A	KEKELLKKAEKLAEKAEEAVDKIPKEGEKAREEAIKLLEELAKLLKQIPSLKEALEDTEQAIKLLKETAKLSPAEREETIEQISQIISGILIEIESELLK
LC3A_127_207	LC3A	EERKLLEEAERLAEEAIEALDKIPEEGEEARERAIRLLKELAELLKKVPSLKEALKDTQQAIEQLEAMKDLSPAEREEAREQVSMILDGILIEVESELLK
LC3A_127_208	LC3A	KERELLLEAERLAEELLEALEEIPEKGEEARKRAIELAEELIKLLEKIPSLADAKKDAEQLLKQLKELEKLDEAEREEKVEHLEMLADGILIEIESELLK
LC3A_127_209	LC3A	EKEKLLKEAEKLAQKALEALQKVPKEGEKALKEAQKLFEELIKVLEQLPELKEALEDAKQALEQLKQLPKLNEAEREEAIEHIEMIAEGILIDVELALLK
LC3A_127_210	LC3A	EKEELLKKGIELAEEALKAAQEIPKKGEEALKKAEELLKELIKVLAKLPELKEALEDAKQALEQAKEIPKLDEAAKEEAIEQIEMILEGIRIDLELALLK
LC3A_127_211	LC3A	EKEKLLKEALELARKALEAAQKIPEKGEEARKEAEELLKKLIEVLKKIPSLKESLEDAEQALEIAKKMPELNEAEREEAREHIEMILSGIEIDVELELLK
LC3A_127_212	LC3A	EEKKLLEEALEIAEKALEAVKKIPEEGEKALKEAIELLKKLIELLEKVPSLKEAAEDAKQALEQLKKLPELNEADREEALEHIEMILEGILIEIESELDK
LC3A_127_213	LC3A	EEKELLEEALKIAEEAEKAVDKIPEEGEKALEKAKKLLKELIKLLKKVPSLKEAKEDAEQALKLLEKLPELDEADREEALEHISMIISGIIIDIESELDK
LC3A_127_214	LC3A	EKEKLIKELLELIRKAQELLAKPDYDLEEIRKLLEEAIKVAKELLKLDERFKPVLEDLESALKLVDQMENLSPAEQEEARERVSMLLDGAEIELLSLELK
LC3A_127_215	LC3A	ELEKLIEELLKILEEIQEELDKEDYDLEKIEKLLEEGIKVAKEALKLDPRFKEVLEDLEEALKLVKEMKNLDEAEQEEARERISMLIDGAIISVESLLLK
LC3A_127_216	LC3A	ELEKLLKEAEKVAEELIKNLEKEDYNLEEIEKLNEELLKLAEEAVKLDPRVQPLLEDAEEMKKLIEEMKKANPAEQEELREIMIMLAEGILIEITRLLLE
LC3A_127_217	LC3A	LLEEALKKLEEAEKLLLELVEDDSIDREEALKKAKKLLKEALKLAKKAGAPEEVLKDLEEAEELVEEMFELDEEERKEAAERASLLVDGAIIEIESILLK
LC3A_127_218	LC3A	MLEEILELVDEAARLADKLVEDPSLDEEKALKEIEELLKKALELAKKAGLPEEVIKDIEEALKLVKEAKKANPEERKELLERAALLADGVAIEIESLILK
LC3A_127_219	LC3A	MLEELLKLVREAARLADELVEDPSLDFEKALKEIEELLKEALKLAEEAGLPEEVIKDIKEALKLVKEARTADPEERKELLERASLLMDGVEIEIESLILK
LC3A_127_220	LC3A	MLEELLELAEEAARLAWELVEDPSLDFEEALERIKELLKKALELAEKAGLPEEVLEDIKEALKLVEEAREADEEERKELLERAALLMDGVAIEVESLILK
LC3A_127_221	LC3A	MLEELLKLAEEAAELAREAIEDPSLDKLETLEKIEKLLEEALKLAKEAGVPEEVIEDIKQAIKLAEEAKKKSPEEQLETLRQLELLADGIAIELESLILK
LC3A_127_222	LC3A	MLEEIRELAEEAAKLARKAIEDPSLDKQEALKKIEKLLKEALKLAKEAGVPEEVIKDIEQALKIAEEAKKLTPEEQLEALKQLELLADGIAIELDSLILK
LC3A_128_223	LC3A	NELVKEALEELERALEDLKKIATTPELKKLVKEAEKKLKEAKKLVKEGAPLEEIKKALEEALKIAKEAIKLAEEKGVPNTVALNAAEIDLAEAEELLQKI
LC3A_128_224	LC3A	MKEIEDAIKELEEAIRDLEEIAKTEEAKKLVEKAKKLLEEAKELLKKGGEKKEIVEKLKKAIETAKKAIELLKKENVEDKTLLNAAEVELANAEDDLSKV
LC3A_128_225	LC3A	SEKVEDLIESLERALEDLKKLATTPELQKLLAEAEKKLEELKKLVKEGASKEEIIKQATELLKIVKEFLELARKKGVPDTVALNAAEIDLAEAEEELEEI
LC3A_128_226	LC3A	SEEIKDLLEDLEEALKDLKELATTEELKKLLEEAEKLLKELKELIKKGASIEEIKKKAKELLKTVEEFLKLAEEKGVKNKVALNAAEIDLANAEEELEEI
LC3A_128_227	LC3A	MEKLEEALKNLKRALEDLEKIAKTEEAKKLLKEAKKLLKEIEKLLKEGAPLEEIKKKLKEALKVAKELIKLLKEKGVEDTTLLNAAEIDLANAEEELDEI
LC3A_128_228	LC3A	SATRKEIKKLLEEALKILEEARSPELDEKLVEEAIKALKEAIKLVEKGAPKEEIKAALDKAIEALEKLLLDAQAKGLPEATDIAEALILVNEAQELVQTL
LC3A_128_229	LC3A	NETREEIKRLLEEAKKILEAAKSEELPKELWEAALKAIEEAIKLVEENAPVEEIKKAIDEAIKKTEELYLYAKSKGLPEATDIAEALILLNQAWLLAQEL
LC3A_128_230	LC3A	NETLKEIKELLEEALKILKEAKSPELPEELWEKALKAIEEAIKLVKENAPVEEIKKALDEAAKYTEELYLYAKSKGLPEATDIAEALILINQALLLVDEL
LC3A_128_231	LC3A	SELLEDLKEEAKRAKEVAEELKKIPSVKELAEETIKAAEELIKLIEEGAPLEEIKKAAKEFIEKAKKLIEALKKDPNADKVLVNDLEIEVANIEDLLEKL
LC3A_128_232	LC3A	SELLEDLKEEATAAKAVAKELAAIPEVAEEAAATIAAAEALIALIEAGAPLEEIKAAAQALIAAARKLIAALEKNPNADRVLVNDLEIERANIEDLLEQL
LC3A_128_233	LC3A	SEKREEIIKLLEEARKLAEELPQSPEAKEIKEKLIKELDAAIKLLKEGGDLEEVQKELDKADELAEELREKTDVDRLKVLELELLIGEAIALVQEMINDK
LC3A_128_234	LC3A	EEKRKLILKILEEARKLAEELSKSEVGKELFEKLIKELDKAIKLLKEGGPLEEVLKELTKADEIADKIIKETDHDRLKLNELSLLIGEAIALVQDMIADE
LC3A_132_235	LC3A	QEEKYKEIREKLEELLEEARKNIDDLEKVQELVKQIQALLDEAKKELSLEKFIELAEEVAERLDELAEEAEAAGKEEVASLLENASLYADGLAIEAELKL
LC3A_132_236	LC3A	QEKKLEEIEKKLEELLEEARKNIDDLEKVKKLLEEIEKLLEEAKKELSLEEFIELAEKVAKRLDELAEEAEKAGKEEVAALLENASLYADGLAIEAELEE
LC3A_132_237	LC3A	AQAKLEAIKAQIDAQLAALRANLDDLAAVQAQIAAIEALLEQAKKELSPEDFLKLASDTSDKLDAIAEEAEAAGKAEVAALVNNLSMYADGLAIEAELKI
LC3A_132_238	LC3A	SEELLEEIRKKIEELLKKIEENIDNLEKVKELVAELRELLERAEKELSPEDTLELAEETAERLDKLREKAEEAGKEEVAQQLENASMYADGIAIEAELKL
LC3A_132_239	LC3A	NEELYEKLKKEIEEKLKEIEKNIDNLEKVKELVKELEKLLDKAEKELTPEQVLELAEETAEKLDEIREKAEEAGKEEVAALLENASMYADGIAIEAELKL
LC3A_132_240	LC3A	SEELYEKLRKEAEELLKKIRENLDDLEKVKELVAKLEELLDRALEELTPEEVEELAREVAERLEEIREEAEKAGKEEVASLLENAAMYADGIAIEAELKL
LC3A_132_241	LC3A	SEELYEKLKKEVDALLDALAANKDNLAAVKKLVAELEKLLEKAEKELSPEQVEELARDTADRLDALREEAEAAGKAEVASLLDNAAMYADGIAIEAELKL
LC3A_132_242	LC3A	MEEKKEKLRKELEELLKKLKENIDNEEKVKELVKEIEELLKKAEKELSPEDALEIFEEVADRLDEIAEEAEKAGKEEVARTIENASMYADGLAIEQELKL
LC3A_132_243	LC3A	SKEKLEKLRKELEEKLKELKENIDDLEKVKELVKEIEELLEEAEKELSPEDALELHEEVADRLYEIAEEAEKAGKKEVARIVENAAMYADGRAIEQELKL
LC3A_132_244	LC3A	MEEKKEKLRKELKKLLEELKKNIDNLEKVKELVKKIEKLLEEAKKELSPEDALEIFEEVADRLDEIAEEAEAAGKEEVARIVENASMYADGLAIEQELKL
LC3A_132_245	LC3A	EEEEAEKLKKELEEKLKKLEESLDDLEKVKKLVAEIEELLEEAKKKLSPETALEIFEYVSDKLDEIAEKAEKAGKKDVARLIENASMYADGLAIEEELKL
LC3A_132_246	LC3A	SEEEYKKALAELKEIIDKIVELLKEGKDPLPAIVELEEKAREIAEKLSLEETEKLVEETIEYAEKRFEEELDPNDEEARRTLDIIEMLLEGVLIEKELRS
LC3A_132_247	LC3A	SEEELEKALEELKEILEKIVELLKAGKDPLPQIVKLEELAREIAKKLSLEETEKLVDEAIEYAEELFEKELDPNDEEARRTLDIIEMSLEGVLIEKELES
LC3A_132_248	LC3A	SEEELKEALEELKEILEKIVEALKNGEDPLPLIVELEEKALEIAEKLSLEETEELIDEAKEYAEELFEEELDPNDEEARRTLDIIEMLLDGVLIEKELKS
LC3A_132_249	LC3A	SEEKLEEALEEIEELLDKVVEALEKGEDYWPLIKELDEAAEEYAEELSLEETEELVERSEEYARELFEKRLDPNDEEARRALDIIEMLLDGVLIEKELKS
LC3A_132_250	LC3A	SEELLEKALKELKEKLEKVVDALKAGEDWLPLIKELDELAEEYAEKLSLEDTEELVEESEKYAEKLFAERLDPNDVEARRALDIIEMLLDGVLIEKELKS
LC3A_132_251	LC3A	SEELLEEALEELKKLLEEVVKALQAGEDYLPLIKKLDELAEEHAEKLSLEETEELVEESKKYADELFAERLDPNDEEAIRARDIIDMLLDGVLIEKELRS
LC3A_132_252	LC3A	SEELLKKALEELKEILDKVVDLLKAGKDPWPAIQELDKKAEEYAKKLSLEETEKLVEESEKYAEELFEKRLDPNNEEARRTLDHIEMLFESVLIEKELES
LC3A_132_253	LC3A	SKELLEKALKELKEILDKIVELLQAGKDPWPAIKELYEKALEYAKKLSLEETEKLAEEVEAYAEKLFAERLDPNNEEARRALEHIEMLLESVLIEKELRS
LC3A_132_254	LC3A	SEELLEKALKELKELLDKIVADLKAGKDPWPTINKLYELALKYAEKLSLEETEKLAEESEKYAEELFAKELDPNDEEARRTLDIVEMLLESVLIEKELRS
LC3A_132_255	LC3A	SKELLEKALKELKEILDKIVELLQAGKDPWPAVKELEEKAEEYAEKLSLEETEELVKESEKYAEELFAARLDPNNEEARRVLDHIEMLFESVLIEKELKS
LC3A_132_256	LC3A	SEELYERFLEEAKELIDKIVDALKAGKDPSPYIKELDELAEEAAEKLSLEELERLVEEAEEYAEERFAERLDPNDPEARRALDIVEMILDSALIEAELRA
LC3A_132_257	LC3A	SEEKKKKFLEEAKALIDAVVAALKAGQDPSPYIKKLDELADRAAEELSLEELEELVEEAKAYADARFAEELDPNNPEARRARDIIEMILDSALIEAELRA
LC3A_132_258	LC3A	SEEKKEEFLEKFKELIDKIVEALQAGQDPSPYLKELDELAEEAAEELSLEELEELVEEAEKYARERFAERLDPNDPEARRTLLIVEMILDSALIESELRA
LC3A_132_259	LC3A	SEELFEKALKELKELLDEIVKALQEGKDPMPLVVKLDETAEKYAEKLSLEDTEKLAEEAKKYAKELFEKNLDPNNEEARRVLDIVEMLLEGVLIEKELRD
LC3A_132_260	LC3A	SEELLEEALKELKELLDKIVELLAKGEDPWPAVKELDEKAREYAEKLSLEETEELAEEVEEYARRLFEERLDPNDEEARRTLDIIEMLLDGVLIEKELRE
LC3A_132_261	LC3A	MEELKEEALKELKELLDKIVEALQNGEDPWPLIKQLEEEAEKYAEKLSLEETEELVEESEEYAEKLFEEKLDPNDEEARRALDIIEMLLEGVLIEKELKE
LC3A_132_262	LC3A	SEELLKEAEEEIFKLIDEIVKLLQEGKNPWPKIVELDKKAEEYAEKLSLEETEKLVEKAKEYAKERFEKELDPNNEEARRALDIIEMLLEGVLIEKELRE
LC3A_132_263	LC3A	SEELLEEALEELKEIADKIVDALAAGKDPWPYIVELDKKFEEYAEKLSLEETEELADEVLAHFRELAAKRLDPNDPEARRVLDIVEMLFEGVLIEKELKE
LC3A_132_264	LC3A	SAELLEKALAELKAIADALVAALAAGEDPWPHVRRLEETFEEYAKKLSLEETEKLAAEVLAHLEALAAARLDPNDPEARRVLDIVEMLFEGVLIEKELEE
LC3A_132_265	LC3A	SEELLKEALEELKEIVDKIVEALEAGKDPWPYIVELEKKFEEYAKKLSLEETEELAEEVIKYFEERAKERLDPNNKEAIRVLEIIEMLFEGVLIEKELEE
LC3A_132_266	LC3A	SEELFEKALEELKEILDKIVEALKAGEDPSPLINELYEKAKEYAKKLSLEETEKLVEETIEYAEKLFKERLDPNDEEAIRTLDIIEMLLEGVLIEKELES
LC3A_132_267	LC3A	SEELFEEALEELKEILDKIVDLLKAGKDPSPAITELYNTALEYSEKLSLEETEELVEKTIEYAEKLFAERLDPNDVEARRTLDIIEMLLEGVLIEKELRS
LC3A_132_268	LC3A	SEELLKKALEELKELLDKIVELLKEGKDPSPQIKKLEEKAEEYAEKLSLEETEKLVRESIEYAEKLFKEKLDPNNKEAIRTLDIIEMLLEGVLIEKELRS
LC3A_132_269	LC3A	SEELLEEAKEELFALLDEIVALLAAGQDPWPAIKRLDEKAEEYAKKLSLEDTEELVEEAKAYAEERFAARLDPADAEARRVLDHVEMLLDSVLIEKELAD
LC3A_132_270	LC3A	SSELLEKALEELFAILDKIVELLVAGKDPWPAIKELDKKAKEYAKKLSLEDTEELVDKSKAYAAELFAARVDPNDAEARRVLDHIEMLLDSVLIEKELAS
LC3A_132_271	LC3A	SEEKLQAAKEEIFAILDEIVDLLVAGEDPWPAITRLDETARKHAKELSLEDTEKLVEEAEAHARRLFAERADPNDPEARRVLDHIEMLLDSVLIEKELES
LC3A_132_272	LC3A	GEEKAEKIKKELEKLIKELEENIDDLEKVKKLVKEIEELLKKAEKELSPELVAEVADHVADLADKVAEKYEAAGKEEEALLVENLSMYADGIRIEAELKL
LC3A_132_273	LC3A	GEEKAKELKKKIKELIEELKKNKDNLEKVKKLVKEIEKLLKEAEKELSPELVKKVAEYTAELADEVAEEYEAAGKKDQARLVTNLSMYADGIAIEAELKL
LC3A_132_274	LC3A	EKEKAEELKKELKEKVEKLKENIDNLEEVKKLIKEIEELLKKAEKELSPELVAEVADYLADKMDEVEEKYLAAGKEEQALLVSNLAMYADGIAIEAELKL
LC3A_132_275	LC3A	GKEKAEEIKKKLKELMKKLEENIDNLEKVKELVKEIEKLLEEAEKELTPEEVAEVAEYLAELAEKVEEKYEKAGKEEEALLVLNLSMYADGIAIEAELKL
LC3A_132_276	LC3A	EEEKTKEAIKKVEELAEEAKKNIDDEEKVKELLEEIEEFLKKVAETESPKVAAAVAEKAAEELDKLARELEKAGKEELALEADSLAIEAASLSLRAEKKL
LC3A_132_277	LC3A	DEEKKKRAIEKVRELARKAKEAIDDPEKVKELLEEMRKYLKEVEKTESPEVAAAVAEEAERELDELARALEEAGLEDLALEADSLAIEAASLAIRAEKKI
LC3A_132_278	LC3A	EEKEKEKAIKEIKELAEKAKKNIKDPEKVKKLLEELRKLLEEIEKTKSPEVAAAAAEEAERELLELSRELEKAGLEDLALEADSLAIEAASLAIRAKKKI
LC3A_132_279	LC3A	EEKKKKEAIEKVKKLAKEAEKNIDNEEKVEKLIKELEKYLEKVEKEESPEVQAAVFETAAEEYEKLAKLAEAAGKEEIALELDSKAIEYASRSLRAKELI
LC3A_132_280	LC3A	EEEKTKKAIEKVKELAEKAKENINDEEKVEKLVKELEEYLKKVEKEYSPETVAKVHETAADEYEELSEKAEEAGKEDLALYLDSLSIEAESRALEAEKKI
LC3A_132_281	LC3A	GEEEAEEVIEEIEELVDEAEENIDDDEKVRKLLEELRKKLEEIAKTKSPEVVAAAFEVAADELDRLSRLLAEKGKEELALEADSLAIEAASLADRAKKEI
LC3A_132_282	LC3A	GEEEAEKVIKEIKKLVEEAKENADDEEKVRELLEKLRKFLEKVAKEKSPEVVAKAFKVAADELDELSRLLAEKGKEELALEADSLAIEAASLSDRAEKKI
LC3A_132_283	LC3A	DAAKTAALIAKVKALFAAAKAAADDDEKTAALLKEAKAYLKEVEATETPETQAAVFAAAADEYDALAALLDAAGKEDLALEADSLSIEAASLSIRAEKKI
LC3A_132_284	LC3A	DKELKEKRIKKVKEIAEKAKKAADDPEKTKKLLEEMKKYLEEVEKTESPEVQAAVFDEAAKEYDKLADLLDSKGKEDLALEADSLSIEAASRSIRAEKKI
LC3A_132_285	LC3A	GEAARDAAVAKVKELLDEAEKNIDDEEKVRKLLEELKKYLEEVEKTESPEVVRAASETAADGLEKLSEKLEEKGKEELALEADSLAIEAESRALRAEEAL
LC3A_132_286	LC3A	DEEKTKESVEKVKKIAEEAEKNAEDEEKVRKLLEELRKYLEEVEKTESPEVVAATSRTAAEELEKLAEKLEELGKEELALEADSLAIEAESRALRAEEAL
LC3A_132_287	LC3A	GEEEKKRVVEKVKKIAEEAKKNIDNPEEVRKLLEELKKYLEEVKKTESPEVVRAAAETAAEELEELSELAEEKGKEDLALELDSLAIEAESWALEAEEAL
LC3A_132_288	LC3A	QEEKYKKLLEEAKKLVEEMKENIDDEEKVEKLLEELEKVMEEAKEKLSPELLAAFFEELEELLEELAEEFDEAGKEELALKADSLAIEAASLALRAKEEI
LC3A_132_289	LC3A	QEEKAKELLEEARKLVEEAKENIDDEEKVRELLKQIEEVMERAKKELSPELLAEFFEELEDLLEELSEEFDEAGKEELALEADSLAIEAASLSLEAKEKI
LC3A_132_290	LC3A	QQEKYEKLTKEANALVEEAKANIDDEAKVLALLEKIKALMEEAVKELSPELLAKFFEELADKLEALAKEFDAAGKEDLALLADSLAIEAASLALRAKEQI
LC3A_132_291	LC3A	QQEKAEELKKEIKEIVEEMKENIDDEEKVRKLLEELEKLMKRAEKELSPELLAEVFEELSELLEELSEEFDEAGKEDLALEADSLAIEAASLALRAKEKI
LC3A_132_292	LC3A	QEELAKEILEKIKKLVEEAKKNIEDEEKVKKYLEEIEKLLREAAERLSPELLAEVMDKAVELLDELSRKFLEAGKEELAMEADGLRIEAASLSLRARESL
LC3A_132_293	LC3A	QEKKKEELLKEIKELIEKAKENIDDEELVRKYLEEIEELIKKAAEELTPEQLAELMKETAELLDELSRKFLEAGKEELAEEADGLRIEAESLALKAEEKL
LC3A_132_294	LC3A	QEKKAEEILKKIKELIEKAKENIDDEEKVQKYLEEIEKLIKKAEKELTNEQLAKVMEEVEELLDELSRKFLEAGKEELAEEADGLRIEAASLRLRAEEKL
LC3A_132_295	LC3A	MEEKAEKYLKELKALIAAAKANIDDDAKVTALLKEIEAKIEEAEKELTPEEVAKVFEEVADELWALSQVFDAAGKEQLALEADGLAIEAASLALRAKEKI
LC3A_132_296	LC3A	MKELAEKYLAELRALIAEAAANIADDAAVRAKLAEIEALIERAEKELTPEEVAEVFREVADDLDALSQQFLAAGREDLALEADGLAILAESRALRAEEAI
LC3A_132_297	LC3A	GEEKAKELKKKIKELVEEAKKNIDDEEKVEELLEKIEELIKKAEKELSPELLAKVMEEAAELLWELSQEFLKAGKEHLAMLADGLAIYAESLALRAKEKI
LC3A_132_298	LC3A	DEEKAKEILEKVKEKVEEAKENIDNEEKVEELLEEIEELIKEAEEKLSPELLAKVMEEVAELLDELSQKFLEAGKEHLAMLADGLAIEAESLALRAEKEI
LC3A_132_299	LC3A	QEEKAEEILKKVKELVEEAKANIDDDEKVKKLLEEIEKLIEEAEKELSPELLAEVMKEVAELLDELSQYFLEKGKEELSMLADGLAIEAESLALRAEKKI
LC3A_132_300	LC3A	NKELAEKLKEEIKKLVEEAKENIDNEEKVRELFKKIEKLLEEAEKKLTPEEQAEVFEYAAELLDELSKVFLEKGKEELAEEADGLAIEAESLSLRAKEKI
LC3A_132_301	LC3A	GEELAKKIKKEVKKLVEEAKKNKDNEEKVEEYFEKIEELLKEAEKKLTPEQKAKVFKETADLLDELSKAFLAAGKEQQALEADGLAIEAESLSLRAEKEI
LC3A_132_302	LC3A	EEELAKELIEIAKEALRIAKEDPEKVEEVLKLLEEIEKLLKKLEKEVSPELAAKTFEEVEDILIELSRIAAKKGKDEVADKAFALAAEAAQLASDARAKI
LC3A_132_303	LC3A	EEELVKELIKTAKEALDIAKTDPSKVEEILAKLKEIRKLMKEVAEKVSPEKAAKAFEEVMDILIELSRIAAKAGQDEVADEAFALAAEAAQLAEEARKKI
LC3A_132_304	LC3A	EEKLAKELIKKAKEALKILKENPEEVEKVLKLLEEIKKLLEKLKKEVSPELAAKTFDEVMDILIELSRIAAKKGREEVAEEAFALAAEAAQLKSEAEKKI
LC3A_132_305	LC3A	GEKLAEELIKKAKEALELAKTDPEKKEEILKLLEEIRKLMEELKKKASPELAAKAFEEVMEIMLELSRVASKQGWDEVADEAFALAAEAAQLAAEAKAKL
LC3A_132_306	LC3A	GEELAKELIETAKKALELAKTDPDAKEEILELLKKIEELMKKLAKEASPELAAEAFEEVMDIMLELSRVAAAQGWDEVADEAFALAAEAAQKKAEAEAKL
LC3A_132_307	LC3A	GEELAKKAIKVAKEALELAKTDDTKKEEILKLLDELKKLLEELAKKASPELAAKTFKEVMDILLEISRIASKKGWDEVADEAFALAALAAQLAADAEKKL
LC3A_132_308	LC3A	GEELAKKLIEIAKEALRLVKEDDSKEEEVLELLREAKELMEKLAKEASPELAAKTFEEVEEILIEISRLAAKKGWDEVSDEAFALAAEAAQLKSDAKKKL
LC3A_132_309	LC3A	GEELAKKLIELAKEALKLVKEDDSKEEEVLKLLKEIRELMKKLAKEASPELAAKTFEEVTDLMIEISRLASKKGWEEVSLEAFALAAEAAQLASDARKKL
LC3A_132_310	LC3A	AEELVKKLLETAKEALRLAKEDDNAEEEVKKLLEEIRKLMEELAKKVPPELAAEAFEEVMETMLELSRVATEKGWEEVADEAFALAAEAAQLASDARAKL
LC3A_132_311	LC3A	SEEKYKEIKEELEKKLKEAEKNIKDKEKVEKLLEEIRKLLEEAEEELSPEQVAELYDEVADRLWKLSQKALEAGQEDVALELDAAAIEAASRSLEAEKLI
LC3A_132_312	LC3A	MEEKYAEIKARLDALLDEAAANIKDKAKVQALLKEIKALLEEAEKELTPEQVAELYDYVADRLDALSQQALAAGQEDVALDLDAASIEAASRSLEAEKKI
LC3A_132_313	LC3A	SEKKYEEIKKKLEELLKEAEKNINDKEKVEELLKEIRKLLEEAEKELSPEQVKELYDFVADRLYKLSLKADEAGKEDVSLLLDAAAIEAASKALKAEKKI
LC3A_132_314	LC3A	MEEEYKEIEKELEKLLKEIEKNIDDKEKVEKLLKELEKKLKEAEKKLTPEQVAELALKVADGLDEISRKALEAGKEDVALLLDAASVEAFSRSLRAEKKI
LC3A_132_315	LC3A	MEEEYEKLRKEALKLLEEAKKNVNNLEKVKKLFEELRKILEEAEKKITPEQVAELFDEVADRLDEIARLAEAAGQEEVADLASGLAVEAAALSIRAEEKI
LC3A_132_316	LC3A	MEEEYKKLLEEAEKKLEEAKKNVNDKEKVEKLLKEIRKLLEEAEKKVTPEQQAELFERVAEKLWEISKLADEAGQEDVADLADGLAVEAAARAIRAEEKI
LC3A_132_317	LC3A	MEEKYEELRKRAEELLEEAKANINNLEKVKELFEEIRKILEEAQKEVTPEQQAELFDEVADKLDEISLAADAAGQEEVADLADGLAVEAAALSIRAEEKI
LC3A_132_318	LC3A	EEELYRRLREEVERAIEEARENLENQEKVDELAEEVRRLLERAAEEISPEQTAELAREAAERADEVAREAEAAGKENVALTFDGLAVYADALAIRAEEKL
LC3A_132_319	LC3A	MEEKYKKILEEIKKKIEEARKNIDDEEKVKKLVEEIKKLLKEAEKILTPEQVAELAEEAARRLDEVSREAEKAGKENVALIFDGAAVEAAAIAIRAEEKI
LC3A_132_320	LC3A	MEEKARRIREEILRLIEEAEENIDDLEKVEELVEEIRELARRAEEELTPEQVAEIFEEAAEKADEVSLKADEEGKEDVALLMDGLSVELAALSIRAEEKI
LC3A_132_321	LC3A	SEKLYEELKEKITELLEEAEKNIDNLEKVEELVKEIRELAKEAKEKLSPEQVAELFDEAAEKADEVSLKALEAGKEDVSLLLDGLAVELAAESIRAEEEI
LC3A_132_322	LC3A	SEELYKKLLEEMKKLLKEAEENIDDLEKVEELVEEIRKLAEEAEEKLTPEQVAELFDELADLAWEVSLKADEAGKEDVSLLLDGLAVELAARSIRAEEEI
LC3A_132_323	LC3A	SEEKAKKLKEEILKLIEEAEKNIDNLEKVEELVKKIRELAKEAKKELSPEEVAEIFDEAADKADEASLKALEAGKEDVALLLDGLSVELAAESIRAEEKI
LC3A_132_324	LC3A	SEEKVKKLREELNKLIEEAEKNIDDEKKVEELIKKIKELLEKASKEISPEEAAELFNEVADKLDEVAEKADEAGKENVALTLDGLRVEAEALAIREEEKI
LC3A_132_325	LC3A	SEEELEKLRKEINKLIEEAKENIDNLEKVKELVEKIKKLLKEAEEKISPEDAAKLFNEAAEKLDEVSRKALEAGKEEVALELDGLAVEAAAKAIELEEKI
LC3A_132_326	LC3A	EEEKLKELEEKINKKLEEMKANIDNKEKVEKLAKEIEKLLEEAEKEISPEEAAELFEKAADKLDEAADAADAAGKEDVALTLDGLAVLAAARSIRAEEKV
LC3A_132_327	LC3A	EEEKYEKLNAEITALLDEALANVDDLEKVEKLFDETEKLLKEAEKEISPEKAAELYNKAADKYDEVADKAAEAGQEDVEALASGKSVEAEARAIRAEEKI
LC3A_132_328	LC3A	SDATYAKLKAELTAKLTEAKANVDDLEKVEALNKEARALLAQAEKEVSPAQVAELYRLAADLWDEVADAAEAAGKEDVELLASGAAVEAEARAIRAEEKI
LC3A_132_329	LC3A	EEEKYAELTAAIDAKLDAALANVTDLAKVEALAEETRALLERAEKEISPEQAAELYDRAADLYDKVADAAEAAGQEDVALLASGMAVEAAARSIRAEEKI
LC3A_132_330	LC3A	MEELYEKLKKEIEEKLEEAKENIDDLERVEELLEEIRELLREAEEKVEPEKFRELAEEAARRLEEIADAADAAGKEEVALLADGLRIEAEARAIRAEEKI
LC3A_13_331	LC3A	TITIEATTAEELREKSFAALEAHPGETINITVTVTNEEEAEAVAEVLGEIIRKAAEKGNSLNITIKGKEDLVNYVAVEAGAEIYEHIDKVDVTITTEVIP
LC3A_13_332	LC3A	TITITAETPEELRAKTTAAIAAHPGEKLVITATVKDEEEADAVAEVLGELLKQAKAAGNTVDITLVGPPEYTNYAAVLIGEELAENAPDLKVDITTEEAP
LC3A_13_333	LC3A	TIDIEVETPEELREKVGAALEAHPGETINVTATVKNEEEAEAIAEVLEELIDLAIEKGNTLNITLRGPKDVVNYAALLIGSHVFEHIDTANVSISTEVTP
LC3A_13_334	LC3A	TIKLEVETPEALRREAKAAIEAHPGETIEITVTVKTEEDVDAFAEALEEIIDLAIEKGNKLNITIKGKRDNVLELSLLVGAHIAERIDEADVTVSEEILP
LC3A_13_335	LC3A	TIKIEVETPEELREKVLKAIEENPGETIEITVTVKTEEEVDKFAEALEEIIDKAIEKGNSLKITIKGKRDNVLELSLLVGSYIAEHIDEADVTLEEEILP
LC3A_13_336	LC3A	MIKIEVETPEKLKKEVLKAIEENPGETIEITVTVKTEEDVDKFAEALEEVIDKAIEKGNKLNITIKGKRDNVLELSLLVGSYIAEHIDEADVTVSLEILP
LC3A_13_337	LC3A	TVKLEVETAEELREKGTAALEAHPGETIEITATVKDFEEAEKIAEEVGKLIDLAAEKGNSLVITIKGKRDEVLYASLLIGSEYYEKINEVDVTINEEILP
LC3A_13_338	LC3A	TVKLEVETPEELREKGTAALEAHPGETIEITVTVKDFEEADAIAEVLSELMKLAAEKGNKINITIKGKRDVVTYLAVLVGSDAYELINKLDITITEEVVG
LC3A_13_339	LC3A	MVHIEATGEEESLEKAIKEVKESKAKEVKVTLTVSSEEDVEKVVAAAKELIDIAEEQGAKLEITIVGKRDHVLEAALEIGSYIFEHIDKVDVTLSLEVTP
LC3A_13_340	LC3A	TIKLEVTTAEELREKSTAALDANPGEKIEITVTVENEEEAIAIAKELEKIVRKAAEKGSSLNITIKGKRDLVNFVAVEVGAEAYEVLDKTNVTINTEVVP
LC3A_13_341	LC3A	TVTLEVETAEELRERGFAALAAHPGETIRITVTVRDEEEAEAIAEVLAELVRAAAEAGSDLEITIRGPRDLVLYVALEVGSEAYEHIDKVTVTITEEVVE
LC3A_13_342	LC3A	TLRLEVETPEELRERGRALLEAHPGETIEIVVTVRDWEEAEAVARELAELIALAREKGSTLRITLRGPRSHVNYAAVLINSDILENGVDPNVTVTTEEVP
LC3A_13_343	LC3A	MIKIEAETAEELLKKSKEALKANPGSTLEITVTVKDEEEADAVAEALKEIIDEAIKYGSKLNITLKGKRDLVLYTAVEVGSHIAEKIGKADVNVETVEEE
LC3A_13_344	LC3A	SITITADTADELLTKSKAALDANPGSTLNITVTVKNEAEADAVAAALKEIIDHAISKGSTLNITLKGKKDLVNYTALEVGSHIFEKTGKANVTVTTEVVE
LC3A_13_345	LC3A	TVTIEAETAEELLKKGTAALEAHPGEKIKITVTIRDEEEAEAVAKALKELIDLAIEKGNTLDITLKGKRDLVLFAELELGAYIAEVLGKADVTVTGVETP
LC3A_13_346	LC3A	TIKLEAETPEELLEKSKAALKAHPGETIEITVTIENEEEAEKVAEALKEIFDLAIEYGNKLNVTLKGKKDLVNYAALLIGSYLFEKLGQIDANVTTEEVE
LC3A_13_347	LC3A	TINITAETPEELLKKSKAALEAHPGQTLNITVTINNEEEAEAVAEAIKEIIDLAIEKGNKLNITLKGKRDLVLYAALLVGSYLFEKNGQIDANVSIEEVE
LC3A_13_348	LC3A	TVTLTAETPEEALEKGTAALEANPGQTVNLTVTVRDEEEADKVAEVVKKLIDLAIEKGNALNVTLKGKRDLVLYAAVEIGSYIFEHLGQADVTVSTEEVE
LC3A_13_349	LC3A	SVTITAETAEELLKKGTAALDANPGQTINITVTVRDEAEADAVAEAIKELIDKAIEKGNSLNVTIKGKRDLVLYAAVEVGAHIAEILGKADVNVSTEEVE
LC3A_13_350	LC3A	TVEIEVSTAEELREKVGAAIAAHPGETIRVTVTIENEEEADELAEAAKEVMREAAAAGNRLEITFVGPRELVNYAAVELGSFIFEHLDELDVDVHTEESP
LC3A_13_351	LC3A	TLTYTATTAEEVKAITKEVLAAGKDVNLTVDLTGKSQEEIDAIAKALAAFVKEAIKAGINLTITIIGDRLDTNYVALEIGAEIAENQGGGQVTVNTELTP
LC3A_141_352	LC3A	MTLEYEFTIKGSDIEEALKKMEEIFEKIKEEMEKENAKSVEIEVTITSKNPKTGETTEEKIKETATKENLDLVLDSLEIEIASRVIGNDVDVKITVTFHK
LC3A_141_353	LC3A	EKLEKEYVIEAKTPEEAIEKLEKVKEEIKKLMKEKGFKKVEVKVTIETLNKETGETETKVIEDVVTPENIDLVFDSLEIEVASAALKGDVKVTIKATLIK
LC3A_141_354	LC3A	MEEKKTYTIEAETPEEAIEKVEKVKEEIKKLMKEKGYKEVKITVTIKTKNKETGEEETETINETVTPENIDLVFDSIIISVASAALKGDVTTTIEATLIK
LC3A_141_355	LC3A	KTLTLKYTIKAKTPEEAIKKLEEVKKEIKKKMEEEGFKSVDITATITTKNKKTGETTTETVKETVTKENIDLVFDSLIIEVASAALKGDVTVDITATLIE
LC3A_141_356	LC3A	KELKLTYTIEAETPEEAIKKLEEVYEEIKKLMEEKGFKKVEITVTIKTKNKETGETETKTIKETVTKENIDLVFDSLIIEVASAALKGKVTVTVEATLIE
LC3A_141_357	LC3A	ATQTRTLTLTATTYDEGEEVADQIGAAIRAFMEATGADTVTLTLTITAYNAETGETTTETETLTVTWENLDMVEEGILISILSQFEKGATKVTVTATITT
LC3A_141_358	LC3A	ATQTKTITLEAKTEEEAEKVAEEIGKAIRDFMKATGAETVTLTLTITSYNEKTGETKTRTETLTVTWENLDMVEEGILITILSEFEKGATHITVTATITT
LC3A_141_359	LC3A	ETKTETKTLTATTEEEAEKVAEEIKAAIAAFMKKTGAKAVKVTVTITAYNEKTGKTETKTIVDTVTAENLDLFEEGLLIELLLFFERGATKVTVTVTMES
LC3A_141_360	LC3A	ETKTETWTFTATTFEEAEKVAKEIGEKIRKFMKETGAKEVTVTITITSYNKKTGETKTETHTDTVTPENLDLFEEGVLIDLLSQFENGADEVKVTVTMES
LC3A_141_361	LC3A	ATKKETFTLTAKTEEEAIEVAEKIKEKIREFMEKTGAKEVKVTVTITAYNKKTGEVKTETIVETVTPENLDLFEEGLLIELLSYFEKGADEVKVTVTIES
LC3A_141_362	LC3A	AVKKKTYTYTATTYDEALKVAEEIGKEIKKFMEETGAEEVKVTVTITSYNEKTGEVTTETDTYTVTKENLDLFIEGLEIDLLSAFDKGADKIVVKVTIET
LC3A_141_363	LC3A	EVKVKTITLTATTEEEAEQAAEEIGKNIEAFMKETGAEKVTVTTTITAKNAATGETTTTTDTDIVTKENLDLYIEGLRIDLLSAFDAGADEITVTVTIET
LC3A_141_364	LC3A	KVVEKEYEFTADTPEEAIEKMEEIKEEILKLAKEENAERAKIEVTITTTSPDGTKTTTKKIKDETTFENLELVLDGLLIEIASLAEKGKVEVKIKVTLYK
LC3A_141_365	LC3A	MVVELKYEFEADTIEEAVEKMEEIEKDVLEKAKEANAKTAEIELKIEYTSKDGKEKKTIEIKDETTFENLELVLDGLLVEVASYASKGKVKVELKVKLKT
LC3A_141_366	LC3A	MTVKLEYEFTAETVEEAVEKMEEIEKEILEKAKEAGAKRAKIKVTIKYTSKDGKEKKEEKIEEETTFENLDLVLDGLLVEIASLASKGKVEVKIEVTLET
LC3A_141_367	LC3A	MVKELKFEKENLNEDEAIKFMEEVEKKVLEEAKKVNAKKVKIKVEVTVHDPKTGKTTKYKFEDETTYENLDEVLEGFLIEVASLASNNLVSIKVEVTLEK
LC3A_141_368	LC3A	TTLTITTDIGRASLDEIVAKMDELEEAALAAHRELGGGRVRVTVTITVKNLKTGETTTITEEFEADEEELELIMEGVLIEVASYALTEDAEVTVTVTLEG
LC3A_141_369	LC3A	KTVTLKLELKNSSLDEVIEKMEELEEEVLKAYEELGGGKVKVTVTLTFKNSKTGETTVIKEEFEADKEELEMLLEGVLIEAASYRLTENADITVTVTLEA
LC3A_141_370	LC3A	KTVTFTKTFTNSSLDEVIAGMEELEKEVLAAHEKLGGGKVKVTVTVTIKNSKTGETKVIKEEFEADKETLEMIMEGVLIEAASARLTENANITVTVTLEA
LC3A_141_371	LC3A	KTITKTYTYGYMDADQARAKIDAIMADVKKLIEETGGATVTVTTTITTYNEATGETTTETVTETITPENIDLVSEGLLIEVESAALKGKVAITTTITTTE
LC3A_141_372	LC3A	TTTTETWTVGEASLDELLAAVDAAFALVEEKLAANPDAVVTVTLTLTVYDEETKETTTITETYTVTKENLELVKEGAEIAVESASLKGKTTLTITLTFDE
LC3A_141_373	LC3A	ETVTITKEAKNIDEDEAAKLAKEVAEEVEKEVKKFKGKTVTVKVTVTVEDVETGEKTTLTITDDVTEETAEMVMSGFEIDILSLVLDKKVNLKIEVTLTT
LC3A_141_374	LC3A	TKKKIKKELKNADEDEVDKLAQEVADEVEKFIKENKGKEVKVKLKVTVTDLETGETKKLEIEETVTEENAEMVTEGFVIEIMSLVLDKKVNLEIEVTLEV
LC3A_141_375	LC3A	TTVVIEREKELNTIEEAIELIEEVEKEVLAALAKLDGKPVKVTIKVTITKKTTGEVKEYEDTVDGSPEDVELAMEGFMVEIASEVLKDPVKVTIKVTLEA
LC3A_141_376	LC3A	KEVEFELEAKGETPEEVVEKMDELEEKVLKAYEELGGGKVKVKVTLTLTNRETGEVKVVEEEFVGDKETIEMLLDGFLIEAASAVMRAPTDVKLKVVLEK
LC3A_141_377	LC3A	RTVTFELVAEGETPEEVVRRMEELEARVLAAYDALGGGEVRVRITVTLTDRETGEVTVEEEEFTADREGIAMALDGALITAASAVMRSPTDIRVTVTLEA
LC3A_141_378	LC3A	KTETRTYELKDLPADEAEKKGIEKVKELFEKAKKEGAKTIKINITVEATVNGKTHKEEDTLEGPVENESIEGGAEVFLGLVALKYEGEKLNVTITATFTF
LC3A_141_379	LC3A	MTETVTRTFADLPAAEAEAAGIATLRELFARARAAGAKTITITITVTATVDGKTHTRTETFTGPVTNEMVLGGAEVFLGLVALQFEGHKLTVTITATFTY
LC3A_141_380	LC3A	KTETKTKTFKNLPADEAEEKGIAYLEETFAEAKAAGAKTVTITITVTATVDGKTYTRTETFSGDVTNEMILGGAEVFLGLVALQFEGHKLTVTVTVTLTY
LC3A_141_381	LC3A	MEKKFEARFTEEQADELFEFFEEVEKEAKKMIKESGGKPVKVEVKITATNPETGEVVEEEETDIVTEENVDLVMDGYEIKALSMLLRVGGEVEVEVKLKV
LC3A_141_382	LC3A	MKKTFKVTFTPEEIQKLFDFMDEVEKAILEMIKESGGKPVKVKVKITAENPKTGEVKVIEEEFTVTEENVDMVVEGIAIEAASLADEIGGTVTVEVELEV
LC3A_141_383	LC3A	MKKEFEMEATKETADEVFKFMEEVEKETLEMIKESGGKPVKMKVKITATNEKTGEVVEKEEEYIVTEENADLVADGIEIEVLSLLDRVGGKVKVKVTLES
LC3A_141_384	LC3A	MKKEFEMEATVETEDKVFEFMKKLEKEIKEMIEKSGGKPVTLKVTITATNPETGEVETLEETYTVTKENASLVADGIEIEVLSMLDRVGGTVKVKVTIES
LC3A_141_385	LC3A	MKKEFEFEATEEEEDEVFEFFDEVEKELKKMIEESGGKPVKVKVTIKATNDETGEVVEKEEETTVTKENVDEVMEGLAIEVLSLLDEVKGTVKVKIEAEV
LC3A_141_386	LC3A	MKKEFEFTATEEEAQEVFDFFDEVEKELLEMIEESGGKPVKVKVTIKATNDETGEVVEKEEEFTVTKENVSEVMEGLAIEVLSLLDKVKGTVEVKIEAEV
LC3A_141_387	LC3A	MKKTFKHTADTDTEQDIFAFFDEVEKELKKMIKESGGKPVKVKVTLKGTNPETGEVVTVKEEFTVTEENVDEAVSGMEIEAVSLLDKVGGTIDITVELEV
LC3A_141_388	LC3A	MKKEFKYTADTNTVQEIFDFFDEVEKEIKEMIEKSGGKPVKVKVKLTGTNPKTGEKKVIEEEFTVTKENVSMAVEGIAIEAVSLLDEVGGTIEIEVELEV
LC3A_147_389	LC3A	YIVNVDIDILTKNAEEEVIKSFEELKKELEKKGYKVKLEIETEKLDENTTYIDINITIEAPTLEKAEEAANLVLDHVDELEEKLKDKILGSLISVEIEEK
LC3A_147_390	LC3A	YKTVVDIDILTKNAEEEVIESFKKLVEELKKKGYEVELEIEVEKIDENTTYIHIKITIKAETKEKAEEAANEVLDHYDELEEKLKDKILGSLISVEIEEE
LC3A_147_391	LC3A	WKVEVLIDILTKDATEEIKKRFKELAEELKKEGYEVELKIKEEQIDEETTYIEIEITIIAETKEDAEKAAQKVLDAVDEMEEELKDKILGSIVSVTIEEA
LC3A_147_392	LC3A	WVVEVDIDILTKDAEEEVIAAFKALAEELKAEGFEVELEIETEQLDPDTTYIEVRITIKAPTREQAEAAAQRVLDKIDALEEKLKDKILGSIVSVEISEA
LC3A_147_393	LC3A	YKLVIEIDLIVKNAEEEIIKEIEELVEELKKKGYEVELKIEKEKIDENTTYIRITITIKAETKEKAQEAQNYVLDKLDKIEEKYKDKILGSLISSEIIEE
LC3A_147_394	LC3A	YLLEITIDLIVKNAEEEIIKEIEELVEELKEKGYEVELEVKKEKLDEETTYVEITIKVRAETLEEAQAARDEILDHLDEIEEKYKDKILGSLISSEIIEE
LC3A_147_395	LC3A	VVLEVDIDFITKNAEDEIEEEIKKLVEELKKKGYKVELKIEREKLDEDTTYIHVNITVKAETLEKAQEARDTIIDRIDEIIEKYKDKILGSLISYEIIEE
LC3A_147_396	LC3A	VKLEIDIDLITKDAEEEIIEDIKKLVEELKAKGYEVELEIEVEKLDENTTYISIKITVKAKTKEEAEEARDTIIDHFDEIEEKYKDKILGSLISYEIIEE
LC3A_147_397	LC3A	AEIIVDVLVKNTPEGKEVVEELIEKLKEVAEKYGKAEVKVEKEVIDENTLYLEITIKIEGISKEDAEKLGNDVADIVDEIDEKYKDIILASLLSIDIEEK
LC3A_147_398	LC3A	ATVVIDIDVLVKEDRSVIEELVEKLKETAEKLGAEVEVEVEIIEEPGEIYARITVKVKTSNDPEKIKEVENALIDTVEEFEEKNKDKVLGSLISIEVIEE
LC3A_147_399	LC3A	ALVEVDIDLLTNGDREVVEELVERLRETAEALGARVEVEVELEEEPGELYSRITVRAEVSDDPEEIARLEDALLDTIDEFLEENRDKVLGALISVDVIRR
LC3A_147_400	LC3A	ALVEVDIDVLTNGDEEVIEELVEALRETAEALGARVEVEVELEREEGEIYARIRLRLETSDDPEEIQRLEDALLDTIDEWLEKNKDKVLGALISVSVERR
LC3A_147_401	LC3A	IVIEATVDVLGEEAAPLAKERAEEIVKELREKGAEVELEIEEEELAPGEVAVRITITVKVETEEAAEEATALISEKLDELAEEVAALGGAIISSIDVIEE
LC3A_147_402	LC3A	PKLVATIDVLGEKSKELAIESAKALAEELKAKGAEVELEIEEEELEPGEVYVRITITVKTETEELLKEAEALILDRYDKLSEEIAALGGASILSIDRVEE
LC3A_147_403	LC3A	YIVEADIDIITKNAKEEVLAAFEEIVEELKEKGYEVELEVEVEKLDEDTWYINVKIKVETETKEEAEEVADYIEDKIDEIEEKLKDKILASLISIEIIEE
LC3A_147_404	LC3A	VLAEIDIDILTKKGPELVEKLVEEIRERLEEMGVEVEIELKTEKIDEDTYFHEIKIKLRAETKEEAEEAVNEVLDIIDEFEEKNKDEILGSLISVEIKEE
LC3A_147_405	LC3A	YRLTVDIDILIKNKPELVKELVERIEKALKAKGLEVEVEIKEEKIDENTWFIEVKIKVKAETEEEAQEAADLILDIIDEFEEENKDEILGSLISVEIEKE
LC3A_147_406	LC3A	YRLEIDIDILHKGKEELVEELAEEIKELLEEMGLEVEIEIEHEKIDENTDYSHIKITVEAETKEEAEEAANKILDLIDEFEEKNKDEILGSLISYEIEEL
LC3A_147_407	LC3A	YRTEVDIDILSKNAEEEIVEFFEKLKKELEEKGYKVELEIEVEELEGGETYIRVRIIVEAETKEEAEEAANFILDEIDKLEEELKDKILGSIISVEIIDE
LC3A_147_408	LC3A	YVTEVIIDILTKDAEEEVIARFKEIKKELEAKGYKVELKIEVEKLENGVTYIEVTIKVEAETEEEAKEAADFVLDKIDELEEELKDKILGSLISVEISEA
LC3A_147_409	LC3A	WLVEVDVDILTRDAEEEVIEAFRELAERLREKGYEVELEIEVEKLPNGETYIEVRIRIRAETEEEAKAAAQEVLDHIDELEERLKDKILGSLISVEIEKE
LC3A_147_410	LC3A	WIVEVDVDILTKDAEEEVIEYFEELVEELKKEGYKVELEIEVEKLPNGETYIEVKITVEAETEEEAKEAAQKILDRIDEMEEKLKDKILGSLISVEISKK
LC3A_147_411	LC3A	WRVTVDVDILTKNAEEEVIEYFKELVEELRAKGYEVELEIEVEKLPDGETYIKVKITVYAPTEEEAQAAADYILDKIDEMEEELKDKILGSLISVEIEKE
LC3A_147_412	LC3A	MEVEIDILVKSEEAVEKVKEAFEETVEELREKGFEVELEIEVEEIEPGVYYVEVRIRIKAETEEEAKEAANYVLDAIDELEEELKDEILGSLISVTLEKE
LC3A_147_413	LC3A	VEVEIDILVKSEEAVEKIKERFKEIVEELKAKGYEVELEIKVEEVEPGVYYVEVTIKVKAKTKEEAEEAANYILDKIDEMEEELKDEILGSLISVTIEEK
LC3A_147_414	LC3A	TVVEIDILVKSKEAVEKIKERMKEIVKELKAKGYKVKLEIKVEEVEPGVYLVDITIEIEAETKEDAEAAANFVLDKIDEMEEELKDEILGSLISVEIEEK
LC3A_147_415	LC3A	MTVEVSIDLLGRLSDEEIEELVEELKKVGEEFGAEVEVKVRVEDLPGGRRYVEIDITLKGVEKEKAQPLINALIDTVDKFVEKYKDKIDGALISSEAIED
LC3A_147_416	LC3A	MTVEVDIDILGKLSEEEVEELVERLKAVAEAHGGKVEAEVEIEELPGGERFVSIKLTVTGIAKEKAQELSNDLIDTVDEFLEENKDKVKGALISVETIEE
LC3A_147_417	LC3A	NTLKVTIDILGTLTDEEIQELVDALKAVGEKFGAKVEVKVEVEELPDGSRFVRIEITLTGVKEEDVEALKNALIDTVDEFEEKHKDKISASLISFEVIKT
LC3A_147_418	LC3A	GVLEFSIDILGKLTDEEIEELVKALEATARAHGAEVKSEVKVEELPGGERYVEITLTLTGVAKEDAQALFNALVDTVDEFIEKNKDKIKGAIISHEYIET
LC3A_147_419	LC3A	GTLEFEIDILGKLTDEEIEELVKRLEEVAKKHGAEVEVEVEVEELPGGERFVRIKLTLKGVKEEDAQTVENALIDEVDKFIEKYKDKIKGYIISSEFIKD
LC3A_147_420	LC3A	YKVTVTADFIVKADPETALAAIKALAEELKKEGAKEVKIEVETDPETGEVFVTVTVVAEKETEEEAQAFANEVIDRFEALEEAHKDILKLGMISVEIEKK
LC3A_147_421	LC3A	YKATVTVDLIVKGDAEEALAAIEELAKELLEKGADKVTIERERDEETGEIYVTVTIEATKETLEEAEAFANEVIDKFDELEERYSDKLKIGAISVEIEKA
LC3A_147_422	LC3A	YKATVTVDLIVKGDAEEALAAIDELTAELLAEGADKVEIERERDPETGEIWVTVTITKTTATLEEAQAFADAVIDRFEALEAKYKDKLKIGAISVEIEEA
LC3A_147_423	LC3A	YRVVVEAYFLVKKDGEEAKEAIRELAERLREEGAKRVEIEEEEDEEDGTILIKVTIEAERETLEEAQAFADRVIDDFEELEEKHKDTLKLGAISVEIEKA
LC3A_147_424	LC3A	YKVTVEAYFKVKKDGKEALKAIEELAEELKKEGAKKVKIEKIEDKEDGTIYVKVTIESIKETKEEAQAFADKVIDRFEELEKKHKDTLKLVAISVSIEKA
LC3A_147_425	LC3A	YKVVVEAYFLVKKDGTEALKAIEELAEELKKKGADKVEIEREEDEEDGTILVTVTLEATKETLEEAQAFADEVIDRFEELEEKYKDTLKLVAISVEITEA
LC3A_147_426	LC3A	MVVEVDILVKGEEAVEEVKERFKAIAEELKAKGYKVELKIEVEKLDENTYYIHVTLKVEAETEEDAEEAKNYVLDKIDEIIEELKDRILGSLISVELDEE
LC3A_147_427	LC3A	MVVEVDIIVRGEEAVEEVKRFFQEIAEELRAQGYKVTLEIEVEKLDENTWYIRVTLTVEAETREEAEEAKQYVLDRIDELEERLKDRILGSLISVSYEEK
LC3A_147_428	LC3A	VRAEVDIDILVKNAEEEVKEAFKKLEEELKKKGYKVELKIEEEKLENGETYIKVRVTVEAETREEAEEAANLIIDKVEELEEKLKDKIKGYIISVEISEL
LC3A_147_429	LC3A	YVTDVDIDILTKDAEEEVLAMARAIKEELEARGYKVTLEINVEELENGEKFIDIRITIETATLEEAQAAADYVVDRFDELEEKLKDKILGSIISVDIEKA
LC3A_147_430	LC3A	YITDVDIDILTKDAEEEVIEAAKEIAEELRAKGYDVELDIEVEDLENGEKYIDIEIEIETETEEEAKEAADYVIDKWDELEEKLKDKILGSIISVDIEKA
LC3A_147_431	LC3A	YITTVDIDVLTKDAEEEVIKAAKEIEEELKAKGYEVELEIEVEELENGEKYIHIKITVKTETEEEAKEAADYIVDKFEELEEKLKDKILGSIISVEIEEA
LC3A_147_432	LC3A	YITEVDIDVLTKDAEEEVLEAAREIVEELRAKGYKVELEVEVEELENGEKFIDIRIIVEAETEEEAKEAADYIVDRFDELYEKNKDKILGYIISVEIKEK
LC3A_147_433	LC3A	WKVEVDIDILTKDAEEEILKYFKELEEELKKKGYKVELNIEVEKLEDGTTYINIKIIIEAKTKEEAEEAANYVIDKIDELVEKLKDKILGSIISVEIIKK
LC3A_147_434	LC3A	YKVKVYIDILSKNAEEEILKAVKELVEELKKKGYKVKLKVEVEKLEDGTTYIRIEIEVEAKTEEEAQEAADYIIDKFDEIEEELKDKILGSIISVEIIEE
LC3A_147_435	LC3A	WRAVVDISILTKNAKEEVLAALEALVAELRAQGYEVELEIEVEELENGVVFIDATITVRAETREEAEAAADFVVDRIDEIEEKLKDKILGSIISRSIEEE
LC3A_147_436	LC3A	YEAVVDIDILTKNAKEEVLKALEELAEKLRAQGYEVKLEIEVEELENGETFIDATITVKAPTKEEAQAAADYIVDSVDELEEKLKDKILGSIISVEISEA
LC3A_147_437	LC3A	YKAVVDVDILTKNAEEEVLAHFEKIAEELKKQGYKVTLEIDVEKLENGETYIDATITVEAPTEEEAQKAADYIVDSIDELEEKLKDKVLGSIISVEISKL
LC3A_147_438	LC3A	WKAEVDVDILTKNAEEEVLAAFKALADELKAQGYTVTLDIEVEKLENGETYIHVTITVDAPTEADAKAAADYVVDRIEELEEKLKDKILGSIISVDISKK
LC3A_147_439	LC3A	YLVSADVDILTKDAEEEIIKHFEELKKELEEKGFEVKLEIEVEELENGVKYIHIKIDVKAETKEEAEEAANLIIDSVEELEEKLKDKILGSIVSVEIEEA
LC3A_147_440	LC3A	YRVDVDIDIIVENAEEEVLKRFEELKKELEAKGYKVELEIEVEELEEGVSFINIRITIEAETREEAEAAAQMVVDAVDELEKELKDKILASIISVDIEEL
LC3A_147_441	LC3A	VTITIDILVKTEEAKEKVIEKIKEIVEELKKKGFKVELKIEVEKIDENTYYIKVTIKVEAETEEKAEEAKNLVLDKIDEMEEELKDYILGSIISVEIEKK
LC3A_147_442	LC3A	VEIEIDILVKGEEAKEEVIKKIKEIVEELKEKGFEVELEIEVEKLDEDTYFIKVKIKVKAETKEEAEEAENLILDKIDEMEEELKDKILGSIISVEIEEE
LC3A_147_443	LC3A	VEVEIDILVKGEEAVEKVKEGIKAIVEKLKEKGYKVKLEIKVEKIDENTYYIEVKIIVEAETEEEAEEARDIVLDGIDELEEELKDEILGSIISVEIIKK
LC3A_147_444	LC3A	MIAELIVDILTDNSKEEVIKALKEVEEELKKKGYNVEVEIKVEKIDENTYYIEVTFTARGVSEEEAKKFLEEAIELLDKMEEKLKDKILGSIISGEIIEE
LC3A_147_445	LC3A	VKVEVTIGVLMKNKPEVGDELVEKLRETAEAAGAEVEVEVEREKIDENTVYLLIKLTLTTETREAAEALANKVIDTVEEFAEKHKDEILGYIISVEISEA
LC3A_147_446	LC3A	YRVEVEIDLLLKNEPEVAKELVEKLKETLEELGVEAEIEVEIEKIDENTVYAEIRIIAEVETLEEAEEVRDALIDTVDEFEEKNKDKILGSLISYEIEEV
LC3A_147_447	LC3A	MKYEITVDALFKNDKELALEVAEKLREIAEKYGGEVEVKLEEEQETPTTTLYFLEVTITFEDEEKAKKAEKEISELIDETAEKYPDKFLGAIISFEEVEE
LC3A_147_448	LC3A	MKYEIDVDALFRNDRELAEELAEKLKEIAEKYGGEVEVELREEQVSPTTTEYYLDVTITFEDEEKAKEAEKEISELLDETAKAHPDKFLGAILSFEEVEE
LC3A_147_449	LC3A	MLYEITVDALFKNDPALAEEVAEQLKAIAEKHGGEVEVEFEEEQVSPTTTEYFLNVTITFEDKAKAQAAETEIAALLDETAAKHPDKFLGAILSFEEVEP
LC3A_147_450	LC3A	VLYEITVDILFKNDPELAEEVEEEIKEIAEKYGGEVEVEREVEQETPTTTLYFVRVTIKFEDEEKALEAEQEISELLDETAKKHPEKFVGAMISIEKIEE
LC3A_147_451	LC3A	KLYEITVDVLFKNDPELAEEVEEEIRAIAEKHGGEVEVEREEEQETPTTTLYYVRVTIKLEDREKALAAEDEISALLDRVAEEHPEKFLGSAISIEEIEV
LC3A_147_452	LC3A	ATYVITVDVLLRNDPELAERIEEEIKKIGEENGAEVEVEREEIQETPTTTEYFLRVTLKTTDEEKALKALQEVSELLDRTAEEHPESFLGAMISFEKIED
LC3A_147_453	LC3A	KTYVITVDALFRNDPALAAEVEAEIRAIAEENGAEVEVEREEIQETPTTTLYYLRVTLRTEDEEKALAAEKAVSELLDRVAKEHPEKFLGAIISFEVEED
LC3A_147_454	LC3A	KVYVITVDALFKNDKELAKEVEEKIKKIAEENGAEVEVEFEEEQVSPTTTEYYLRVTLKTTDEEKAQKAEDEVSELLDETLEKHPEKFLGAIISFEVEEE
LC3A_147_455	LC3A	MLYEIDVDILFRNDPELVEEVEEKLKEIAEKYGGEVEVKREVIQETPTTTEYFLHVKITFEDEEKAKAALDEVDKLIEETAKKHPEKFLGSMISFDKIEK
LC3A_147_456	LC3A	MKYVISVDVLFKNDPELVEEVEKKLREIAEKYGGEVKVERQEIQESPTTTEYYLRVDITFEDEEKAKAAEQEVSKLLEETAKKYPDKFLGSMISFDKEEE
LC3A_147_457	LC3A	KKYVISVDVLFRNDPALADEVEKKLEEIAKKYGGKVKVERQEEQVTPTTTEYFLHVDITFEDKEKAQKALDEVSALLDATAAAHPDSFVGSMISFDEEEE
LC3A_147_458	LC3A	YVVEVDIDLIVDEGKEEVIKRLKELAEELKEEGYKVKLEIKVEELEPGVYYIDAKITVETETKEEAEKAAQKILDRIDEIEEELKDKILGSLISVSIEEK
LC3A_147_459	LC3A	MVVEVDLIVKSEKAVEEIKADFEALVAELKARGYDVELEIEVEKLDENTYYVRVTIRVKAETKEEAERIKNEILSRVDEIIEKHKDEILGALISAEFEEP
LC3A_147_460	LC3A	YLVTVDIDILTKNAEKEIIEDFKELAEELRAEGYEVELEIEVEQLDPNTTFIHVRIKVKAETKEEAEEAANKILDRIDEIEEKHKEDILGSLISVEIEEE
LC3A_147_461	LC3A	KIYEVTLDVLVKNLTEEIKKFFEELAEEIKKKVPNAKVELKFEQDPENPNETLITLTVTVETKEDAEKILDIVDEKLDEFEKKFGDNIIASMISIEEIEE
LC3A_147_462	LC3A	KIYEVTLDVLVKNLTEEIKKFFEELAEEIKKEVPNAKVELEFIQDPENPNETLVRLTVTVKTKEDAEKILDIVVEKLDEFEKKFGDQIVASMISVEEIEE
LC3A_147_463	LC3A	KLYEVTLDILVKDLTEEMKKDFEAMAEEIKKAVPNAKVELKFETDPEDPSETLVTLTVTVETEEDAEKVLDLVSEKMEEFEKKYSDQVIASMISREEIEL
LC3A_147_464	LC3A	MKYRVELDVLVKNLTPELLADFEELAEEIKKKFPDAEVELKVETDPEDPSLSLVTLTVTVDTEEDAKKIEDFLDKKLEELEKKYKDQILASMISREKVEP
LC3A_147_465	LC3A	KKYEVVLDVLVKDLTPELLKDFEELAEEIKEKFPDAEVELKVETDPEDPSLTLVTLTVTVDTEEDAEKILDFLDEKEEELEKKYSDQILASMISKQEVEP
LC3A_147_466	LC3A	YKVELTIDVLAKEKYEEALELLKEFAEKVKELGLDVKVKIREEKISENEVYLELEVEIETETLEEAEEAAKKVSELADELSEKLEELGAAVMISIDIEEA
LC3A_147_467	LC3A	YRTIVDIDILVKDAEEEVIERIKAIAEELKEKGYKVELEIESEKLPDGSTYIRARITIETETEEEAIEAANLVIDRLDELEEELKDEILGSLISVEIEKK
LC3A_147_468	LC3A	YITEVDIDILTKNKEEEVIEAIKEIAEELKEEGYEVELEIKTEKLEDGSTYIEATITIKTETEEEAKKAADKVIERLEEMEEKLKDEILGSLISVEITKE
LC3A_147_469	LC3A	YKTTVSIDILTKDAEEEVIKELKKIAEELKAEGYKVELEIKTEKLEDGTTFIEATITIEAETLEEAEEAANKVISLIDEMEEKLKDKILGSLISVEIEEV
LC3A_147_470	LC3A	YKTEVDIDILTKDAEEEVIKALKEIAEELKKEGYKVELKIETEKLPDGTTYIEATITIEAETLEEAEKAANKVISLIDEMEEKLKDKILGSLISVSIEKK
LC3A_147_471	LC3A	VKVIVDIDILTKNAEEEVIEKIKEIVEELKKKGYKVELEIETEKLPDGTTYIKVKITIYAETKEEGEKAANEVIDKLEELEEELKDKILGSIISVEIIEE
LC3A_147_472	LC3A	VKAVVDIDILTKDAEEEVKEKIKEIVEELKKKGYKVELEIETEKLPDGTTYIKVKITIEAETLEKAKEAANEVIDKLEEMEEELKDKILGSIISVDIEEE
LC3A_147_473	LC3A	VKTIVDIDILTKDAEEEVIERIKEIVEELKKEGYKVELKIETEKLEDGTTFIDVTITIYAETKEEAEEAANKVIDKLEEMEEELKDKILGSIISVDIEEL
LC3A_147_474	LC3A	VRAEVSIDILTKNAEEEVKEKIKEIVEELKEEGYEVELEIKTEKLPDGTTYIEVTITIKAETKEKAEEAANKVIDKLDEIEEELKDKILGSIISVEIIEE
LC3A_147_475	LC3A	YKVTVDIDILVKDAEEELIEELKKIVEELKAEGYKVELKIEKEKLEDGSTYIHATITIYAETLEKAKEAANKVIDKLEEIEEKLKDKILGSLISVEIEKE
LC3A_147_476	LC3A	YKVEVDIDILTKDAEEEIKEELKKIVEELKEKGYKVELEIEEEKLEDGSTYIHAKITIEAETLEEAKEAANLVIDKLDEMEEKLKDKILGSLISVEITEK
LC3A_147_477	LC3A	ARVDIDALVKDEEAAEELVERVREKVEELRERGIEVEVEIEVEQLDPDTWYVRIEIEIEAETEEEEREAADEVVDYIDEFIEENKDRILASIISVEFIEE
LC3A_147_478	LC3A	AEVDIDVLVKNEETAERLIEMVRELEEELREKGIKVEVEIEREQLDENTWYVHVRIRIEAETEEEERAAADEVVDRFEEFEEENKDEVLASMISVEFIKP
LC3A_147_479	LC3A	AVVDIDVLVKNEETAEELIKMFEEKKEELEAKGIKVELEIKKEKLDENTWYVEARITIEAETEEEEKAAAQEVVDRFDEFEEKNKDEVLASIISVEFVEK
LC3A_147_480	LC3A	AEVDIDVLVKNEETADKLIAMAEELKKELEAKGIEVEVEIKREKLDPNTWYVEIRFKIKAPTEEEEKAAAQEIVDRFDEFIEENKDEVLASIISVEFIER
LC3A_147_481	LC3A	MEVDIDVLVKNQAAADAFIAHVQAAAAELRAEGVEVDVDITREQLDPNTWYIEVRLRLRAPTAEAERAAAQRFVDSIDAFIEEHKDEILAALISVTEVEP
LC3A_147_482	LC3A	MEVDIDVLVRDQEAADAFEAFIREKAAELEARGVEVEVEIKREQLSPDEVYIEVRIRIRAETEEEEEAAAQEFVDAIDAFIEENKDRVLAALISIERVEP
LC3A_147_483	LC3A	MRIDIDALIKGEETVEEFIERLEEKKEELEEEGVEVELEIEVEEVEEGVYYLKVTVTIKAETKEKEKEAADKIIDTIEEFEEENKDKVLGVLISVEEIEE
LC3A_147_484	LC3A	MRVYVDVLVDDEETAEELVRLMEATVEELRAQGIRVELRVEIEEVEPGVYFVEIEVEIEAETEEEEQAAAQRVIDALEAFDEANKDRVLGTLISVEREER
LC3A_147_485	LC3A	MEVKIDLLVKGKETVEELKKKMEETKKELEKEGIKVKLEIKVEEIEPGVYYVEITAKIEAPTKEEEKKAAQKVIDTVEEFEEENKDKVLGSLISVEETEK
LC3A_147_486	LC3A	MKVIIDVLVKTKETVEKLKKRMEETKKKLEEKGIEVKLEIKVEEIEPGVYYVEITAEIKAKTKEEEQKAAQEVVDTVLDFEEENKDLVLGTLISIEETEE
LC3A_147_487	LC3A	AEVSVDIIVKSEEAAEKIIEKVKEIVEELKKKGINVELKIEVEELEEGVYYVKITIKINAETQEEAKKAANEVVQKLDEIIEELKDEVLASLISIEETER
LC3A_147_488	LC3A	AEVDVDVIVKSEEAAEELKKKVEEIVKEMKEKGVNVELEIEVEELEPGVYYVRIKIKVKEKTQEEAKKAANEIVKKIDEIIEELKDEVLAALISIEETEK
LC3A_147_489	LC3A	MEVDIDILVKDEETAKELVEKIKEIVEELKKEGIEVELKIEISKIEEGEYYVEVTITIKAETKEKEEEAANKVVKKVDEIIEENKDRVLAALISISEIEE
LC3A_147_490	LC3A	ARVDVDVLVKGKEAAEEIIEEVKKIVEEEKKKGVKVELEVKVEEIEPGIYYVEIKITVTAETPEEAMKAAREIEKKIDEIIEKNKERTLAALISIEEIER
LC3A_147_491	LC3A	ARVDVDVLVEGEEAAEEIIEEVKEIVEEFKKKGVKVELEVEKEEIEPGIWYVRITITVEAETPEEAMAAAREIESKIDEILEKHKDRVLAALISIEEIER
LC3A_147_492	LC3A	AEIDIDILVKDEESAKEVVEKIKEIVEKMRKKGVEVELEVEIEKLDENTYYVRIRIRIRAPTKEEEEAAANEIISEIDELIEKMKDKILAAIISRELLEE
LC3A_147_493	LC3A	AVIEIDILVKDKETAEEIVEEIKKIVEELKKEGYEVELEVEIEKLDEDTYYVRVTIKIKAKTPEEEKKAADKVLKEIEKILEKHKDRVLAALINVEYEEE
LC3A_147_494	LC3A	AVIEIDILVKNEETAEEIKEEIEKIVEELRKKGYEVELEIELEKIDENTYYLRVTITIKAPTPEEEKAAANEVLKRIEEILEKHKDDVLAALINVEFEEE
LC3A_147_495	LC3A	GVVDIDILVKDKEAAEKVVEEFERKVEELREEGYEVELEVKIEKISEDEYYVEIRIRIRAPTEEEEQAALDKVVSFIEELEEKYKDEILASLISVELEKR
LC3A_147_496	LC3A	ATVEVDVLVKDKEAAEKVVEEFKKLVEKLKKQGIEVELEVEIEQISPDTWYVKITIKIKAKTEEEEKKVANEVVDEIEKIEEKYKDKILASLISVEIEEK
LC3A_147_497	LC3A	VKVKIEFENISEELKEKIEELAKKLEELAKKYKGKIKVNIIIDILDKDGGYARIELEAYVENEEEAKKLINEVIDLVEEFEEENKDLVSAVVISAEIEEP
LC3A_147_498	LC3A	VKVKIEFENVSEELKKAIEELAKELEKLAKKYKGEILVKVIIDILDKNGGYARIEIEAYVENEEEAKELIDEIIDLVEEFYEKNKDLISAVVVSAEIEEP
LC3A_147_499	LC3A	YKVVVDIDILMKNKPELVEKLVEEIKKELEKKGFKVEYEIKHEKVDENTVYSHITITIEAPTKEEAEEAANLVIDMIDEFEEKNKEDILGSLISVEIEEV
LC3A_147_500	LC3A	YKVEVDIDLLTKNDKELVEKLVKEIEEELKKKGKKVKVEVEFEKVDENTTYAHITITVEVETKEEAEETANLILDMIDEFIEANKDKILGSLISVSIEKK
LC3A_147_501	LC3A	YKVVVDIDLLTKNDEELVKELVKKIEEELKKKGYDVKSEIEFEKVDENTTYAHIKITVETETEEEAKEAADLILDLIDKFVEENKDKILGSLINVEIEKK
LC3A_147_502	LC3A	YLLTVTIDIIVKNATEEVKEHVKKIEEELKKKGFKVNVKIEVEKLDEDTDYINITIEVEAETEEEAQEAADYIIDSWDEFEEKNKDKILGSLISVEIEKI
LC3A_147_503	LC3A	YLLKVDIDIIVKNAEEEVKKMVEEIEEELKKKGFEVKVKINIEQLDENTTYISINIEVKAKTKEEAEEAANYIIDKFDKYLEENKDKILGALISVEIEKE
LC3A_147_504	LC3A	VKLEVYIDIITKNATEEVKEFVKEIEKELKEKGFEVKVKIKIEKLDEDTDYIEIEIEIKAETEEKAKEAANYIIDKFEEFEEKNKDKILGSLISVEIEKE
LC3A_147_505	LC3A	VKLEVDIDIITKDAVEEVKKFVEEVKKELEEKGFEVKVKIKVEKLDEKTYYIEIEIEVKAETKEEAEEAANYIIDRFEEFEEKNKDKILGSLISVEIIEE
LC3A_147_506	LC3A	YLLTIEIDIIVKNAEEEVKEKVEEIKKKLEEKGFKVEVKIETEKLDEETTYIKITIKVEAKTKEEAEEARDLILDEWDKFEEKNKDKILGSLISYEIEEK
LC3A_147_507	LC3A	YKLTVEIDLIVKNAEEEVKKMIKEIEEELKKKGFEVEVKIETEKLDEDTTYIHITITVKAKTKEEAEEARDLILDRLDEFLEKNKDKILGSLISYEIEEE
LC3A_147_508	LC3A	YKVVITIDLIVKNKVEEIKKKFEELVKELKEKGYEVELEIKVEKIDENTYYVNVTITIKTETKEEAEEAKNLALDLIDKIEEELKDDILGSLISSEIIEE
LC3A_147_509	LC3A	YIVEIDIDLLVKNKVEEVKEKFKEIVEELKKKGYEVELEIEEEKIDENTYYVKVKITIKAETKEEAEEAANLTLDLLDKLEEELKEDILGSLISVEITEA
LC3A_147_510	LC3A	YLVEIDVDLLVKNAVEEVKKRFKEIVEKLKKKGYKVELEIKEEKIDENTYYVEVTIKIYAETKEEAEKAANETLSLLDEMLEELKDEILGSLISVDIEET
LC3A_147_511	LC3A	YEVEVDVDIITKDAEEEVIEEFKEIAEELKKKGYEVELEIEVEELENGITYIHVKITVKTETEEEAKEVANYILDKIDEIEEKLKDKILGSMISVEIIKK
LC3A_147_512	LC3A	MYIVDIDILVKREAKEKVLKDLEEILESLKEEGYKVEILEKEIIEEEDEVYIHIEVRIEAETKEKTQEAVDKFLSRLDELIEEHKDDILGSLISREFIEP
LC3A_147_513	LC3A	MYEVDVDILVKKEGKEKVLKELKEILEELKEEGYKVEVLEEKIEEEGDEVFIHIKVRIEAETEEEAKEAVNRFISKLEELEEKYKDLIKGTLISVEEIEP
LC3A_147_514	LC3A	MYRVDVDILVKKEAKEEVLKELEKILEELREEGYEVKVLKKEIIEEGDEVYIHIVVEIRAPTPEKAQEAVDRFISRLEELEEKYKDKILGSLISVEEIEP
LC3A_147_515	LC3A	MYEVDIDILVKREGEEEVLEELEEILEELREEGYEVEVLEKRIEREGDEVFIYVKVLIRAPTPEEAEKAVNRLISRLEELEEKHKDLILGSLISVEKIEP
LC3A_147_516	LC3A	YKVTVEIDLLLKNSKELAEEMAEEIKEYLESKGYEVEVELEFEEDEDGTIFAKITITVKAETKEEAEKVANEVLEKIDELLEKYKDKILGALISVSIEEE
LC3A_147_517	LC3A	YLVEVEIDMLLKNSKELAEEIAKEIEERLKEKGYKVEVELEFEEDEDGTIFADITIKVEAETLEEAKEVANEILDIIDELLEKNKDKILGALISVSITKK
LC3A_147_518	LC3A	YETTVDIDIITKGAVEEIKAAFEELKKELEAKGYEVELKIEVEQLDPDTDYVHVTITVKSKTKEEAEEAKNYVLDHIDKLEEKLKDKILGSLISYEIKEL
LC3A_147_519	LC3A	MKYKVTVTIYTDGPPEEAREIAEEVVEELKEKGLVEKAEIEVKEIDPDGTLTEVTITLYTKTKEKAEEAANEAVNRFEELAEKRGIKVYAISVEIEEIEE
LC3A_147_520	LC3A	ATYELTVSIDVLGDTELAKEEAEELAEELEELGFEVELEIEESVDEEGTPFVDITITAIAETEEELEKAKKLASEMAGEALDRIAAAGGAAIASISVEKL
LC3A_16_521	LC3A	MEELKEKLEILLKASEALDSDFEKFVELLIELDPSRKEEILEASKTPDAKAKLAEIAAEIAEELLEKLKKEGTEEQKQTAENIRDLFETEALLEQVRLEE
LC3A_16_522	LC3A	QAELQQKLELLQAASAALDSDEAEFVALLIALDPARAAEIRAAAATPTARERLARLAAEIAAELLEQLKKEGTPEQQATAENIRTLFEVEADLHAVRAEE
LC3A_16_523	LC3A	AAELQARLDLLTAASNVPEDDLEAFAALLKELAPERAAAIDAALQRPDAALLLHREAAAAARELAERARAAGDEETVTQAELIESDFEVRAALAEVRLEE
LC3A_16_524	LC3A	SAELEKKLEWLLALYKALETSLDEALALAAKHDPELAAVLEAAKADPSKRYEVWKKLSEMAEALAKQFRAEGKEELAATAENISLAAETEAELEILKEEE
LC3A_16_525	LC3A	PAELEAQLAWLQALYAALETSLDAALALARQHDPALAAKIEAAKADPSKLAEVYKAIAAAAKALAAQFKAAGKEELAATAQNIADAAETDAELAELRNEE
LC3A_16_526	LC3A	KEEAKKTLELLKKAYEALDTDEEAFIAELEKIDPALAAQARAALAQPDAKAKHYELLAQKLEEFLKKYKDELTEEEKAEVENMATAAEVESDLELLKLEE
LC3A_16_527	LC3A	KEEARKTLELLKAAYAALDTDADAFIAKMAEIDPEAAAKLRAAAARPDAKATRYEILAEKLKEFYEEYKDELTEEELAEVENMATAADVEADLERLKLEE
LC3A_16_528	LC3A	RAEARRALELLLAADRALETDEAAFIAAVAQLDPEAAKRAEAARGKPDARGTFATILRELAEAFRARYGDVLTPEELQTVENIATAAEMEAELTAVRLEE
LC3A_16_529	LC3A	SAEHEETLALFSKALNALETDPEAAIAELAKIDPEAAAKARAALEAGKPKSELAKIFAETVRKYIEENKDELSEEELTLLEMIAESFDLLSELALVREEK
LC3A_17_530	LC3A	MEEIKKELEKLLKELKKLIKEVAKHDPEAAKKLEKKLKEAKKLLEEGKLKEAAKKIEELARELAEVLEEIEFEDPVQQEVLIMEAEGIRLEAIGILLKLE
LC3A_17_531	LC3A	KEELKKELEELLKEAKELIKEIKKRDPEAAKKLEKQLKEAEKLLKEGKLKEAAEQLAKLAREAADVLDATPWEDPIQQEVLIMEANGLEIEAIGILLKLE
LC3A_17_532	LC3A	SEELREEVERLLKELEEVGEEAIKMIPEYKEKIEKMVKEAREKLEAGDLRGAVEKIEEAAREIADLLDETEHEDEIKKENLIMEANGIALEAIGIGLKLE
LC3A_17_533	LC3A	SEELRKELERLLKELEEVAKRFIELAPEKAEEVNAAVEKVKKALEAGDLRAAAEELEKAARTIADLIDETEFEDEVEKEVLLMEANGVELEAIGLLLKLE
LC3A_17_534	LC3A	REELERELRETLEELERLVEKLEEYDPEAAEEFRRRLEEARRLLEEGRLREAAELLERTAEELADRIDSLEWPDEIEKSVLEMEANGVALRAIGLLLRLE
LC3A_17_535	LC3A	MEELREELEEALRRAEELVERVEEYDPEAAKEFRKKLEEIRKLIEEGKLREAAEKLEELARELADHIESLEWEDPVEQEVLLMEANGIELEAIGILLKLD
LC3A_17_536	LC3A	MEELREELEEALEEAKKLVEQLKKYDPEAAKEFEKKLKEIEKLIEEGKLREAAEALEKLARELADRIDSLKWEDPVEQEVLLMEANGIELRAIGILLKLD
LC3A_17_537	LC3A	MEELRKRLEEVLRELERLVERVRPYVPEAAERAEERLREARELLERGDLEGAARLVVEVAEELADALEEAEFADPVEREVLIMEAEGLAIEAELILLKLE
LC3A_17_538	LC3A	MEELREELEETLEELEALVKRIAPHLPEAAKKAREELKEARKLLEAGDLRAAAELVVKTADELADAIEKAKFEDPVQKEVLIMEAEGLAIEAESILLRLE
LC3A_17_539	LC3A	KEELKEELKKLIEEAEKLVEEVKPYIPEEAEKAKKRLKEAKKLLEEGKLKEAAELLAETADEMADAVSETEWEDPLKRTLLELEFDSLAIEAESILLKLE
LC3A_17_540	LC3A	MEELRRELAELLDRAEALVDRLAPYAPETAARARERLRRARELLEAGELREAAELLAETADEVADAVDELDWPDEDLRNLLADEFDALAIEADSILLKLE
LC3A_17_541	LC3A	SEELRRELERLLREARALVERVAPHLPEAAAAARRRLEEAERLLEAGRLREAAELLAELAREMAAAIDATEWPDPLEREVLAMEFEGLAVEAELLLLKLE
LC3A_17_542	LC3A	MEEIKKELEELLKKLEKLVEKLAEYDPEKAKKLKKKLEEAKKLIKAGKLKEAAELLAEAAREAAEAWEELEPEYGTEASVYAMEASGLELEAIGILLKLD
LC3A_17_543	LC3A	KEELKEKLEKLLKELEKLVKELEKYDPEKAKELKKKLKEAKKLLKEGKLEEAAKLLAEAAREAAEAFEELEPEKGVEASVLSMEASGLELEAEGILLKLE
LC3A_17_544	LC3A	MEELKKELEKLLKKLEELVKELEKYDPEKAKKLKKQLEEAKKLIKAGKLREAAELLAKAAREAADAFEKLEPKYGTKASVLAMEASGLELEAIRILLKLE
LC3A_17_545	LC3A	MEEIKKELEKLLKELKKLVKKLKPYDPEAAKKLEKELKEAEKLLKEGKLKEAAEKLIKAADELADAFEKLEPEKGTEASVLAMEANGIEIEAIGLLLKLE
LC3A_17_546	LC3A	KEEIKKRLEELLKELEKLVEKLKPYDPEAAKKLKERLERARKLLEEGKLKEAAEELIEAAEELADAWEKLEPKLGTEASVQSMEANGIELEAIGLLLELE
LC3A_17_547	LC3A	KEEIKKKLEELLKELKKLVEKLKPYDPEAAKKLEKELKKAEKLLKAGKLKEAAEALIKAAREAADAWEELEPEKGVEASVLAMEANGIEIEAIGLLLKLE
LC3A_17_548	LC3A	MEELRKEIEELLKKLEELIKELKKYDPEAAKKLEKKAEEARKLLEEGKLREAAELLEEIARELSEVFDELEPKYGNEMSVKSMEASGLELEAIGILLKLE
LC3A_17_549	LC3A	MEEIKKELEKLLKELEALVKELEKYDPEAAKKLKKKLKEAKKLLEEGKLKEAAETLAEAARELANKLDELEPKHGNEASVLAMEASGLELEAIGLLLKLE
LC3A_17_550	LC3A	KEEIKEELEKLLKELEALVKELEKYDPEAAKKLEEKLKKAKELLKKGKLEEAAKTLAEAADELANVWDSLEPKYGNKASVLSMEASGLELEAIGLLLKLE
LC3A_17_551	LC3A	KEEIKKELEKLLKELEKLVKKLEEYDPEKAKKLKKKLEEAKKLLEEGKLEEAAKLLAETADELANVFDELEPKYGVEASVLSMEASGLELEAIGLLLKLE
LC3A_17_552	LC3A	REELRERLRRLLEELRALVERLEPYDPEAARRLRERLERAEELLEAGRLREAAETLAEAAREAARRAEELEPKYGNEMSVLAMEFNGLELEAIGLLLELD
LC3A_17_553	LC3A	EEALERALEELRKRVREILDSAPWVSEETRERVVRLAEEALREAAEADETEALGILLELQDEVFDLLEEAGAPSEDEALLVAGSVQDAAEEALRRIREAR
LC3A_17_554	LC3A	SEELKEEIKRLLEELEALVEELEKYDPEAAKELRKKLEEAKKALEEGDLEEALKILKEVAEEAAERWDSLEHIDPERMSILSMEAEGLLIEALSLEEKLE
LC3A_17_555	LC3A	MEELKKELEELLKELEKLVKELEKYDPEAAKKLKEKLKEAKKALEKGDLKKALKILKEVAEEAAEVFDSLEHIDPELMSILSMEAEGLLIEALSLEEKLE
LC3A_17_556	LC3A	MEELREEIEELLKELEELVKKLKEYDPEAAKRLEKKLEEAKKLLEEGKLREALKTLEEAAREAADIFEELEHIDPEKMSILEMEANGLEIEALSLLMKLE
LC3A_17_557	LC3A	MEELKKELEKLLEEAEKLIKELEKYDPEAAKKLKEKLKKAKEYLKEGKLEEALRELEELAREASDIWDELEHIDPQKMLILSMEAEGLEIEAELLRDKLK
LC3A_17_558	LC3A	MEELKKEIEELLKEAEELIKELEKYDKEAAEKLKKILEKAKKYLKEGKLEEALEELEKLADEAADIFDSLEHIDPQLMSILSMEAEGLRIEAELLRDKLE
LC3A_17_559	LC3A	MEKLKKELEKLLKEAEKLIKELEKYDPEAAKELKELLEKAKKYLEEGKLKEALKTLKELAEKAADIWDSLEHIDPQKMSILSMEAEGLLIEAELLEDKLE
LC3A_17_560	LC3A	MEEIKKELEEILEELEKIAKEIEKYDPEAAKKIKKLLEEAKKLLKEGKLKEAAKKLEEAAELAADVLDELEDKDPEKMSNLSMLANGLALEAIGILLKLE
LC3A_17_561	LC3A	MEEIKKEVEELLEELEEAVEEAKELFPEKEEELEEKLEEIKELIKEGKLKEALEKAAELADEIADLAEEGEEEDPERMSLLLMDANGIEIEAIGLLLKLE
LC3A_17_562	LC3A	SEELREEVERLVEELEKAVKKTSKLDPSAKEELEAKLKEIKELIEKGDLRGALKAAEELADKIADIAEKNEDKHPLEASLLEMEANGLALEATRLLLKLE
LC3A_17_563	LC3A	MEELKKEIEELIKELEELIKILAKEDPEAAKKVQKLLEKAKKALKAGDLKEAAKYLAEAFRLAADAFAKLDEEKNGKYANEEMLANGLELRALGLIEKLE
LC3A_17_564	LC3A	MEEIKKEIEELIKELKKLIKELEKYDPEAAKEVEKLLKKAEEALKEGKLKEAAKYLEKAFDLAADKFEELSEKYNGKFSNEEMLANGLELRAIGIIEKLE
LC3A_17_565	LC3A	MEELRKEIEELIKELEELIKILAKEDPEAAKKVKELLEKAKKLLEEGDLRGAAEELEKAFRLAADRFEELSEKTNGKYANEEMLANGLELEAIGIIEKLE
LC3A_17_566	LC3A	MEEIKKEIEELIKELEELIKILEKYDPEAAKEVKELLEKAKKALEEGNLKEAAEYLAEAFRLAADRFSELSEETNGKFSNEEMLANGLELRAIGIIEKLE
LC3A_17_567	LC3A	SAEIEKAYAETLKTLKEAAEFAKTVDEEAAKKLEELIKKVEEAAKTGDPKTIAEVSAQAALEAADILESLKSPDPEKKEHLIMEMEGQAIEWESLLLKLE
LC3A_17_568	LC3A	TAELEAATAELLKTLEEAAKFAAKVDKEAAKKLKELIERVKAAAATKDPRTIATVGAEAAREAAEILESLKSPDPEKKEHLIMELEGDAIEFESLLLKLE
LC3A_17_569	LC3A	SAETEKLYKEAVKALKEAAKFAATIDPEAAAKIKALLKEVEEAYKTLSDLEIAETIAKAMDEVSDILDSLEGKDPENASLLSMEMEGVAIEAESLALKLE
LC3A_17_570	LC3A	SAEIEALVREAEAALRRAEAFAATIDPAAAAEIAALLARVREAAATLSDLEIARVIAEAMDRASRILDSLEDKDPDAASLLSMEMEGVAVEAESLALKLE
LC3A_17_571	LC3A	SAETEALVKKAVAALKKAEAFAAKIDAAAAKEVAALLKEVEKAAKTKSDLEIAKTIAEAMDKVANILDSLEGKDPDEASHLAMEMEGVAIEAESLALKLE
LC3A_17_572	LC3A	DEATRALVERTLAVLEEAQAFAATVDAAKAAQVAALIAQLREAAATLSPLEVAETAAELMDQTAEILDSLKAADPDKREHLSMEAEGVAIEAESLALRLE
LC3A_17_573	LC3A	MEEVEELYKKALEVLKKAAEFAAKVDPEKAKEIEKLIKELEKAKKELSPLEIAKKIAEVMDKAADILDSLDAPDPDERDHLSMEAEGVSIEALSLALKLE
LC3A_17_574	LC3A	MEEVEKLYEEALKVLEEAAKFAATVDKEAAKEVEKLIKELKEAKKKLSPLEIARKIAEIMDRVAEILDALDSPDPDKRDHLAMEAEGVAIEAESLALKLE
LC3A_17_575	LC3A	SEEVEEVVKRTLKVLKEAAKFAEKIDKEAAEKIKKLIKKVEEAAKSGDEKETMKVAAEAMDEAADILDSLEDKDPENASLLSLEAEGVAIEAESVLLKLE
LC3A_17_576	LC3A	SEEIKKLYEEALKVVEEAAKLAEKLDKEAAKKVKEILEEIKKAYKELSDLEIAKTIAEQMDKVADILDSLEDKDPEATGHLSMEADGVSIEAESLALKLE
LC3A_17_577	LC3A	SEETKKLLEEAVKQLEKAAKLAEKLDPEAAKKVKELLEKVKEAAETKSDLEIAETIAEQMDKVADILDSLEDKDPDATGHASMEADGVSIEAESLALKLE
LC3A_17_578	LC3A	SAEVKALYERALKVMEKAAKFAAKHDAAAAAKIKALIAEAKAAAKTGDDREILETIARLMDEVANILDSLEPLDPEEASLLSMEADGVAIEAESLLLKLE
LC3A_17_579	LC3A	SAEVEELYKKALEVLKKAAEFAAKHDEEAAKKLKELIKELEKAKETKDDKEILEKIAELMDEAAEILDELEHLDPEEATLLSMEAEGVAIEAESLLLKLE
LC3A_17_580	LC3A	SAEVEALYEEARKVIEEAAKFAAKHDAAAAKQIKALLAELDAAKATGDDRVILETIAALMDEVANILDSLEDKDPEAATLLSMEAEGVAIEAESLLLKLE
LC3A_17_581	LC3A	SAEVEALYKEAEKVLKKAAEFAAKYDKEAAKKLKELLKKLEEAKKTKDDREILETTAELMDEAANILDSLEDKDPEEASLLSMEAEGVAIEAESLLLKLE
LC3A_17_582	LC3A	KEEIREELEELLRELKELLKKAKEYGLPKAPEIEKLLEEAERALEEGNLLEAAKLLEEAADLLADAFEEKEEELGSEASLYEMEANGIELRAIGIILKLE
LC3A_17_583	LC3A	SEEIKKKIEELLKELEKLIKKAKELGIPKAKEIEKLLEKAKKELKEGKLKEAAELLEEAARLLADAFDEIEEEKGDEASLLSMEAEGLELEAIGLLLKLE
LC3A_17_584	LC3A	SEEIKKEIKELLKKLEELIKKLKEHGVPEAKEIQKLLEEAKKALEEGKLKEAAELLAEAADLAADAFAEIEDELGDEAELLEMEASGLELEAIGLLLKLE
LC3A_17_585	LC3A	SEEIKKEIEKLLEELKKLVKKAKEYGIPEAKEIEKLLKEAEKALKEGKLKEAAELLAKAADLLADAFDEIEEEKGDEASLLSMEASGLELEAIRLLLKLE
LC3A_17_586	LC3A	SEEIKKELEELLKKLEALIKEAKALGLPEAEKIEKLLKEAKKKLKEGDLKEAAKLLEKAADLLADAFAEIEDEKGDLASLLEMEASGLELEAIRLLLKLE
LC3A_17_587	LC3A	SEEIKKKLEELLEELKKLIKEAKEYGLPEAEEAEKLLKEAKKYIKEGDLKKAAETLAKAADLLADAFEEKKEELGEEAELLELEADSIEIEALSILLKLE
LC3A_17_588	LC3A	SEEIKKELEKLAKELKKLIKKAEKYGLEEAKEAEKLLKEAEKYIKEGKLKEAAETLAKAAELLSEAFEKKEEELGEEAELLELEADSIEIEALSILLKLE
LC3A_17_589	LC3A	NEKIKKELERLLKELEELIKKAKELGLPEAEKVEKLLEEAKKALEEGDLKKAAEILKEAADLLADALSEVEEEKGSEASVLEMEANGLALEAEGILLKLE
LC3A_17_590	LC3A	SEEIREELEELLKELKELIKEAKKLGIPEAKEVEKLLKEAEKALKEGKLREAAELLREAADLLADALEEIEEELGSKASVLEMEANGLALRAEGILLKLE
LC3A_17_591	LC3A	SEEIREELERLLKELEALIKEAKKYGIKEAKEVEKLLKEAKKALKEGKLREAAKLLEEAARLLADAFEKKEDELGSEASVLAMEANGLELEAIGILLKLE
LC3A_17_592	LC3A	SEEIKKEIEELLKELKKLIKKMKELGIPEAKEIEKLLKEAEKALKEGDLKKAAELLAKAADLAADALEEKEEELGSEASVLEMEANGLELRAIGILLKLD
LC3A_17_593	LC3A	MEEIKKELEELLKEAEKLIKKLEELKPEAAPKAKAQLKEAKKLLKEGKLKEAAKKLAELARYIADVFDELEEQGIEEAAPLEMEANGVEVRAELLLLKLE
LC3A_17_594	LC3A	MEEIKKKLEELLKEAEALIKKLAELRPEAAPEAKKKLKEAKKLLEEGKLKEAAKTLAELADYIADVFDELEEEGIEEAAPLEMEANGIEVEAELLLLKLD
LC3A_17_595	LC3A	REALRAELEALLAEAAALIAKLAELRPAAAPAAQARLAEAQAKLEAGDLRGAAETLRALADEIAAIFDELEEEGVEEAAVWAMEAGGVSLEAEGLLLKLD
LC3A_17_596	LC3A	MEELKEELKRLLKEAEELIKKLKELRPEAYPELAAQLEKAKKLIEEGKLYEAAKQLAELARQIADIFDELEEEGVEEAAPLEMEAGGIEVEAERLLLKLE
LC3A_17_597	LC3A	MEELKEELEKLLKEAEALIEELKKLDPSAYPELKKKLEEAKKLIKEGKLKEAAEKLEELAREMADIFEELEEKGVEEAAPLYMEAGGIEVEATRLLLKLD
LC3A_23_598	LC3A	MYKVELIVSLIGEEEEIKKKAEKLKKEIEKILEKYKDKIISYKINVSFEKLEDGKTYLEIEVEIIIEDDEEVAEEIAEELTDAADKILPDGVISVEVEKL
LC3A_23_599	LC3A	MYKVTVTIDAIGDKEELEKKVEELKKGVEELIEKYKDKVISYEIEVEFEELEDGKTYMTVTITIILKDDKEVAEKIAQELTDIADKVFPDGVISSDVEKL
LC3A_23_600	LC3A	MVTVEADHVVKNDPELAEEKTKKLLEEIKKILEKNKDYIKDYKIEVEFYTDEDGNTVVRITVTVKVKDDPEKAQEIANELISAFDEILPDAVIAYDVEED
LC3A_23_601	LC3A	MYKITVTVSFITEPEEAEEKTEALLKAFNEIIEKNKDKIKEYKIEVEREELPDGRTLVIITLTIITDVSKEEAEEIANELTDAADKVVPDGVISVDVEKL
LC3A_23_602	LC3A	MYKVTLTVDVITEPEEAAKKEKELLAKFEEIFKKNESLIKEKKIEVEREELPDGRTYLRITVEIVIDSTEEEALKIAQELEDAAAEVVPDGVISVEVEKL
LC3A_23_603	LC3A	KYLVELEVSVITEPEEAAAKEKALLEKFEEIFEKYKDKIVEKEVKVTREALPDGRTFLEIRVKIVIDGTEEEALEIANELEDAAAEVVPDGVISREVEKL
LC3A_23_604	LC3A	KYLVSLTVDFIAEPEEAKEIVEKLKEAVEEILEKNKDLVVEHEIDVEFTELPDGRTLVEVDIDIIIDSTKEEAEEIANELTKAASEVAPDGVISSEVEEL
LC3A_23_605	LC3A	MYKVEVIVDFIDKPEEAEKKVEELLKKVEELLKKHKDIVKDYEIKVTREALPDGTTYVEVEITIIIDGTKEEAEEIRNELESIASETLPNGVISSEVEEL
LC3A_23_606	LC3A	MYKIEVIVDVIVPKEEAEKVIEKILEVIEEIVEENKDKIKKVEVKIEKEELEDGRVYIRIDITITVDTTKEEAEEIRNKLVTRLSEVVPDAVISSEVEEL
LC3A_23_607	LC3A	MYKITATVGLVASPEAAAAAEATALATLEAFLAKYKDKIVEHEIAVEREELPDGTTLLLITLTIVVDVSEEEAEKIAEDLETALSKALPDAVISVSVEKL
LC3A_23_608	LC3A	KYLITADIGLVASPEEAAAAEARARATLAAFLAKHADKIVESRLEVEREALPDGTTLLLIRLEIVVDVSEEEAKAIAEELETALSEALPDAVISVSVEKL
LC3A_23_609	LC3A	MYLIDFEVDLIGEPEEIEKIEKELLEALEEFLEENKDKIVDYEIEVEREELEDGRTYLSIRLKILIDGTREEAEALANEITTIASEIAPDAVISVEVEEV
LC3A_23_610	LC3A	MYLIDFEVDYIGEPEEVKKLKEELVKALEEFLEKNKEKIKEYELEIEEEELEDGRTYLHIRLKILVDGDRETAEELANEITSLASEIAPDAVISVDVEEV
LC3A_23_611	LC3A	MYKVKVIVDIITEPEEAEKLKEEIKKAIEEFLEKNKDIIVESKVKVELEELEDGRTFLRVEIEIIIDGDKETAEKIANELTSLLDEIVPDGVISVEVEKI
LC3A_23_612	LC3A	MYRVEVIADAILAPEEAAAKEAAALARIEELLEEHKDKIVEAEIEVEREELPDGRTYLTIRITVVVDGTREEAEELANEIVDILDEVLPDAVISSEVEKL
LC3A_23_613	LC3A	MYRVTVEADFIAEPEEARAKAEALRAAIEELLEKNRDIVEESRIEVEFEELPDGRTFLTVRVTVVVRGTREEAEALRNELVSIVDEVLPDAVISSEVEEL
LC3A_23_614	LC3A	TWRITLIADLITEEEEVEAAIERARAAIAALLAEHADVILEARVEVEVEKLEDGRYFLSIRVTIVTNASREEAEALREALEAALDEALPGAVISSEVEEL
LC3A_23_615	LC3A	KYRLEVTIDIIVPKEEAEATVAALRATLEAVLAANADKIIEHELEVELEELEDGTTLITIELTVLIDGDKAEAEAIANEIVSAVDATAPDAVISAEVSKV
LC3A_23_616	LC3A	MYKVEIIVDIIVPKEEAEKVEKDLLETINKVLEKNKSKIKEYKIEVEKEELEDGTVLLTIKVTIIYDGNKEEAEELANELVSAIDKTAPDAVISAEVSKI
LC3A_23_617	LC3A	MYRVEVEAYAIVPREEAEATVERIRAAIEAILEKNKDKIKEYRIEVELEELEDGSVLITVRVTIVVDGDEETAKEIADEIEDALEAIAPNVVISREIEKL
LC3A_23_618	LC3A	MYKITIDVDILVPKEKAEEVKEKLKKTLEEIKEKYKPKALESEIEFEEEELEDGTVYLHGKLTLITDLSEEEAQAIANEAVTKISEALPDAVISYEVEKL
LC3A_23_619	LC3A	MYRITIDVDVLVPREEAEAVRARLRATLQAIVDKYADKALASELEFEEEELEDGTVYLRGRLTLVTDLDEAEAQAIADDAVTEISAALPDAVISYSVEKL
LC3A_23_620	LC3A	MIKIEVEVDLLVPAAEADAKLATMRATAEAAIEKLKDKIEKSELEFEREELPDGTVFLRARITLYTNVSMEEAKEIANEIVSAFSEALPDAVISYEVEEL
LC3A_23_621	LC3A	MYKVTVEVDTIGTEEKVKEYIEKTKEKVEEIKEKYKDKIEKVELKIETEKLPDGTTYLHITITVIVKDDEELAQKIKNELVDFFDENIPDGVISYEIEKL
LC3A_23_622	LC3A	MYKVTVEADTIATPEEAEKYIKLVKEKVEEIKEKYKDKIEEVKLEIEREELPDGTVYLHITVTIIVKDDEELAQKLKNELVDFFDKNIPNGVISYEIEKL
LC3A_23_623	LC3A	MYKVTVEVDTIGTKEEVEKYIKLTKEKVEEIKKKYKDVIEKVELEVETEELEDGTVYLHIKVTVTVKDDEKKAEEIKNELVDFFDKNIPDGVISSEIEKL
LC3A_23_624	LC3A	KVKLTVEVDFIGTEEETEENIKKIKEKVEEIKKKYEDEILEYKLEIEREKLPDGRILVHVKITIITNGNEEKAKEIKDELVDFIDKNIPDGVISYEIEKL
LC3A_23_625	LC3A	MYKLTVEVDFIGTKEETEKNIKLIKEKVKEIEEKYKDDIVESKLEVEKEELPDGRILVHVTITIVTNGNKEKAEEIKNELEDFIDKNIPDGVISSEIEEL
LC3A_23_626	LC3A	KVKLTVLIDTIGSEEEIEENIKKIKEKVKEIEKKYKDKVLEVKIEVEKEKDEDGKTIGTIKITIVFDDDEEAAKEAADELISFADENIPNGVVSYEIEKL
LC3A_23_627	LC3A	KVKLTVLIETIGSEEEIEENIKKVKEKVEEIKEKYKDKVLEVEVEVEVEKDEDGQWIAIITIKIVFDNDLEAAKEAAEELISFADENIPNGVVSYEIEEL
LC3A_23_628	LC3A	MYKVTVTVDVIGSPEEIEKKTKELKEKIEELVEKYKDKIKEYEIKVEKEKLPDGQTFATITITIITDGDLETAQEIANEVTSIASEVFPDGVISVEIEKL
LC3A_23_629	LC3A	MYKLEITIDLYGKKEEVEKAVKELVETAKKTAEKEGAEILELNVKIEELNDENGDTTYAEINIVVKAETEEKLQKVADAIADKLEETKVSSILSYEITKL
LC3A_23_630	LC3A	MYKLNIIIDLYGKEEDVKAAVESLIKKAEEAAKKYGAKIKKLKVEFEVEETPDGKEAFARIEIVVEGETEEKIEKVRNELIDHTETLGVSAVVSYEIEKL
LC3A_23_631	LC3A	MYRLTIEIDLYGPKEEVEKAVERLKKHAEEAAKKYGATIKELKVEFEVEETPDGEEAFARITIVIEAETKEKIEAVRDALIDETDKLGVSAVVSYEIEKL
LC3A_23_632	LC3A	MYRLDLTIDLLGREEDVRRAVEELVRHAEEAAKEHGAEILELRVRFEVEERPDGREAFAEIHIVVEAETEEKILKVRDSLLDHLDTLGVSAVASYEIEKL
LC3A_23_633	LC3A	MYRLEITIDLVGEKEKVEKAVEELIKHIKEVAKEKGATIKKLEVEIIEENDENGKTTFATINVVLEAETKEKLQAVADAITDKVEELGVSAIISVEITKL
LC3A_23_634	LC3A	MYRLEIEIDLLGKKEDVLKAVEELKEHIEEVAEEEGVEIEELEVEIEEINDPEGTTTYARINVVLRGETKEKLQAVADAIIDKVEELGVSHIISVDIEKL
LC3A_28_635	LC3A	SAIDEELAALRAAAEAAAAAGEEAVLTLKVGGDTDEEDVEKIIATLEEVAAITAGLKSTSIIIDIDGKVKQEHIDKLMDAGEEIEKKYPNVTVIFALDEE
LC3A_28_636	LC3A	SAIDKEIEKFKAEAKAAAAAGEEAVLTLKVGGDTDEEDVEKIIKTMEEVAEITKDLPRTTIIVDIDGGVKQELIDKLMDAAEEIEKKYPNVTVIFALDEE
LC3A_28_637	LC3A	SAIDEEIEKLLEEAERAAAAGEEVVLTLEVGGDTDEEDVEKIIEALREVAEILKDLPRTSIIIDVDGGVKQELIDKLADAAEEIEKEYPNVTVIIALDEE
LC3A_28_638	LC3A	MTIEEEIERLLEEAKAAAEAGESKVLTLTVPGDSDEEDIELIIEKLEEVAEILKDLPSTSIIIDVDGDVPQEHIDLLADKADEIEEKYPNVTVIIALDEK
LC3A_28_639	LC3A	MTIEEEIKKALEEAKKAAENGESKVITLKIPGTSNQEDIDKVIETLEKIAEILKDLPSTSIIIDVDGNVPQENIDKLADKAEEIEKKYPNVTVIIALEEK
LC3A_28_640	LC3A	SEIREQIERALREAEEARRRGEPTVITLTLDGNATQEDVELLIEALERIAEILESVPGSAIVVDITGDVKQEHIDLVADKAEEIEKKYPNVTVILALEEK
LC3A_28_641	LC3A	MEIEKKLEEALKKAKEAREKGEATVIELTLDGNATQEDVEKVIKALEEIAKILESVPGSAIIINVTGNVKQEHIDKLADAAEEIEKKYPNVTVILALEEK
LC3A_28_642	LC3A	MEIEEQIEKALKEAKEAKEKGEPTVITLTLDGNATEEDVERLIEALEEIAEILESVPGSAIIIDVTGDVPEEHINRLADKAEEIEEKYPNVTVIIALEER
LC3A_28_643	LC3A	SEIEEQIKEALEKAKEAREKGEPTVIELTLDGNATQEDVEKLIKALKEIAEILESVPGSAIIINVTGNVKQEHIDKIADAAEEIEKKYPNVTVIIALEEK
LC3A_28_644	LC3A	SALDEQLEKALKEAKEAAKAGKPAVITLTLPGDANEEDVERILKAMEEIAEILKDVPGSAIIVDIERGVDQEHVDRIIDKAEELEKKYPNVTVIIALDEE
LC3A_28_645	LC3A	SAIDEQLAAAKAEAKAAAAAGEPVVVTLTLPGDADQEDVEKILEAMEEIAEILKDVPGSAIVVDIEKGVKQEHKDKIIDKAEEIEKKYPNVTVIIALEEE
LC3A_28_646	LC3A	SALDKQLEEALAEARAARERGEPVVVTLTVPGDANQEDVDKILKAMEEIAEILKDVPGSAIIVDIERGVAQEYKDKIIDKGEEIEEKYPNVTVIIALEEE
LC3A_28_647	LC3A	SALEEQLAAALAEARAAAAAGEPVVVTLTVPGDADEEDVEKVLEAMEEIAEILKDVKGSAIVVDIERGVKEEYKDKIIDKAEELEKKYPNVTVIIALEEE
LC3A_28_648	LC3A	MTIEEQIEEALRKAREAREKGEPAVITLTVDGKATEEDIDRIIETMEEIARILDSIPGSAIIIDVTGGVKQEYIDRLAEKAEEIEKKYPNVTVIIALDED
LC3A_28_649	LC3A	MSIEEQLEEALERAREARERGEPAVITLTVDGSATQEDIEKIIETMEEIAEILADIPGSAIIIDVTGGVPQEFIDKLAEKGEEIEKKYPNVTVILALDEE
LC3A_28_650	LC3A	MTIEEQLERALEEAERAREEGKPTVITLTVDGNATQEDIEKVIETMERIARILEDIPGSAIIVDVTGGVPQEYIDKLAEKGEEIEEKYPNVTVILALDEE
LC3A_28_651	LC3A	SATRAAIEAALAEAQAALAAGEPTVITLTITGDATEADIERAIAALEEIAEIAEKLGGSTIIVDLEAGVAKEHQDRLIDKGEELEERYPKVTVIFALAEE
LC3A_28_652	LC3A	SAVDAALAAALAAARAARAAGEPAVITIRVPGDADDADIDRVLATLEEIAAILAPIPGSAIVVELDGDLADEHRDRIIDKAEELEARYPNVTVIIAEEER
LC3A_28_653	LC3A	EEIEKELEKAIKEAEKAKKKGEPVVVTIKVSGKVNEEQLEKILETLEKIAELLKDIKGSAIIVDLDKDVPQEFEDKLIDKAEELEKKYPNVTVIIALEER
LC3A_28_654	LC3A	EEVEKELKEALKEAEEAKKKKEPAVITIKVSGKVNEEELKKILETLEKIAELLKDIKGSAIIIDLDKDVKEEFKNKLIDKAEELEKKYPNVTVIIALEER
LC3A_28_655	LC3A	MSIEEIIEKALEEAKKAKEAGEPTVITITVSGDANEEDIERVIETLEEIAELLKDIKGSAIIIDLTGNLDEEYRDRLIDKAEELEEKYPNVTVIIAEEEE
LC3A_28_656	LC3A	MSIEEIIEEALKKAEEAKEKGEPAVITITVPGSANEEDIELVIEAMEKIAEMLKDIEGSAIIIDLTGNLKEEHRNLLIDKGEELEKKYPNVTVIIAEDEE
LC3A_28_657	LC3A	MSIDEILEKALEEAKQAKAAGEPTVITITVPGTANEEDIEKVIETMEEIAELLKDIPGSAIIIDLTGNLDEEKKNKLIDKAEELEEKYPNVTVIIALEEE
LC3A_28_658	LC3A	MPIEERLEEAIKKAKEAKEKGEPVVVTIKVPATANEEDIERIIETLEEIAEILKDIKGSAIIIDIEAGVPQEYRDRLIDKAEELEEKYPNVTVIIALEEE
LC3A_28_659	LC3A	SKTRKSIEEAIKKAKEAKEKGEPAVITVTVTGDATEEDIDYVIEGLEEIAEILSSIPGSAIIIDLEAGVKEEFRDRIIDKAEELEKKYPNVTVIIAEEEE
LC3A_28_660	LC3A	SATREAADAAIAAARAAAARGEPAVITLTVTGDATPEDIDYVLAALEEIAAILAPIPGSAIVIDLEAGVDPEHRQRIIDKAEELEKRYPNVTVIIAEEEE
LC3A_28_661	LC3A	SATRASIEAALKAAKEAKAAGEPAVITLKITGDATQEDIDAAIAAMEEIAELLKDIPGSAIIIDLDGDVAQEHRDALIDKAEELEKKYPNVTVIIALEEV
LC3A_28_662	LC3A	SAVDERLAAALAEAEAARAAGEPTVVTVEVPGDADEEDIERIIEALERIAKILAPIKGSAIIIDIDGDLDEEHRDRLIDKAEELEEKYPNVTVIIAEEER
LC3A_28_663	LC3A	SAIDARIAAALAEAEAGRAAGEPVVVTLEVPGDADEADIERIIAALERIAEILAPIKGSAIIVDIDGDLDPEHEQRLIDRAEELEKRYPNVTVIIARDER
LC3A_28_664	LC3A	SELDERLEEALEEAERAKALGEPTVVTITVRGDATEEEIERVIETLERIAEILAPIEGSAIIIDLDGDVPEEHRDRLIDKGEELEEKYPNVTVIFAIEEE
LC3A_28_665	LC3A	SALDAALAAALAEAREGLARGEPTVVTITVPGTADQAQIDRVLATLEEIAELLAPVPGSAIVIDLDGDVPQEHRDRLIDRAEELEERYPNVTVIIAEEEE
LC3A_28_666	LC3A	SELEENIKAALEEAKEAAEKGVPVVITIEVPGDATEEEIDKVIEAMEEIAEILKDIEGSAIIIDLEEGVAEEHRDKLIDKAEEIEEKYPNVTVIIAYPER
LC3A_28_667	LC3A	SALEENLEKALAEAKELAAKGEPAVITIRVPGDATEEEVEKVIEAMEEIAEILKDIPGSAIIIDLEEGVEEEHRDKLIDAAEEIEKKYPNVTVIIAYPER
LC3A_28_668	LC3A	GSLKKKLEELLKKAKEAAKKGEATVIVLEVPGDATQEDVDYFIEKLEEIAELLKDVKGSAIIVDLSGDLSQEHRDKIIDKAEEINEKYPNVTVIIALEDR
LC3A_28_669	LC3A	GSLKEALEKKLAEAKKAAAAGEPTVFVIEVPGDATEEDIEYFIEKLEEIAELLKNVKGSAIIVDLSGKLSEEHRNKIIDKAEEINKKYPNVTVIIALEDE
LC3A_28_670	LC3A	MELKEELEKKLAEAKKAAAKGEPTVFVLKVPGDATEEDIEYFIEKLEEIAELLKDVKGSAIIVDLSGDLSEEHRNKIIDRAEEINEKYPNVTVIIALEDR
LC3A_28_671	LC3A	SALEEQLEKALAEAKKLAAKGEPGVIVIEVPGDATEEEIERLIKTLEEIAEILKDVKGSAIVIELDKDLKEEHRQRIIDAAERINEKYPNVTVIIAMEER
LC3A_28_672	LC3A	SALDEQLEAALKQAKELAAKGEAGVIVIKVPGDATEEEIERLIEALEEIAEILKDVKGAAIIIELDKDLKEEHRDRIIDAAEEINEKYPNVTVIIAEEER
LC3A_28_673	LC3A	SPLEEALEKALKKAKEAAEKGEPVVITIDVPGDATPEEVERLIEALEEIAEILKDVPGSAIIINLDGDLDQEHRDRLIDAADEINEKYPNVTVIVALEEK
LC3A_28_674	LC3A	MELRERLEKALKEAEEAAKKGVPTVITVTIPADATEEEVEEAKKKLEEIAEILKDVKGSAIIVDLERGLKEEHRNEIIDKADELDEKYPNVTVIVALEEE
LC3A_28_675	LC3A	MELRENLEKALKEAKEAAAKGEPTVIVIKIPGDATEEEIEELIEKLEEIAEILKDVKGSAIIIDLSKKLKQEHRDKIIDKAEEINEKYPNVTVIIALEEE
LC3A_28_676	LC3A	SELEENLKKALEEAKEAAKAGEPVVITINIPGDATEEEVKKFIEKLEEIAKILKDVKGAAIVVNLSKDLKQEHRDKIIDKAEEINEKYPNVTVIIALEEE
LC3A_28_677	LC3A	SMLKENLEAALKEAKEAAKKGEPTVIEIYVPGNATEEEIEELIKKLEEIAEILKDVEGSAIIIHISKDLKQEHKDKIIDKAEEINEKYPNVTVIIALEEK
LC3A_28_678	LC3A	SPLEKELEEALKKAKEAAAKGEPTVITIKVPGDATQEEIEKFIKALKEIAEILKDVKGSAIIIDLSADLSQEGRDKIIDAAEEINKKYPNVTVIIALEEK
LC3A_28_679	LC3A	SALEKEIEEALKKAKEAAKKGEPTVITIKVPGDATQEEIDKFIKALKEIAEILKDVKGAAIVIDLSSKLSQEHRDKIIDAAEEINEKYPNVTVIIALEEK
LC3A_28_680	LC3A	SELEKEIEKALEEAKKAAEKGEPAVITINVPGDATEEEIEKFIKALKEIAEILKDVKGAAIIVNLSSKLSEEKKNKIIDAAEEINEKYPNVTVIIALEEK
LC3A_28_681	LC3A	SALEKELEKALAEAKEAAAAGEPTVIVINVPGDATQEEIEKFIKALEEIAEILKDVKGAAIVVDLSKDLSQEHQDKIIDAAEKINEKYPNVTVIIALEEK
LC3A_28_682	LC3A	SRMEESIKAALEAAKAALAAGEPAVIELNVYADITEEELEKLLEKLEEIAELASKVPGSAIVINVEAGLKEEHLNKIMDKAEELEKKYKNVTIIIALEEE
LC3A_28_683	LC3A	SETDESIEKALKKAKEALEKGKPEVIEIKVSGDTTEEELEKILEALEEIAEIANKVPGSAIIIDIDADLPQEFRDKLIDKAEELEEKYPNVTIIFALEER
LC3A_28_684	LC3A	SKTEENLEKALKEAEEALKKGEPTVVTIKVYGDVTEEELEKILEALEKIAEILNKIPGSAIIIDIDKDVKEEFKDKIIDKAEELEKKYPNVTIIIALEER
LC3A_28_685	LC3A	SKTEEDLKKALEEAEEALKKGEPTVVRINVYGDVTEEELEKVLKALEEIAKILNKIPGSAIIVDIDADVDEEFEDKIIDKAEELEKKYPNVTIIIALEER
LC3A_28_686	LC3A	DALTEKLLKQVKEAEEKLLAEDGATVTITIEEPLSEEATEALIKALKEMAEKVKDKKNVTIIISLSRKVSQETIDALADAAEEIEKKYPNITVIIALEER
LC3A_28_687	LC3A	SALSERLLAQVKKAEEELLAEDGATVTITIEEPLTPEETEALVKALKEMAKKIKDKKNVSIIISLSRAVSQESIDALADAAEEIEKEYPNITVIIALEER
LC3A_28_688	LC3A	MDPLEELLEQVEKATEQLLADPGATVTIEINRPLTEEETEKLVEALKEMAERVKDVDGGTIIISVSEKVSEETINKLAEAGEEIEEKYPNITVIIALEER
LC3A_28_689	LC3A	NYIEELKKKAEEILEEAAAKGEEAYIEIDFERPITPEEVEEIMDKLEEYIKKYKLKKVNIVINILSENQSQETIDTIMDKAEELEKRIPNVTVIIALPEN
LC3A_28_690	LC3A	NKIEELKKKAEEILEKAAANGEEAFIEINFDEPITPEEAKELMDELEKYIKKYKLPKVDIVINILSPEQTQETIDTLMDEAERLEKKIPNVTVIIALPED
LC3A_28_691	LC3A	SAIDETIARIRAQAEAALAAGEEALLEVTVPATATQEDIDRLIATIREAVERLAGVGKVYIVVDVESGVAQENITRLADALDELEAEYPNVTVVIALDED
LC3A_28_692	LC3A	SAVDAQIAAARAAAAEAAARGEEATLTVTITADTTEADVDRIMAAIEEIAEEMSKVAKLSIIVDIEAGVDQAHIDRLMDFGDELSEKYPNVSIIFALDEE
LC3A_28_693	LC3A	SAIDKQIAAARAEADAAIAAGEEATLTITVTADTTQADVDRIMAAIEEIAARMAASAKLNIIIDVEAGVPQEHLDRLADFGDALAARYPNVNIIIALDED
LC3A_28_694	LC3A	SAIDAQLAAAEAAVAAAVAAGEDALVEFTVSGTATAADIDRLLAAVRAMAERMAAVGKLYVVVDLDGDVSAAHQQRLADGLDALEAEYPHLSAVIALEED
LC3A_28_695	LC3A	SALDAQLAAAAAAVAAAVAAGEDALVEFTVTGEATQEDIDRLLAGVEALAKQMAATGKLHVVVDLDGDVSQELQDRLADGLDALEAKYPHLSAVIALDED
LC3A_28_696	LC3A	SAIDEQLERARREVEEAVAAGEDALVEFTVTGDATQEDIERLLAAVREMAELMAESGKLYVVIDLVGDVSQEHQDLLADGLDALEAEYPHVSVVIALDED
LC3A_28_697	LC3A	SATDKELEKARAEAEAAIARGEDALITLTIRPDTTMEEVKKILEEIEELARRMSEVGKLYVVVDVESGVKQENLDYIADKLDELEEEIPNLTSIIALDEE
LC3A_28_698	LC3A	SRVDEDIERARKIAEEAIAKGEDALIELTIRPDTTAEDVDRILATIRELAEKMSKTGKLYVVVDVESGVDQANIDRIADELDKLMEEIPNLTAVIALDED
LC3A_28_699	LC3A	SATEKEIERAKKIAEEAIEKGEDALIELTISPETTAEEVDKILATIEELAKKMSKVGKLYVVVDVESGVDQANIDKIADRLDELEAEIPNLTSIIALDEE
LC3A_28_700	LC3A	SELEENLKKAEKEAEEAVEKGEDAYIEVKLSGTATKEDIEKVLKRIEEIAEKVTKVGKLYVVVDVDGKLPQENLTLLADGLDEIEEKYPKVSAVIALDED
LC3A_28_701	LC3A	SAIEEQLARAEEIVEEAVAAGEDALIEITITPETTAEDVDLILERVREMAERMSEVGKLYVVVDVEAGVAQENITRLADGLDEIEEEIPTVSAVIALDED
LC3A_28_702	LC3A	SHIEKQIKKAKEIVDEAVAKGEDALLEFTITGSDTQEDIEKKLETIEEAAEKMSDVAKLYVVVDVGKDVPQERIDYIADKLEEIEEKYPNVTSVIALDEN
LC3A_28_703	LC3A	SMLEKNIEKAIEEAKKAAEKGEEAVITIKVPSTATQEDIEKVIEALEEIAEITKDLKSTSIIVDVEGGVKQEYIDKLIDKGEEIEKKYPNVTVIIALDEE
LC3A_28_704	LC3A	SMLEENIERALEEAKRAAEEGKEAVIEITVPSTATQEDIDKVIEALYEIAEIVKDLKRTSIIVNVEGGVKQEHIDKLIDAGEEIEKKYPNVTVIFALDEE
LC3A_28_705	LC3A	MELEKNIEEALKRAKEAAEKGEEEVIEIKVPSTATEEDIEKVIEALKEIAEIVKDLKRTSIIIDVEGGVKQEYIDKLIDAGEEIEKKYPNVTVIFALDEE
LC3A_28_706	LC3A	MKLEESIKKAIEEAKKAAEEGKEAVITITIPSDATEEDIEKVIEALYEIAEITKDLKRTTIVIDIEGGVKQEHINKLIDAGEEIEKKYPNVTVIFALDEE
LC3A_28_707	LC3A	NALEASIAAALAEAKAAAAAGESTVIEIDIPGDATQEDIDKVIKALEEIAEILKDLPSTSIIINVDGKVKQEHIDKLADAAEEIEEKYPNVTVIIALDEN
LC3A_28_708	LC3A	NPLEESIKKALEEAKAAAKAGESTVITIKVPGSATEEDIEKLIKALEEIAEITKDLPSTSIIIDVDGGVKQEHIDKIADAAEEIEKKYPNVTVIIALDET
LC3A_28_709	LC3A	NPLEESIKKALAEAKAAAAAGEETVITIKVPGDATEEDIEKLIKALEEIAEILKDLKSTSIVIDVDGGVKQEHIDKIADAAEEIEKKYPNVTVIIALDES
LC3A_28_710	LC3A	MEIEENIKKALEEAKEAAEKGEEVVIEIKIPGDATEEDIEKVIKALEEIAEILKDLPFAAIIVDVDGKVKQEHIDKIADKAEEIEKKYPNVTVIIALEEE
LC3A_28_711	LC3A	GEIEANIAAALAEAEAAAAAGEEVVVTIKVPGTATEEDIEKVIAALERIAEILKDLKSAAIVVDVDGKVPQEYIDKLADAAEEIEKKYPNVTVIIALEES
LC3A_28_712	LC3A	GEIEKNIEAALKEAKEAAAKGEEVVVEIKVPGTATEEDIEKVIKALEEIAEILKDLPSAAIVVDVDGGVPQEYIDKIAERAEEIEKKYPNVTVIIALEES
LC3A_28_713	LC3A	MELEKSIEEALEEARRAAERGEEAVITIKVEGEATEEETEKVMEAIEEIAEITKDLKSTTIIVDVDGKVPQEHIDKIADRAEEVEERYPNVTVIIALDEE
LC3A_28_714	LC3A	SPLEESIKKALEEAKEAAKKGEEAVIEIKVEGEITEEETEKVQKAIEEIAEITKDLKSTTIIVDVDGKVPQEHINKILDKGEEVEKKYPNVTVIFALDEN
LC3A_28_715	LC3A	SELEKSIEEALEKAKKAAEEGEEAVITIKVKGKATEEETEKVIEAIEEIAKITKDLKSTSIIVDIDGEVPQEHINKIMDKGEEVEKKYPNVTVIFALDEE
LC3A_28_716	LC3A	SKLDESLKEALKKAKEAAEKGEEVVIEIEVPGDATEEDIEKVIKTLEEIAEILKDLPSQTIIINVDGKVKQEHIDKIADEAEKIEKKYPNVTVIIALDEN
LC3A_28_717	LC3A	SMLEESIEKALKEAKEAAEAGEEVVIEIYIPGDATEEDIEKVIKTLEEIAEILKDLKSQSIVVDVDGKVKQEHIDKIADKAEEIEEKYPNVTVIIALDEN
LC3A_28_718	LC3A	SALEKSIKEALEKAKEAAEKGEEVVIEIKVPGDATEEDIEKVIKTLEEIAEILKDLPSQSIIIDVDGGVKQEYIDKLADKAEEIEKKYPNVTVIIALDEE
LC3A_28_719	LC3A	SMLEKSLKKALEEAKKAAERGEEVVIEIEVPGDATEEDIEKVIETLEEIAEILKDLPSTAIIIDVDGKVKQEHIDKLADHAEEIEKKYPNVTVIIALDEN
LC3A_28_720	LC3A	GSLDASIEAAIAEAKAAAAAGEEAVIEITVPGDATEEDIEKVIKALEEIAEITKDLKRTHIIINVDGGVKQEHIDKLLDAAEEIEKKYPNVTVIFALDEE
LC3A_28_721	LC3A	GSLEENLEKALKEAKEAAEKGEEVVIEIKVPGDATEEDIEKVMKALEEIAEITKDLKSTAIIIDVDGGVKQEHIDKLADKAEEIEKKYPNVTVIIALDEE
LC3A_28_722	LC3A	MELEENIEKALKEAKEAAEKGEEAVIEIKVPGDATEEDIEKVKETLEEIAEITKDLKRTHIIIDVDGGVKQEHIDKLADKAEEIEKKYPNVTVIIALDEE
LC3A_28_723	LC3A	GELEESLEKAIKEAEEAAKAGKEVVITIKVPGNATEEDIEKVIEALYKIAEITKDLPSTSIIIDVDGGVKQEHIDKLADAAEEIEEKYPNVTVIIALDEE
LC3A_28_724	LC3A	NRLEASIAAALARARALAAAGESDVIEITIPGDATEEDIERVIEALEEIAAITADLPRTDIVINVEGGVKQEHIDRLADAAEAIEARYPNVTVIIALDEE
LC3A_28_725	LC3A	NELEESIEKALKKAKELAEKGKSDVIEITIPGNATQEDIEKVIKALEEIAEIVKDLESVSIVIDVEGGVKQEHIDKLADKAEEIEKKYPNVTVIIALDED
LC3A_28_726	LC3A	NPLEESIEKALERAKRLAKEGKSDVIEITVPGDATQEDIERVIEALYEIAEIVKDLERVDIVINVEGGVAQEHIDRLADAADEIEKKYPNVTVIIALDEE
LC3A_28_727	LC3A	NELEKSLKEALEKAKELAEKGESDVIEITVPGDATEEDIEKLKEALEEIAEIVKDLERVDIIIDVEGGVKQEHIDKIADKAEEIEKKYPNVTVIIALDED
LC3A_28_728	LC3A	SRLEESIEKALKEAKEAAEKGEEVVIEITVPGDATEEDIEKLIEALEEIAKILSSLKNQTIVINVEGGVAQEHIDKIADKAEEIEKKYPNVTVIIALDEE
LC3A_28_729	LC3A	SPLEKSLEAALAEAEAAAAAGKPVVIEITVPGDATQEDIDRLIEALERIAEILAGLKNQTIIINVESGVKQEHIDRIADAAEEIEKKYPNVTVIIALDEE
LC3A_28_730	LC3A	SPLEESLEKALEEAKKAAAEGKQVLIEITVPGDATEEDVEKLIEALEEIAEILSSLENQSILINVEGGVKQEHIDKIADKAEEIEKKYPNVTVIIALDED
LC3A_28_731	LC3A	SELEESIEKALKEAREAAARGEEAVITIKVPGTATEEDIEKVIETMEEIAEITKDLKSTSIIVDLDGKVPQEYIDKLLDRAEEIEKKYPNVTVILALDEE
LC3A_28_732	LC3A	SELDESIEKALAEAKEAAKKGEETVITIKVPGTATEEDIEKVIKAMEEIAEITKDLKSTAIIIDLDGKVPQEYIDKLADKADEIEKKYPNVTVIIALDEE
LC3A_28_733	LC3A	SELEESIKKALEEAKKAAEKGEETVITINVPGTATEEDIEKVIKAMEEIAEITKDLKSTTIIINLDGKVPQENIDKLADHAEEIEKKYPNVTVIIALDEE
LC3A_28_734	LC3A	SELDKNLEEALKKAKEAAAKGEPVVITITVPGTATEEDIEKVIEAMYEIAEILKDVKDQTIIVDIEGGVKQEHIDKLLDAGEEIEKKYPNVTVIFALDED
LC3A_28_735	LC3A	SPLDKNLAAALAEARAAAAAGEPQVITITVPGTATQEDIEKVIKALEEIAEILKDVPDQTIIIDIEGGVPQEHIDKLMKAAEEIEKKYPNVTVIFALDED
LC3A_28_736	LC3A	SEIDENIEKALEEAKKAAEKGEPVVITIKVPGTATQEDIEKVIETLKEIAEILKDVKDQTIIIDIEGGVPQEHIDKLLDAGEEIEEKYPNITVIFALDEE
LC3A_28_737	LC3A	SAIEENLKKAIAEAKAAAAAGESKVITITVPGTANEEDIEKVIKALEEIAEILKDVKDQAIIIDIDGKLDPELLKKLMDKADEIEKKYPNVTVIIALDEE
LC3A_28_738	LC3A	SAIEKELEKAIKEAKEAAKAKEPKVITITVPGTANEEDIELVIKALEEIAEILKDVKDQAIIIDVDGKLDPELLKKLMDKAEEIEEKYPNVTVIIALDEE
LC3A_28_739	LC3A	SEIEKQLEEAIKEAEEAAKKGESAVIEITVPETADEEDIEKVIEALEKIAEILKDVKDQAIVVNVEGGVKQEHIDKLMDAGEEIEEKYPNVTVIFALDEE
LC3A_28_740	LC3A	SALEEQLAAALARAREAAAAGESAVIEITVPGDADEEDIEKVIKALEEIAAILADTPDQAIVINIEGGVKEEHINKIADAAEEIEAKYPNVTVILALDEE
LC3A_28_741	LC3A	SELEENLKKALEEAKKAAKAGESAVITIKIPGTATEEDIEKVIKALKEIAEILKDVKDQAIIIDIDGKLDEKLLTKLADAADEIEKKYPNVTVIIALDEE
LC3A_28_742	LC3A	SALDEQLAAALAEAKAAAAAGEPQVITITVSGTANQEDIDKVIAALEEIAAILKDVKDQAIIVDVDGKLDQDLLTKLADAAEAIEKKYPNVTVIIALDEE
LC3A_28_743	LC3A	SALDAELARALAEAREAAARGESAVITITIPGTADQADIDKVMEALEEIAEILKDVPDQAIIIDVDGKLDQDLLTKLADKADEIEEKYPNVTVIIALDEE
LC3A_28_744	LC3A	MSIEEEIERAIAQAREAAAAGESAVITITVPGTANEEDIEKVIEALYEIAEILKDVPDQAIIVDIDGKLDPKLQQKLMDAGDEIEKKYPNVTVIFALDEE
LC3A_28_745	LC3A	MTIEEQIAEAIEEAKKAAEKGESTVIELTVPGTANEADIDKLIEGMEKIAEILKDVKDQAIIINIDGKLDPEYQKRIGEKAEEIEKKYPNVTVIIALDEE
LC3A_28_746	LC3A	MTIAEQIAEAKAAAKAAAAAGESQVITITVPGTADQADIDRVIAGMKEIAEILKDVKDQAIVIDLDGQLPQEHQQRLMDAAEEIEKKYPNVTVIIALDEE
LC3A_28_747	LC3A	SEIEKQLKEVLEEARRAAERGEPVVLTIKVSGTATQEDIEKVMKALEEIAEILKDVPDVAIIIDISGTLKQEHINKLLDKAEEIEKKYPNVTVIFALDEE
LC3A_28_748	LC3A	SEIEKQLEEALKKAKEAAEKNEPVVITIKVSGSATEEDIEKVIEALYEIAEILKNVKDQAIIIDVDGSLKQEHLDKLVDAAEEIEKKYPNVTVIIALDEE
LC3A_28_749	LC3A	SAIEKQLEEVIKKAKEAAKKGEPIVLTITVPGDADEEDIERVIKAMEEIAEILKDVKDQTIIVDIDGNLPEEYQNRLIDKAEEIEEKYPNVTVIIALDEE
LC3A_28_750	LC3A	MNIADNVAAAIAEAKAAAAKGEEATITITVPDGATEEDIETAIKGLEEIAEIAKDMPALSIVIDVDSGVSEEHLNKLAEKGEELEEKYPNVTVIIALDEE
LC3A_28_751	LC3A	MNIEDDVEAAIKEAKEAKAKGEEKVIELTVPNGATQEDVDKLIKGLEEIAEIAKDMKAVSIVINVDSGVSQENLDKLMDKGEELEKKYPNITVIFALDEE
LC3A_28_752	LC3A	MDVAEEVARAIAEAKAAAAAGEEAVITLTVPAGATEEDVELFIAGMREIAEIAKDMKSMTIVVDIESGVPEEHINRLMDEGEEIEKKYPNVTVIFALDED
LC3A_28_753	LC3A	MDIAAEVAAAIAEAKAAAAAGEEAVITITVPAGATEADVDIVIAGMREIAEIAKDMPSMTIVVDIEAGVPQEHIDRLMDEGEEIEEKYPNVTVIFALDED
LC3A_28_754	LC3A	MDIEEEVEKAIEEARKAVAAGEEAVITITVPAGATEEDVEKVIEGMEEIAEIAKDMKRMTIVVDIEAGVPQEHIDKLIDKGEEIEERYPNVTVIFALDED
LC3A_28_755	LC3A	ADIEGTIKEAIERAKKAKEEGKEEVIEITVPAGATQADIDKVIEGMEEIAEINKDMKRTTILVNVEAGVAQENLDKLIDAGEEIEEKYPNVTVIFALDEE
LC3A_28_756	LC3A	MDIEGIIEKAIEEAKEAKEKGEEKVIRIRVPKGATQEDIEKVIKGMEEIAEITKDMESTAILVDIEAGVKQEHIDKLIDAGEEIEKKYPNVTVIFALDED
LC3A_28_757	LC3A	MDVKEEVEKAIEKAKEAKAKGEEAVIEIKVPAGATQEDVDIVIEGLEEIAEINKDMKRTTIVIDVDAGVSQEHIDKLIDKGEEIEKKYPNITVIFALDED
LC3A_28_758	LC3A	MDVAEIVAAAIAEAKAAAAAGEEAVIRIRVPAGATQEDIDKVIAGLEEIAEIRKDMKSTSIVIDIEAGVSQENIDKLIDAGEAIEKKYPNITVIFALDED
LC3A_28_759	LC3A	MDVAAEVAAAIAAAKAAAAAGEEAVITITVPAGATQADVDTVIAGLETIAEITKDMESTSIVIDVEAGVSQENIDRLIDKGEEIEKKYPNVTVIFALDED
LC3A_28_760	LC3A	MNIKEEVEAAIKEAKEAKAKGEEKVIRITVPAGATQEDIEIVIEGLEKIAEINKDMKSTSIVIDVEAGVSQENIDKLIDAGEEIEKKYPNITVIFALDED
LC3A_28_761	LC3A	MTPEEIVEKAIKEAKEFKEKGESAVITITVPDGATEEDVEIYIEGLEKIAEILKDMKNAAIIVDVDGGVKQENLDKIVDKAEEIEKKYPNVTVIIALDEE
LC3A_28_762	LC3A	ATPEERVAAAIAAAREAKAAGVSDVITLTVPDGATAADVDIYIAGLREIAEILRDMENAAIVIDVEGGVAADNLQRLVDEAERIEEEYPNVTVIIALDEE
LC3A_28_763	LC3A	MSIEEEVEEAIKKAKEAKKEGKETVITIKVPAGATQEDVDIVIEGMEEIAEITKDMKRTTIIIDIEAGVPQENIDRLLDHGEEIEKKYPNVTVIFALDED
LC3A_28_764	LC3A	MSIADEVAAAIAEAREAAARGEPAVITIKVPAGATQEDIDLVIAGMREIAEITKDMESTAIIVDVDSGVPQENIDKLADAGEEIEKKYPNVTVIIALDED
LC3A_28_765	LC3A	MKIEDEIAKAIEEAKKAKEKGEETVITIKVPAGATQEDIDKVIEGMEKIAEITKDMKSTTIIIDVESGVPQENIDRLAKKGEEIEKKYPNVTVIIALDED
LC3A_28_766	LC3A	MTIEEEVERAIEKAKEAKEKGEEAVIEIKVPDGATQEDVEVVIEGLEKIAEITKDMESVAIVIDVDGGVKQENLDKLAKKAEEIEKKYPNVTVIIALDEE
LC3A_28_767	LC3A	MTIEEEVQKAIEEAKEAKERGEEAVITIKVPDGATEEDIEKVIEGLKEIAEITKDMKSTAIIIDVDGGVAQENIDKLMDAAEEIEEKYPNVTVIIALDEE
LC3A_28_768	LC3A	MTIEEEVAAAIAEAKAAVAAGEEAVITINVPDGTTEEDVEKVIKGLEEIAEITKDMPRTAIIVNIDGGVKQENIDKLLDKGEEIEKKYPNVTVIFALDEE
LC3A_28_769	LC3A	MDIEEEVARAKERAKAAVAAGEEDVIVLTVPKGATQEDIDKAIEGLYEIAEIVKDMKRQTIVIDVESGVKQEHIDKLADAAEEIEKKYPNVTVILALDED
LC3A_28_770	LC3A	MDIEEEVARAIEEAKEAVARGEETVITLTVPKGATEEDIEKAIEGLEEIAEIVKDMPSQSIIIDVESGVAQENLDKLMDKAEEIEKKYPNVTVIIALDED
LC3A_28_771	LC3A	MDIEEEGRRALEEAREAAARGEEAVITLTVPEGATQEDIEKAIKALEEIAEILKDMPRASIVIDVESGVEQENLDKLAKAAEELEKKYPNLTVIIALDEE
LC3A_28_772	LC3A	MDIKENAAKAIAEAKAAAAAGEEAVIEIKVPDGATEEDIEIVIKALEEIAEITKDMKSISVVIDVDGGVKQEHLDKLAKAAEEIEEKYPNVTVIIALDEN
LC3A_28_773	LC3A	MDVKENVEAAIAEAKEAVARGEEAVIRIEIPDGSTQEDIDTVIEGLKEIAEITKDMKRTSVVVDVDGGVKQEHLDKLAKAAEEIEEKYPNVTVIIALDEN
LC3A_28_774	LC3A	MDVKENVERAIKEAKEAKERGEETVIEIKIPDGATAEDIDIVIKGLEEIAEITKDMKRVSVVVDIDGGVKQEHIDKLLDKAEEIEEKYPNVTVIFALDEE
LC3A_28_775	LC3A	MDVAANVAAAIAEAKEAKAKGEEAVITITVPAGATQADIDTVIAGLKEIAEITKDMKSISVVIDVDGGVAQEHLDKLMKAAEEIEKKYPNVTVIIALDEE
LC3A_28_776	LC3A	MDIEEEIKKAIEEAKAAKAAGEEAVIEIKVPNGATEEDIEKVIEGMKEIAEITKDMKSTAIVVDVDSGVKQEHLDKLIDAGEEIEKKYPNVNVIFALDED
LC3A_28_777	LC3A	MDIEEEIEKAIEEAKKAKERGEEAVITIEVPDGATEEDIEKVIEGMEEIAEINKDMESTAIIIDIDSGVKQEHIDKLIDKGEEIEEKYPNVTVIFALDED
LC3A_28_778	LC3A	MDIDKEVEKAIEEAKKAKEEGKETVITIKVPNGITQEDVEKVIEGMEKIAEITKDMKSTAIVVDVDSGVPQEHLDKLIDAGEEIEEKYPNVTVIFALDED
LC3A_28_779	LC3A	NELKKNVEAALKKAKEAAEKGEEVTLTITIPKDATKEDIEYVAEALEEIAKLSEKMKRVDIVIDIEAGVKEEYIKYLSEKGDELSKKNPKVTVVFALEEE
LC3A_28_780	LC3A	NMLEENIKKALEEAKKAAEKGEEVTLEITIPATATQEDIDKVIEALEEIAELSKNMKSVDVVIDVEAGVDQEYITKIAEKGDELSAKNPKVTVVIALEEE
LC3A_28_781	LC3A	NALRENIERALEEARKAAERGEEVTLEITIPATATQEDIELVIKALEEIAELSEKMKSVSIVIDIEAGVPQEHIVLLSEKGDELSKRNPKVTVVFALEEP
LC3A_28_782	LC3A	DKLYKDIEEAIEKAKEAAEKKEPAVITITVTKDATQEEIDKAIEAMYEIAEILKGIKDQAIVIDVEAGVDQEHLDKLMDAAEEIEKKYPDVTVIIALEEE
LC3A_28_783	LC3A	SELEKNIEAAIKEAKAAKAAGKSQVITIKVPGTATEEDIEKVIAGLKEIAEILKGVKDQAIIIDVDADVAPEHIQKLADEADRIEKEYPNVTVIIALEEK
LC3A_28_784	LC3A	SPLKKNVEEALKEAKKAKEKGESVVITIKVPGDATEEDVEYVIKGLEEIAKILEGVKDQAIVIDVDADVAPEHITKLAEKADEIEEKYPNVTVILALEEK
LC3A_28_785	LC3A	SEIEENVEKAIEEAREAKEKGESVVITIKVPGDATEEDIEKVIEALEEIAEILEGVEDQAIIIDVDSDVKPEHIKKLAEKAEEIEEKYPNVTVIIALEEK
LC3A_28_786	LC3A	SKLKENVEKAIKEAKEAAAAGKSQVITIEVPGDATEEDVEYVIEGLEEIAKILDGVKDQAIIIDVDSKVKEEHIKKLAEKADEIEEKYPNVTVIIALEEK
LC3A_28_787	LC3A	SELKKNADAALEEAKKAAAEGISTVITIKVTGDATQEDIDYVIKKMKEIAEVLKDIENQAIIIDVSKDVSQEHLDKLMKAAEEIEKKYPNVTVIIALEEK
LC3A_28_788	LC3A	SKLKENADKALAEAKAAAAAGESTVITIEVSGEATEEDIEYVIEKLKEIAEVLKDVENQAIIIDVSKDVKEEHLNKLMDAADEVEEKYPNVTVIIALEER
LC3A_28_789	LC3A	SALKENADAALEEAKAAAAAGVSTVITIKVTGDATQEDIDYVIEKLEEIAEILKDIKDQAIIIDVDAGVSQEHLDKLAKAAEEIEKKYPNVTVIIALEER
LC3A_28_790	LC3A	SKLRENAEKALKEAKEAAAKGISQVITIEVGGDATEEDIDYVIEKLKEIAEVLKDIEGQAIIIDVGKGVSQEHIDKLMKAAEEIEKKYPNVTVIIALEER
LC3A_28_791	LC3A	MEIEEQLERAREEVERALARGEEALVEIKVPSTTTLEDAKLLVEGLKEIAELGSSLPSLSIIIDVEGGLAQEVIDLLMEGGEEIEEKYPNVTVVIALEEE
LC3A_28_792	LC3A	MEIEKELKKAKEEAEKALEKGEEVTLTITVTGKTTLEDAKKLVEGLKEIVEKAKDLPRVNIVIDVDGKISPEVLKVLADGGDELEEKYPNVNVVIALDEE
LC3A_28_793	LC3A	SEIEATLAAARAEAEEARARGEEAVIEVRVPKGTTPEDAERIVEGLREIAEAAADLPRLSFVIDLERGVSQEVIDILARGGEEIEERYPNVSVVIALEEE
LC3A_28_794	LC3A	AAIEATLAAARKEAEEAKAKGEEVHLTITVPAGTTVEDAKKIVAGMEEIAEFAKDLPSVSIVVDLEAGVSQEVIDVLAEGGERIEEKYPNVNVVIALAEE
LC3A_28_795	LC3A	AEIDATLAAARAEARAALARGEEAVIEIRVPRGTTVEDARRIAAGLREIAEEAAGLPSLTFVIDLERGVSQEVLDVLADGGEEIEERYPNVSVVIALEEE
LC3A_28_796	LC3A	SAVDAELARARAEAEAALARGEEALLTVRVGGDTTEEDARRIVEGLEEIVERAASLPRLSILIDLDGDVSQEVIDILAEGGERLEERYPNVNVILALDEE
LC3A_28_797	LC3A	SAVDEELARARAEARAALARGEEAVLTVRVTGDTTVADAERIAAALREIVEEAASLPRLSIVIDLSGGVSQEVIDILADAGEELEERYPNVNVILALDEE
LC3A_28_798	LC3A	SEVRENVEKALEEARKQIEAGEEVFIEIKIPKDATKEEIEYVAEAIEEIAREAKKAGIKSVNVVVDNENNEEAVTILDETEDRLRKEGLPINIVIALEEP
LC3A_28_799	LC3A	SKVKENVDKALEEARAQIAAGEPVFVEINIPKDATKEEIDYVAEAIREIARAAKAAGLPAVDIVINNENNEEAIKKISETEDKLRAEGLPINVVIAIDEP
LC3A_28_800	LC3A	SETRESAEKAREEAERLIAAGEEPVITIEISADATQEELDYVAETIREMARLAKEAGIPKLYVVVDSPDNQEAITKISETEDELRKEGLPVDVIIAIDEP
LC3A_28_801	LC3A	SETRESAERAREEARELIARGEEVVVEIEISADATQEEIDYVNETIREMARLAKEAGIPRLYVVVDSPDNQEIITAVSETEDRMRAEGLPVSVIIAIDEP
LC3A_28_802	LC3A	SATRESADAARAEAVRKIAAGEEVVVTIEVAEDATQEDIDYVAETIREMARLAKEAGIPKLYVVVDSPDNQEIIDAISKTEDEMRKEGLPVDVIIAIEEP
LC3A_28_803	LC3A	SKTRESADAALAEARAQIAAGEEVFVTITIEEDATEEDVRYVAETIREIARLAKEAGIPRVYVTVDSPANEEHITIIDETEEELQAEGLPVTVVIAIEDE
LC3A_28_804	LC3A	SPVRENAERAREEALAQIAAGEPVFVEINIPKDATEEEIEYVTEVIREMAEAAKAAGAERLDVVVDVEQNERAVTAISETEDELRAAGLPVNVVIALEEP
LC3A_28_805	LC3A	SATRANADAALAEARAALAAGEPVHVTITVPADATQAEIDYVAGVIREMARAAAAAGASSLSVVVDVDQNQTAVTTISNTEDELRAEGLPVNVVIALEEP
LC3A_28_806	LC3A	SPVRENVEKAEKEALEQIEKGEPVFVEITLPADATQEEIDYVTESIRRLAKKAKEAGIKSLSVVVDSANNQEAITAISETEDELRKEGLPINVIIALDEP
LC3A_28_807	LC3A	SPVRENVERAREEARRQIERGEPVFVEITLPADATPEEIEYVAEAIREIAREAAEAGIESVDVVVDSANNQEAITAISETEDRLRAEGLPINVIIALDEP
LC3A_28_808	LC3A	SLADEIIEAFKAKVDAAIAAGESTTITVEIPAELTPEEARRVAEAVYEAMVKAHKEVGLSVVIDADHRVSPEVLKIFSEMADRLEEEGVPAIIALDEPEK
LC3A_28_809	LC3A	SEAEKIIAAIRAQAEALRDSEDLALIEVDISGTITVEEAEAIMAEVEREAARLAKRRKVAVVINFTEPVSQEVLDTVMDRAEAIEEKYPNVSVIIALPEE
LC3A_28_810	LC3A	SEADEIIEKIKKQAEELKNEEDLALIEVNISGSITVEEAKRIMDEVYREAKKLAEKKKVAVVVNLEEPVSQEVLDLIMERAEELEEEIPNVSVIIALPEE
LC3A_28_811	LC3A	SHVDEVIAAVKEEGEKLKNSKEDVLLEVRVSGDITVEEAERLMDAIEEIARELAKNRKVYIVITAEEPISQEVLDTILDRAEEIEEKYPNVSVIVALPEE
LC3A_28_812	LC3A	SFVDEVIKAVKEEAEKLKNSKEPVLLEVDVSGDITVEEAKRLMEAVREEAKKLAKNHKVYIVITFTEPVSQEVQDTIADMAEEIEKELPNVKVIIALPEE
LC3A_28_813	LC3A	SEKEKTIEEIKKQAEEAKESKDMKLINVKISSTFTVEEAEEIMEVVEEEVKELSKLGKVAVVVDADEPISQEVLDVIAERGEEIEEKYPNVSVIIALPEE
LC3A_28_814	LC3A	MSKEEIIEEIRRQAKEAEESDDTVLLNVTIDGTITPEEAKEIMEVVREESERLSKKRKVAVVVDLEEPISQEVIDLIADMAEEIEKELPNVSVVIALPES
LC3A_28_815	LC3A	MTAEEIIKQIREQAEKGKQSDEMVLIEVKISGTITEEEAKEIMEVIREESAELAKDRPVAVLIDLEAPISQEVIDLIADMAEEIEKELPNVSVIIALPEE
LC3A_28_816	LC3A	MKKEEIIAEIREQAEKALDSDEDALIEVKISGTITKEEAKEIMEVVREEAKRLAEKRKVYIVIDFEEPVDQEVLDLILDKAEEIEEEIEGVDVIVALPET
LC3A_28_817	LC3A	SAAEKTIEKVKEQAEKAKNSKEPVLIEVDVPGTITVEEAKRLMEEIEKLAKELSKKHKVYIVINFTEPVSQEVLDLISKRAEEIEEKYPNVSVIIALPEE
LC3A_28_818	LC3A	SAAEKTIAALRAQAEAAKNSKEPVLLEVDVSGTITLEEAERLMEELERLSKELSKKHKVYVVINFTEPVAPEVQNLIMDKAEEIEEKYPNVSIIIALPEE
LC3A_28_819	LC3A	SGAEETIEKVKKQAEEAKNSKEDVLIEVDVSGDITVEEAERLMEVVREEAKELAKKHKVYIVINFTEPVSQEVLDLISDKADEIEEEIPNVSVIIALPEE
LC3A_28_820	LC3A	SAVDERIEKFLKEAKEAAEKGEEVTLVLEVTGEDTLEDVEKKAEALKEAAEILKDLKSVGIIVDLTEPISQESLDLLIETGEEVEEKYPNVSVVIALPEE
LC3A_28_821	LC3A	SAVEERAERFLEEARRAAESGEETTLVLEVESSDTLEDAELLAEALREAAELLAPLKSVGIIIDFTEPVDQEVQDLLAETAEEVEERYPNVSVVIALPEE
LC3A_28_822	LC3A	SEVEKRNEEALKEAKELAEKGEEKTITITVKSSDTPEDVELIAETIKKIAEILKPLKSATILIDLEEPISPESLKLLADTGEEVEKKYPNITVIIALPED
LC3A_28_823	LC3A	SAVDERNAKVLAEAKALAAAGEERTITVTVESSDTLEDIEKTAETIKEIAEILKPLDSVTILIDLTEPISPESLKKLADTGDEVEKKYPNVTVIIALPEE
LC3A_28_824	LC3A	SVAEEIIEEINKKAEEILKSGKPGVLEVDIKPTLSEEEVKEIAENIKEQAKKLKDIPGTAIVINLEGPTSQEKQDIIMETADEIEEEYPNITVIIALDED
LC3A_28_825	LC3A	MEAEEIIKKLKEQAEAAKAAGEPAVIVVDINEKITEEEAKKIGEAMKEAAEKLKDLPGTAIIINLNVKQSQEVLDILMETADEIEEKYPNITVIIALPED
LC3A_28_826	LC3A	SAVEERIAAFREAAEAVKAAGEPGTLTLTIKSTDTLEEVEKIAEALLEEAEKLKDVPNVSIVIDLDGKISQEKLDILTDTAEKIEKKYPNISVIIALPEE
LC3A_28_827	LC3A	SHIEERMKKFEEEVNEAVEKGESATFTVTITSEDTLEEVKEIMEKVEELAEKAKDVPNIAIIIDLDGPISQEKLNLILEKADEIEEKYPNVSVIVALPED
LC3A_28_828	LC3A	SNIEERIKKFKEEAAKAKAAGESATLTVTITSSDTLEEVEKIMKAIEEEAEKLKDVPNISIIIDFDGKISQEKLNKVTEAADRIEKKYPNINVIIALPED
LC3A_28_829	LC3A	SDIEARLAAFRAEVAAAVAAKESATFTVTITDKDTLEEVKTIMDAIREEAAKAADVPNQSIIIDLDGKISQEKLNLISEAADEIEEEYPNVNVIIALPED
LC3A_28_830	LC3A	SKIEERIAKFKAEAEAAKASQEPATLTITVTSEDTVEEAKKIAEAMKEEAEKLKDVPDIGIVIDTDGKIDPEVLKILTDTADEIEEKYPNVTVIIALPEE
LC3A_28_831	LC3A	SELEERIKKFLEEVKEAAEKGEEATFTLTIKSTDSLEEVKKAAEALKEAAKIASGKFNASIIIDLDGKIPQEKLDVLTDTADEVEKEYPNVNVIIALPEE
LC3A_28_832	LC3A	SSVDARIAAFQAEVDAAVAAGVSQTFVVTITSEDTLEEVKKIMDAVREAAGKAASIPNQSIVIDLDGKIEQEKLDAILDAADEIEKEYPNVSVIIALPEE
LC3A_28_833	LC3A	SAVDARIAAFLAAAEATKAAGEPGTITMTITSTDTVEEVERLAAAIREAAELISSVPNQSIIVDLDGPISQEKLDILMATADEIEEKYPNVSVIIALPEE
LC3A_28_834	LC3A	SLAEKQIEEAKKQLDEAKETKEDVLVEIEITSTMTPEEAEEIMDAVEEEISKLDKSIKVDIVVLFKEPASQEVIDVVTDKGEEIEEKFPNVNFIVALPEP
LC3A_28_835	LC3A	SHAEEQIKKAKEQLEKAKETKEDVLVEITITSSMTPEEAKEIMDAVEEEISKLDKSIKVSILVLGEEELSQEVIDVIADKGEEIEKKFPNVNFIIALPEP
LC3A_28_836	LC3A	SFAEEEIKKAKKALEKAKETKEDVVVEVVIKSTMTPEEAQYIMDELEKEVSKLPKDVKVSIVFLAEEPVDPEVLQTIADGGDEIEEKYPNVTVIIALPEE
LC3A_28_837	LC3A	SHAEEEIERAKAALRAAREAGEDVLVEIRIRASMTVEEAQAIMDALEEEVAKLDPSVKVDILVLAEEPLSPEVLQTIADRADAIEAAHPNVTVVIALPEE
LC3A_28_838	LC3A	ASGIKSAEELIAEAEAQAAAGEHVVVEIVVEGEVDEEVTDKVIEALEAVSAHVASLGGGTIVILFHKPVPQEHLKRITDKAEELEEKYPGVNIIIALPED
LC3A_28_839	LC3A	SKIDEEIEKALKKAKEAAEKGESEVITINVFGGATEEEIEKVIEALEEIAEILKDIKDQAIIINLEEPIKEEHLNKLIDKAEEIEKKYPNITVIIALPED
LC3A_28_840	LC3A	SKTEEANKEALAKAKEAAAAGKQEVIELKVYDASTQEAVDNTIKTLNEIAEILSSLPNQTILILFENPIPQEARDNIIDAAEEIEKKYPNVTVIIALPEE
LC3A_28_841	LC3A	SKTEEDVKKAIEEAKKAAAAGEPAVITINVYKGDTQEEIDLIIEAMEEIAEILKDLPDQAIIIDLKEPIKQEHLDKLAEKAEEIEEKYPNITVIIALPEE
LC3A_28_842	LC3A	SKTEENIKKALAEAKEAAEKGESKVITLKVYKGDTEEEIDKIIETLEEIAEILKDLPNQAIIIEFEEPIDPEHQDKIIDKAEEIEKKYPNITVIIALPEE
LC3A_28_843	LC3A	SKTEKDIKKALAEAEEAAKKKESKVITINVYKGDTQEEIDAIIKALEEIAEILKDLPNQSIIVNFEEPIDQEHQDAIIDKAEEIEKKYPNITVIIALPEE
LC3A_28_844	LC3A	SKTEKDIKEALERAKRAAEEGKSEVITIKVYKGDTEEEINKIIETLEEIAEILKDLPNQAILIDFEEKIDEEHQNKIIDKAEEIEKKYPNITVIIALPEE
LC3A_28_845	LC3A	SKTEEDIKKALEEAKKAAKEGKSKVITVNVYKGDSEEEIEKIIEALYEIAEILKDLPNQSIIINFEEPIDPEHQDKIIDAAEEIEEKYPNITVIIALPEE
LC3A_28_846	LC3A	SKTEEDIEKALKEAKEAAKKGEPAVIELKVYKGDTEEEIEKIIEALEEIAEILKDLPNQAILINFEEVIDEEHQNKILDKAEEIEKKYPNVTVIIALPEE
LC3A_28_847	LC3A	SKTDEDIEKALAEAKAAAAAKEPAVITLRVYNGDTEEEIEKIIEALEEIAKILADLPDQTILILFEEVIEEEHENKIAEKAEEIEEKYPNVTVIIALPER
LC3A_28_848	LC3A	SKTDEEIEKALKEAKEAAEKGVSKVITIKVYKGDSEEEIEKIIEALEEIAEILKDLPNQTIIIDLEEPIEQEHLDKLLDAAEEIEKKYPNITVIVALPEE
LC3A_28_849	LC3A	SAIDAELAAQKAKAEAAKAAGEEVLLEVTVTSETTLEDAEKISEGLEEIAEAAKDLPSLDIVVNFTEPVDQEVLDKIAETGDRLEKRYPHVNVVLALPED
LC3A_28_850	LC3A	SALDEQLAANLEKVKAAAAKGEEVTVTITVTSTTTLEDAKRIAAGMEEIVEAGKDLPRLTIIVDATEPIAQEVLTLLADTGDRLEEKYPNVTVIIALPEE
LC3A_28_851	LC3A	SKVDEQIAAARAELEAAAAAGEPVVLELTVKGDFTDEEIDKFIEGLKELAALADSHGGHAIVINIEEGVKDEHIDKIMETAEEIEKKYPKVTVIIALPEN
LC3A_28_852	LC3A	SKVEEQIEKARKELEEAAKRGEPVVLELTVSGDFTQEEIDKFIEGLRELAELADKHGGHAIIINVEEGVKQEHIDKIADAAEEIEEKYPNVTVIIALPEN
LC3A_28_853	LC3A	SKVEEQIAAARAELEAAAAAGEPVTLVLTVSGDLTEEEIEEFIEGLEELAALAEEHGGHSIIINVEEGVKEEHINEIMDAAERIEEKYPKVTVIIALPEE
LC3A_28_854	LC3A	SATEESIEKARAELAAARAAKEPAVITVTVRSDVTEEEVERVIELIDEAAEASKEVPDLALIIDFDGEIDPEHLQRIMDRGEEAEERNPTLTVIFALDEE
LC3A_28_855	LC3A	SETRKSIEEAREELEKAREAKEPAVITVTVTSDVTEEEVEEVIELIKEAAEASKEVPDLTLIIDFEGEIDPEHLNRITDAADEAIKKNPKLNVIFALDEE
LC3A_28_856	LC3A	STTDASIAAARAELAAAVAAGTEVTITITVTEDVTEAQVERVIAAIEEAAAASAQVPRLDVIVDVDGKVDPAHLKRIAEAGDEASERNPNLTVIIALDEE
LC3A_28_857	LC3A	SETERSIEEARKRLEEAVANKEPVLITIRVTEDVTEEEVDRVIETIELAAEASKEVPELHVLVDFDGDIDPEHQKRIVDAGEEATKRNPNLTVIFALDEE
LC3A_28_858	LC3A	SRTRESIRRAREELEKAVAAGEEVTITIEVTEDITPEEVKEVIAAIKEAAEASKDVPSLTVIVDVIGKVDPEHLKEIADAGEEASKANPNLTVIIALDEE
LC3A_28_859	LC3A	SETRESIEKARKELEEAKEKGEPVTIEITVTEDVTEEEVEEVIELIELAAEVSKEVPDVSVIIDFDGEIDQEKLDRILNAAEEAIEKNPKLNVIFALDEK
LC3A_28_860	LC3A	SKTEESIEKARKELEEAKEKGEEVTIEITVTEDVTDEEVEKVIELIDLAAEYSKTVPGISVIIDIEGKLDPEKLQKILDRADEAIKKNPKLNVIFALDEE
LC3A_28_861	LC3A	SKTRESIKKAKEELEKAKAKGEEVTIEIVVTEDVTDEEVEEVIEAIEKAAEVSKTVPGVSVIVDIEGKLDPEKLQKILDAGEEAIEKNPKLNVIFALDEE
LC3A_28_862	LC3A	SATEESIKKAREELKEALAKGEPKVITVTVTEDVTDEEVDRVIALIDEAAEASKKVPGLALVIDFDGEIDPEKLQRILDRAEEAEARNPNLTVIFALDEK
LC3A_28_863	LC3A	SETRESIERARKELEEARAAGEPRVITVRVTEDVTEEEVDEVIALIDEVAAASKEVPGLALVIDVDGKVDPEKLQRIMDAAEAAEAANPGLTVIFALDEE
LC3A_28_864	LC3A	SKTKESADAALEEAKKAKENGESTVITIKIYGKASPEEVDYVIEALKEIAEILKDIPNQGIIISLEEPLDPEQLKKLADAADEVEKKYPNVTVIIALPEE
LC3A_28_865	LC3A	SKTEESAEEALKEAKEAKAKGESTVIVIRIYGKASEEEIDKVIEALKEIAEILKDIPNQGIIIEAEEPIDPEQLKKLADAADEIEKKYPNVTVIIALPEE
LC3A_28_866	LC3A	MTIEEIVAAARAQAEADAARGEPIVLTVEVTSSMSLEEAIELMERVLAIAREFVERTGLPVHIVVDHDGDQEKLDALLDLADEAEAADPRITVYIALSEE
LC3A_28_867	LC3A	MTIEERVAAARAQAEADAAEGEPIVITVEVTSEMSLEEAEELLRRVLDIARAFVAETGLPVHIVVDHDGDPEKLDAILDLADAAEAEDPRITVYVAISEE
LC3A_28_868	LC3A	SRIDAIVAAFRAELEADAAEGETMVGHVHISSSMSLEEAVELMERVLAVAREFVERTGRKVVIVIDHDGNQEVLDAVMELAERAEEENPLITVIIALSDE
LC3A_28_869	LC3A	SAIEEAVKAAREELEKQAAQGEDGVVTVKVTKETSLEEAKELLERVAKVAKEVAEKTGLKVTIVIDDDRDQESADELADLAEKLEKEDPKITVIIALSEE
LC3A_28_870	LC3A	SAIEKQVKAVKEELEKQAKEGEDAVVTVEITSEMSLEEAVELMNRVLEVAKEYVKKTGLKVTIVIDYDGDQETLNAIADLAEKAEKENPKITVIIALPEE
LC3A_28_871	LC3A	SHIEEQVEKIKKELEEQAKKGEDAVVEVEITESMSLEEAVELMNKVLEVAKEYVEKTGLKVSIVINYDGDQETLDAIADLAEKAEKENPKITVIIALPEE
LC3A_28_872	LC3A	SHIDEQVEAVRKELEEQAKLGEDAVVTVKITSSMSLEEALELMKRVLALAKEYVKETGLKVSIVVDYDGDQETLDAVADLAEEAEKENPKITVIIALPEE
LC3A_28_873	LC3A	SRVDERVEAARKEAEEQAKEGEDIVVEVEVDSSMSLEEAVELMKRVLEMAREFVEKTGLKVTIVVDFDGSQETLDALLELAEEAEEENPKITVIFAISEE
LC3A_28_874	LC3A	SRVEEELKKVEEEGKKQAEEGEDIVLHVKISSEFTLEEAVELMKRVLELAEKLVKETGLKVTIVVDFDGSQETLDAILKLAEEAEKRNPKITVIFAISEE
LC3A_28_875	LC3A	SAVDARLAAVRAEGEAQAAEGEDIVLEVTVDASMSLAEAVELMRRVLALARELVAETGLKVTIVVDFDGSQETLDALLALADAAEAEDPKITVIFAISEE
LC3A_28_876	LC3A	MSVEEALAAAEAEVDAAVAAGEEALVEVVITEPISEEEARALVAGLEAIVARGASLPRLDIVISLSTKVSQAARDIIADGAEAIEARYPHVTVIIALEEE
LC3A_28_877	LC3A	MSVEEALERARAEVEAAVARGEEALVEVDITEPISEEEARELVRGLEEIVRLGASLPRLDIVISLSRAVSEEAQNIIADGAERIEERYPHVTVIIALEEE
LC3A_28_878	LC3A	MSVEEALAEARAVVREAVARGEEALVEIKITEPISDEEAKELVAGMEEIVEEGASLPRLSIVIDLSNKVSQKAKDIIADGAEEIEKRYPNVTVIIALEEE
LC3A_28_879	LC3A	MTVEEALAAARAEVAAAVAAGEEAHVVVEITEPITPEEAKALVEGLRAIVEEGASLPALSITISLSRKVSQEARDIIADGAEEIEARYPHVTVIIALEEE
LC3A_28_880	LC3A	MTVEEALERAEREVEAAVAAGEEALVEVDISEPVTVEEAEELMRRLEELVELAAGLPRLSIVIDLSEVESQEALDIIADGAERLEERYPHVTVIIALADR
LC3A_28_881	LC3A	SAALASAEAALAEVKAAVAAGDTSPLVLTVKAPSTEEDAERFLALLEELAAEASKLPGVTIIIDIDESVSQELRDRIIDKAEELEEKYPNVTIIIALSEE
LC3A_28_882	LC3A	SKALESAEKALEEVKKAVEAGDKEPLVLEVEAPSDEENTEKFLKLLEELAKEASKLPGVTIIVNIDSSVSQELRDKIIDKAEELEKKYPNVTIIIALPED
LC3A_28_883	LC3A	SEALESARAALAEVEAAVAAGNTEPLVLEVVAPSTEEDAEKFLELLEELAAAASKLPGVTIIIDIDESVSEELRNRIIDKADELEEKYPNVTIIIALPES
LC3A_28_884	LC3A	GKALESAKKALEEVKKAMAAGNKEPLVLEVDAPSEEEEVEEFIKLLDEIAEEASKGRKVTVVIDIDEEVSEENRNKIIDHAEEIEEKYPNVTVIIALPEE
LC3A_28_885	LC3A	GSALKSAEEALEKVKKALEAGDKEPLVLEVDAPSEPEDVEKFIELLEEIAKEASKGIKVHIVVDISSDVSQENRDKIIDAGDEIEKKYPNVTVIFALPED
LC3A_28_886	LC3A	GEAIESAKKALEEVKKAMAAGNKEPLVLEVKAPSKEEDVEKLIEILEEIAKEASKGIKVHIIIDIDESVSQENKDKIIDHGEEIEKKYPNVTVIFALPES
LC3A_28_887	LC3A	SAALESAQAALAEVKAAVAAGDQSPLVLEVTAPSDQENTEKFIALLEEIAAAASALSGVTIVIDIPESVSQENRDKIIDAAEAIEEKYPNVTVIIALPES
LC3A_28_888	LC3A	SEALESAKKALEEVEKAVAAGDQSPLVLEVKAPSTEEDTEKFIELLEKIAEAASKLSKVTIIIDISEEVSQENKDKIIDKAEEIEKKYPNVTVIIALPES
LC3A_28_889	LC3A	SAALESAKAALAQVKEAVAAGDQSPLVLEVKAPSDEENTEKFIELLREIAEAASALSKVTIIIDISEEVSEENRDRIIDAADEIEEEYPNVTVIIALPES
LC3A_28_890	LC3A	SEALESAEKALAQVKAAVAAGDQSPLVLEVKAPSNEEDVEKFIKLLEEIAKAAAALSGVTIIIDISEEVSEENKNKIIDKAEELEKKYPNVTVIIALPES
LC3A_28_891	LC3A	MNPLDSAREALEKVKKAVAEGSTEPLVLEVDVPSDEEELEKLLELLEELAEEASKLKGVTIILDISEDVSQELRDKVIDHAEELEEKYPNVTVIIALPES
LC3A_28_892	LC3A	SKEIEKAKKALEEAKKALAAGNTEPLVLEVDLPSTEEDVEKFLELLEEIAKVGSKKPGVSIVIDVDESVSQENIDKVIDKAEELEEKYPNVTIIIALPEN
LC3A_28_893	LC3A	SAAIKQAEAALAEAEAALAAGSTEPLVLEVKAPSTEEDAEKFLKLLEKIAEVGDKKPGVSIVIDVDSSVSQEIIDKIIDKAEELEKKYPNVTIIIALPED
LC3A_28_894	LC3A	SKELEKAEKALEEARAALAAGSTEPLVLEVTAPSTEEDTEKFLELLEEIAEVGSQRPGVSIVIDVPESVSQENIDKVIDKAEELEEKYPNVTIIIALPEN
LC3A_28_895	LC3A	SAAIKKAQAALAEAKAALAAGSTEPLVLEVDAPSTEEDVDKFLELLEEIAKVGDQRPGVAIVIDVDSSVSQENIDKVIDKAEELEKKYPNVTIIIALPED
LC3A_28_896	LC3A	MSALESAEEALKKVKEAVAAGDQEPLVLEVKAPSKEEDTEKLLELLEEIAKEASKLKGVTIVIDIDEDVSEENKNKIIDKAEELEEKYPNVTVIIALPES
LC3A_28_897	LC3A	MSALETAEKALEEVKKAVEEGNQEPLVLEVKAPSTEEDTEKLIELLEKIAEEASKLKGVTIIIDIDESVSEENRDRLIDKAEELEEKYPNVTVIIALPES
LC3A_28_898	LC3A	MSALESAEAALAAVRAAVAAGDQAPLVLEVKAPSTEEDTEKLIELLEEIAREASQLTGVTIVIDIDESVSEENQQKLIDKAEELEKKYPNVTVIIALPES
LC3A_28_899	LC3A	GSALASAEAALAEVKAAVAAGDTSPLVVEVDAPSREEDTEKFLELLEELAEVASQRKGVTIIIDVSEDVPQENIDKIIDKAEEIEKKYPNVTVIIALPEN
LC3A_28_900	LC3A	GAALESARAALAEVQAAVAAGDTSPLVVEVKAPAEEEDAERFLELLEELAEVASQRPGVTIVVDVSEEVSQENIDRIIDTAERIEAKYPNVTVIIALPED
LC3A_28_901	LC3A	GAALESARKALEEVKKAVAEGNTEPLVVEVVAPSKEEDVEEFNELLEELAEEASKMKGVTIIIDVDESVSQENIDKIIDKAEEIEEKYPNVTVIIALPED
LC3A_28_902	LC3A	SPAIASAEAALAEVKAAVAAGDQEPLVLEVKAPSKEEDVEKFLELLTQIAKEASQLKGVSIIIDIDESVSEENRNKIIDHAEELEKKYPNVTIIIALPEE
LC3A_28_903	LC3A	SPALESAEKALKEVKKAVAAGNQEPLVLEVKAPSTQEDVDKLLKLLEEIAEEASKLKGVSIIIDIDESVSQENRDRIIDKAEELEEKYPNVTIIIALPES
LC3A_28_904	LC3A	SKAIESAEKALEEVKKAVEAGDQSPLVLEVDAPSDEEDVEKFLELLEEIAREASKLKGVSIIIDIDEEVSEENKDKIIDKAEELEEKYPNVTIIIALPES
LC3A_28_905	LC3A	GSSLEEAKKALERVKAAVAAGSQEPLVLEITAPSNQEDVEEFLKLLEELAKEASKLKGVSIIIDIDESVSQENRDKIIDKADELEKKYPNVTVIIALPES
LC3A_28_906	LC3A	GAALAQLEAALAQVRAAVAAGDTSPLVLTITAPSDQENTDKFLEGLEKLAEEASKLPGVTIVIDIDESVSQENKDKIIDKAEELEEKYPNVTVIIALPES
LC3A_28_907	LC3A	GSSLEEAKKALEEVEKKVKEGDEEPLVLEITAPSTEEDVEKFIELLEKLAKEADKLKGVSIIIDIDESVSEENKNKIIDKAEELEKKYPNVTVIIALPES
LC3A_28_908	LC3A	GSSLKELEEALKKVEAAVAAGDTEPLVLEVTAPSNQEDVEKFLELLERLAEEASKLPGVSIIIDIDESVSQENKDKIIDKAEELEKKYPNVTVIIALPES
LC3A_28_909	LC3A	SAVDAAVAAAIAEARAAAARGEPAVVTLTIDHEDVAEAEAAARAALTRLKEVALELPGLTIIVDVPEHIADAVTAVADEVQAELDKANPSNHIIVAVEEP
LC3A_28_910	LC3A	SAVEAAVAAAIAEAEAAAARGEPAVVTLRIDHADVEEARAAARAALTRLKEVALKLKGVTIIVDVPEHAADAVTAVADEVQAELLKKNPSNHIIVAVEEP
LC3A_28_911	LC3A	SAIEESTERAIAEIEEAAARGEPAVVTLDATHPDVEEAKRLTREALERLREVALKHDGVTIIVDVPGHNYDAISAVADEADEALRKENPSNHIIVALDED
LC3A_28_912	LC3A	SAIEEATAAAIAQIRADAAAGEPAVVTLDAEHEDVEEAERLTREALERLEEEMLKHDGVTLIVDVPGHNAEAITRVADEADERLRERNPSNHIIVALDEE
LC3A_28_913	LC3A	SALDASTAAALAEIAAAAAAGEPAVVRLRVTSADPAEARAEAERALRRLAAAAREHPGVTIIVDAPERVADEVIAVADEVQAELDAENPSNHIIVALEEP
LC3A_28_914	LC3A	SALDESTERALAEIEEAAARGEPAVVTLEVTEEDPARAAAETRRALARLAEAAKKHPGVTIIVDAPANVADEVTAVADEVQAELLKANPSNHIIVALEEP
LC3A_28_915	LC3A	SALDKSTEAAIKKIEEDAAKGEPAVVRLEVTEEDPAAAEAATRAALERLAEVMKKYKNVTVIVDAPERVLDAVTAVADEVEAELLKENPSNHIIVAAEEP
LC3A_28_916	LC3A	SAVEEQTKKAIAEAKEAAAKGEPAVVTLNIDHEDVEEAAKLAKEALDKLAEVAKKLKGVTIVVDVPAHNLDAVTAEADKKQEELDKVNPSNHIIVALEEP
LC3A_28_917	LC3A	MTPEEIIAAIRAAVDAAIAAGEDAHIEIEIGPNTTPEEARRIMEALEEEVARAAAAGLRVDITVDLDDVSQEVLDIVAERLERIEEKYPLASAIIALDEE
LC3A_28_918	LC3A	MTPEEIKAAIKAAVDKAIAEGKEAHIEIEIGSDTTPEEAREIMEALRKEVARAAAAGLEVDITVDLDDVSQEVLDIVADALDEIEEEYPKASAIIALDED
LC3A_28_919	LC3A	MTKEEIIERIEEIADRAIAEGKDAFIEVKIDSSHTVEEAKEIMEKIREEVARLSAAGLKVDIVIDLDDVSQEVLDVVAEEAEEIEEEFPNVSVVIALDEE
LC3A_28_920	LC3A	MTAEEIIAEIRKIAKEAIEKGEDAFIEVEIDSSHTAEEAAAIMDEVEREVAKLSAAGLKVDIVVDLDDVSQEVLDTVADRADEIEEKYPNVNVVIALDEE
LC3A_28_921	LC3A	MTAEEIIAEIKKIADEAIAKGEDAFIEVKIDSSHTVEEAEAIMEEIEEEVKKLNEAGLKVDIVIDLDNVSQEVLDAVAERAEEIEKKYPNVNVVIALDEE
LC3A_28_922	LC3A	MTKEEIIKKIREIAEEAIEKGEDAFIEVEIDSSHTKEEAEEIMDEIEREVKRLSEAGLKVDILITLDNVSQEVLDVVTDRAEEIEEKYPNVNVVIALDEE
LC3A_28_923	LC3A	MSPEEIKKEIREKAEEAIEKGEEVLIEITIDGSISLEEALEIMEELEEEVKKLSEAGIKVYVVVDLDNVSEEVEKAIAERLDEIEEKYPLVSSIIALDEE
LC3A_28_924	LC3A	MTPEEIKKKIREIAEKAIKEGKEALIEITIDGSHSPEEVKEIMDELEREVKRLAEAGIKVYVVVDLDDVSQEVEQIVADRLDEITEKYPLVSAIIALDEE
LC3A_28_925	LC3A	MTIEEIIEEVERKVEEGIAAGEDILIEIKIGSDYTVEEAEEIMERVREEVKRASEAGLKVYIVIDADNVSQEVLTAIAEKGDEIEKEYPNVKVIIALDEE
LC3A_28_926	LC3A	MTKEEVIEEIEETAEEAIESGEEAHIEVDIDSSMTKEEAEEVMEKVEEKVKELSEKGIKVLITVDLDNVSQEVEDIVVERLEEIEEEYPLVSSIIALDEE
LC3A_28_927	LC3A	MTAEEVIEEIREKAREALESGKPAHLEVKIDSSTTVEEAERIMEEVEREVKRLAEAGIEVDITVDLDNVSQEVLDLVAERLDEIIEKYPLASAIIALDEE
LC3A_28_928	LC3A	MTVEEIKEKIKKEADEAIKKGEDAYIEIEIGSSYTKEEAEEIMETLREEAKKLAEAGLKVSVVIDLDNVSQEVLDTVLDKADEINEEYPLVNVIIALDEE
LC3A_28_929	LC3A	MTKEEIIKHIEEVAKEAIEKGEDAFIEIEIGSETTVEEAKEIMDKLEEEAKKLSEAGLKVSVLIDLDNVSQEVLDTVLDKADEINEKYPLVNVIIALDEE
LC3A_28_930	LC3A	MTVEEIKAHIREVADEAIAKGEDAYIEIEIGSDTTVEEAEEIMDELEREAARLAAAGLKVNVVIDLDNVSQEVLDTVLSKADEINEKYPRVNVYIALDEE
LC3A_28_931	LC3A	MTVEEIKAAIRATADAAIAAGEDALIEVEIGPDTTVEEAKEIMDVLEEEAARLAAAGLKVDVVIDLDDVSQEVLDTIMERADAIEAAYPRVNVIIALDEK
LC3A_28_932	LC3A	MTVEEIIARIRATADAAIAAGEDALIEVEIGPDTTVEEARRIMEELEEEVARLSAAGLKVDVVIDLDDVSQEVLDTVMDRAEEIEAAYPQANVIIALDEE
LC3A_28_933	LC3A	MSVEEIIAAIEATAAEAIAAGEDALIEVEIGSDTTVEEAERIMDKLEEEAARLSKAGLKVDVVIDLDNVSQEVLDTIMKKAEEIEKKYPNVNVIIALDEE
LC3A_28_934	LC3A	MTVEERIKKALEEAEKAAKAGEPVVITIKVTSKDTQEEIDKLIKTIKEIAEILKNVKGAAIIVDVDAGVPQERIDKIADTLEEIEKKYPNINAILALDED
LC3A_28_935	LC3A	MTVEERIEKALAEAKAAAAAGEPVVITIKVTKEDTQEEVEKIIETIKEIADILKDVKGAAIIVDVDAGVPQERVDKIADTLEEIEEKYPNINAILALDED
LC3A_28_936	LC3A	MTVEERIEEALAKAREAAEAGEPVVITITVTKDDTQEEVEKIIEAIREIAEILKDVKGAAIIVDVEAGVPQERVDKIADELEKIEKEYPNINAILALDED
LC3A_28_937	LC3A	MTVEEQIEKAIKEAEEAKKEGKPAVITLTLRGDDTQEDVELIIEGIEKIAEILKDIKGSAIIVDVEAGVPQEHIDLIADKGEEIEKKYPNINVIIALDED
LC3A_28_938	LC3A	MTTEEDNERALEEAREAAERGEPVVVTLTVKGTDTEEDVENLIETMREIAEILKDVKGAAIVVDVEAGVPQEFIDKIADTGEEIEKKYPNINVIIALDED
LC3A_28_939	LC3A	MTTEEDNAAALAKAKEAAAKGEPVVITLTVRGTDTEADIDRAIATLKEIAEILKDVKGAAIVVDVEAGVPEEHINRLADTGDEIEKKYPNINVIIALDED
LC3A_28_940	LC3A	ATTAENLAAALAEAEAAAAAGEPVVVTLTLRGTDTQEDVDRLLATLRRIAELLKDVPGAAIVVDVEAGVPQEHIDRVADEGDAIEERYPGITVIIALDED
LC3A_28_941	LC3A	MTTDEDLAAVLAQAKEAAAKGEATTFTLTVTPEDTEEDVQKIIDTVEEIAELLKDIPGTGIIIDIEAGVPEEKINLISKETEKIEKKYPNVTVILALDED
LC3A_28_942	LC3A	MTTQEDLEAVLAQAEEAAKKGEATTFTLTVTPEDTQEDVERVLDTVERIAELLKDIKGTGIVVDVEAGVPQEHIDYLAERLEEIEKKYPNVTVIIALDED
LC3A_28_943	LC3A	MSIEEDIEAALKEAKEAKKKGEPAVITITVKGTATQEEVDAVIKTIKEIAELLKDIKGSAIIVDIEAGVAQEHVDALMDTLDEIEKKYPNINAIAALDED
LC3A_28_944	LC3A	MTIEEEIEKALKEAKEAKAKKEPAVITITVKGDATEEEIEKVIETIKEIAELLKDIKGSAIIVDVEKGVKEEHINKLLDTLDEIEKKYPNISAIMALDED
LC3A_28_945	LC3A	MSIEEIIEEALKKAEEAKKAKEPVTVVITVKGDATEEEIEKVIETIEKIAELLKDIKGSSIIVDIEEGVKQEHIDKIMDTLDEIEKKYPNINAIAALDEN
LC3A_28_946	LC3A	MTVEEQAKAALEEAKKAAEKKEPTVITLTVKGTDTQEEVDLVIDTMKEIAELLKDIKGSAIIVNVEAGVPQEVVDKLADTGEEIEKKYPNINVIIALDEE
LC3A_28_947	LC3A	MSTEEEVEEQLKKAKEAAKKKEPVVITLTVTGEDSQEEVQLVIEGMKEIAELLKDIKGSAIIVDVEAGVPQEHVDLIADEGEEIEKKYPNINVIIALDED
LC3A_28_948	LC3A	MTIEEQVEKALKEAKEAKEKNEPVVITLKVGGGATQEDVDLVIETIKEIAELHKDIDGVSIIVDVDGGVPQEFVDRIADTLDEVEEKYPNINAILALDED
LC3A_28_949	LC3A	MTIEEQVKKALEEAKKAKEKNEPVTITLTVTGDATEEDVELVIKTIREIAELHKDIKGVSIIVDVDGDVKQEFIDLLLDELDRVEKEYPNINAIMALDED
LC3A_28_950	LC3A	MSIEENIEKALKEAKEAKEKNEPVVITLVLEDDPSEEAVEALIEAMEEIAELLKDIKGTTIIVDVSSKVKQEHIDAIADKGEEIEKKYPNINVIIALDED
LC3A_28_951	LC3A	MSLEERLAAALAEAKAAAAAGEPAVITITVPGDATEEDIEKVIEALEEIAEILKDVKGAAIVIDVEAGVKQEHIDKLADAAEEIEKKYPNVTVIIALDED
LC3A_28_952	LC3A	MSLEERLKKALEEAKKAAEAGEPAVITITVPGNATEEDIKKVIETLEEIAEILKDVEGAAIIIDVEAGVKEEHINKLADKAEEIEEKYPNVTVIIALDED
LC3A_28_953	LC3A	TSLDDILAAALAEAKAAAAAGEPAVITITVPGDATEEDIEKVIATLKEIAEILKDVKGAAIVVDVEAGVKQEHIDKLADAAEEIEKKYPNITVILALDED
LC3A_28_954	LC3A	SALEKQLAAVLAEAREAAARGEARVFTITVPGTADEEDIEKVIEAMEEIAELLKDIPGSAIVINVEAGVKQEHIDKLIDKAEEIEEKYPNVTVIIALDED
LC3A_28_955	LC3A	SALEKQLEEVLKQAKEAAKAGKAEVFVIRVPGTADQEDIDRVIEAMYEIAELLKDIKGSAIIVEVDAGVAQEHIDRLVDAAEEIEEKYPNVTVIIALDED
LC3A_28_956	LC3A	SALEEALKKAIEEAKKAAEKGEPAVITIKVPGDADEEDIEKVIEALREIAEILKDVKGAAIIVDVDGKVKQEHIDKIAEEAERIEKEYPNVTVIIALDEE
LC3A_28_957	LC3A	SELEKELEKAIAEAKEAAKKGVPAVITINVPGTADEEDIEKVIEALEEIAEILKDVEGAAIIINVDGKVAQEHIDKLAEKAEEIEKKYPKITVIIALDEE
LC3A_28_958	LC3A	SALEEELEKALKEAKEAAKKGEPAVITIKVPGDANEEDIEKVIKALYEIAEILKDIKGAAIIVDVDGKVKQEHIDKIADAAEEIEKKYPNVTVILALDEE
LC3A_28_959	LC3A	SALDKELEATLAAAKAAAAAGKAEVFTINVPGTANEEDIEKVIKALKEIAEILKDVKGSAIIINVDAGVKQEHIDKLADAAEEIEKKYPNITVIIALDEE
LC3A_28_960	LC3A	SELEKHLEEVLKRAKEAAEKGEPEVFVIKVPGTANEEDIEKVIEALKEIAEILKDVKGSAIIIEVDSGVKQEHIDKIADAAEEIEKKYPNITVIIALDED
LC3A_28_961	LC3A	SALDKQLEAVLAEAKAAAAAGEARVFTINVPGTADEEDIEKVIEALKEIAEILKNVKGSAIIVNVDAGVKQEHIDKIADAAEEIEKKYPNITVIIALDED
LC3A_28_962	LC3A	SALDEQLEATLAAAREAAARGEARVFTINVPGTADQEDIEKVIEALEEIAELLKDVPGSAIVINVDAGVKQEHIDKLAEKAEEIEKKYPNITVIIALDED
LC3A_28_963	LC3A	SALEKQLEAVLAEAEKAAAAGEAKVFTINVPGTADEADIERVIATIKRIAELLKDVKGSAIIVSVDAGVKQEHIDRLADTLEEIEKKYPNITAILALDED
LC3A_28_964	LC3A	SELEEQLKKVLEEAKEAAAKGEAKVFTITVPGTADEEDIEKVIKTIREIAELLKDVKGSAIIVSVEAGVKQEHIDKLVDTLEEIEKKYPNITAILALDED
LC3A_28_965	LC3A	SALEEQLEKVLEEAKKAAKEGKPKVFVIEVPGDADEEDIEKVIKTIKEIAELLKDVKGSAIIVEVDAGVKQEHIDKLADTLEEIEKKYPNITAILALDED
LC3A_28_966	LC3A	SRLEEEIEKALKEAKEAAEKGEAKTIVIKIPGDTTEEDTEKIIEALYEIAEILKDIKGAAILLDVEPGVSQEHIDKLADAAEEIEKKYPNVTVIIALEEE
LC3A_28_967	LC3A	SRLEESLEKALKEAKEAAKKGEAKTIVIKVPGDTTEEDVEKVIEALEEIAEILKDVKGAAILIDVEPGVSQEHIDKLADAAEEIEEKYPNVTVIIALEEE
LC3A_28_968	LC3A	MDIDEELEKALKEAKEAAEKGEPTVITIKVPGTTNEEDTEKIIEALEEIAEILKDIKGAAIIIDIEGKVKQENITKLANKAEEIEKKYPNITVIFALDEE
LC3A_28_969	LC3A	MDIDEELEEALKKAKEAKEKGEPTVITIKVPGTTNEEDTEKIIEALEEIAEILKDIKGAAIIIDIDGDVPQENITKLLNKAEEIEKKYPNITVIFELDEK
LC3A_28_970	LC3A	MDIDEELEKALEKAREAREKGEPTVITIKVPGTTDEEDTEKVIETLEEIAEILKDIPGAAIIIDIDGDVDEELITKLMNKAEEIEKKYPNITVIFALDEK
LC3A_28_971	LC3A	SELDENLEKALAEARAAAEAGEPPVIVLKVPGSDDPEDTEKVIKTLEEIAEILSGVEGAAIIIDIDGGVSPEHQNKIIDKAEEIEEKYPNVTVIIALEER
LC3A_28_972	LC3A	SELDKELEKALKEAKEAAKAGEPPVIVLKVPGSKDPEDTEKVIKALEEIAEILKDVKGAAIIIDIDGGVTQEHQNKIIDAAEEIEKKYPNVTVIIALEEQ
LC3A_28_973	LC3A	SELEKELEKALKEAKEAAEKKEPKVITIKVKGTTNEEDTEKIIEKLEEIAEILKDVKGSAIIIDVERGVKQEHIDKLADKAEEIEEKYPNITVIIALEEE
LC3A_28_974	LC3A	SKLEKKLEEALKEAKEAAKEGKPTVITIEVSGETNEEDAEKIIKAMKEIAKILKDVKGAAIIIDVEKGVKQEIIDKLLDAGEEIEKEYPNITVIFALEEE
LC3A_28_975	LC3A	SEIEEEIKKALAEAKAAAAAGEPTVITITVPGTATQEEVEKVIEALEEIAEILKDVPGSAIIIDLVGGVKQENRDKLAKAAEEIEKKYPNVTVIIALDEE
LC3A_28_976	LC3A	SEIDKAIEKALAEAKAAAAAGEPAVITITVPGSATEEEVEKVIEALEEIAKILAGVKGSAIIIDLTGGVKQEHRDKLADAAEEIEEKYPNVTVILALDEE
LC3A_28_977	LC3A	SAIEEALAKVLAEAEAAAAAGEPAVITITVPGDATEEEIEKVIEALRRVAEILKDVPGAAIIIDLDGDVSEENQQKLMEAAEEVEEKYPNITVIIALDEK
LC3A_28_978	LC3A	SSLEEELEKVLKEAKEAAAKGEPAVITVKVPGDTDEEETDRVIKALREIAEILKDVEGAAIIIDIDGGVPQEHRDRIIDEAERIEKEYPNITVIIALDER
LC3A_28_979	LC3A	SALEKELAAKIAEAKKAAAAGEPAVITIKVSGDTNEEQLAKIIETLEEIAEILKDVKGSAIIIDIDRGVDPKHKQKLIDKGEEIEKKYPNVTVIFALEEE
LC3A_28_980	LC3A	NELEKELEKKLKEAKEAAKAKEPAVITIKVKGTTNEEEAEKIIKTLEEIAEILKDIEGSAIIIDIDKGVDPELVDRLIDKAEEIEKKYPKITVIIALDEE
LC3A_28_981	LC3A	NAMEKELEEKLEEARKYAEAGEPAVITIKVPGTTNEEQAEKIIETLEEIAEILKNIKGSAIIIDIDKGVKEELKNRLIDKAEEIEEKYPNVTVIIALEEE
LC3A_28_982	LC3A	NEIKEELEKKLKEAKEAAEKGEPAVITINVKGTTNEEEADLIIKTLEEIAEILKDVEGSAIIISIDRGVDQKIRDRLIEKGEEIEKKYPKVTVIFALDEE
LC3A_28_983	LC3A	MDPREQVEELIKKAKEAAAKGEATVFTITVTSTATEEDIELITEGLKEIAEILKDVKGSAIIVDVESGVPEEYIDKIAETMEEIEKANPNVTTIIALDED
LC3A_28_984	LC3A	MDIAEQIDALIAEARAAAAAGEPRVFTLKIPSTATEEDIEKAIAGLREIGAILADVPGSAIVIDVESGVKEEHIDKLADAAEEVEAANPNVTVIIALDEE
LC3A_28_985	LC3A	SAMEERLAAALAEAKAAAAAGEATVITIEVPSTATEEDIEKAVAALKEIGEILKGVKGSAIVVDLESGVPEEHIRKLADAGEEVEKANPDVSVIFALDED
LC3A_28_986	LC3A	SHMEEALAAALAAAREAAARGEARVFTITVPATATQEDIDLAVEALEEIGEILRGVKGSAIIIDLEAGVPQEHIDKLADAAERVEERNPDVSVIFALDED
LC3A_28_987	LC3A	SETEEAAKEFLERAKKAAKEGKPEVLTLKVSSTTTPEDAKLVAETIKEAGEILKDIKGSAIIIDVESGVKQEHIDLIAKTAEEVEEKTKNVSVIIALDED
LC3A_28_988	LC3A	SEDRERAERFLAEAREAAARGEARTLVLEVSKNATQEDIEYIVEVLREAARLLAGVPGASIVVDLESGVKQEHIDKLADAAEEIEEEYPNVTVIIALDED
LC3A_28_989	LC3A	SEDQKAADAFLAEAKEAAAAGEATVLVLKVSKTATEEDIEKIVETLKEAAEVLKDVPGAAIVIDLESGVAQEHIDKLADAAEEVEEKYPNVTVILALDED
LC3A_28_990	LC3A	SANQAAADAFLAAARAAAAAGEATTLVLPVSKDATQADIDYIVDALREAAEVLAGVPGASIIIDLEAGVAQEHIDKLADAAEEVEERYPNVTVVIALDED
LC3A_28_991	LC3A	SELKARADAVLKEVKEAAAKGEAKVFVIKVPSTATDEDIDYVVEAIKEMAEILKDVPGAAIIVDLESGVKQEHIDKIADAMDEAEEKNPNLAAIIALDED
LC3A_28_992	LC3A	SELDKQLAEALAAAKAAAAAGEPAVITIKVSGKATEEDIDKVIEAMREIAEILSGIEGSAIIIDVDGKLPQELRDKLFDAAEEIEEEYPDVTVIIALDEE
LC3A_28_993	LC3A	SALEEQLEAALAEAKAAAAAGEPTVITIKVPGSANQEDIELVIEKLEEIAEILKDVPGSAIVIDLDGKLDQELRDLIIDKAEEIEEKYPNVTVIIALDEE
LC3A_28_994	LC3A	SELEKQLEEALKEAKEAAKAGKPTVITIKVPGSANEEDIEKVIKKLEEIAEILKDVKGSAIIIDLDGDLDEELRQKIIDAAEEIEKKYPNITVIIALDEE
LC3A_28_995	LC3A	SELEKQLEEALKEAKKAKEKGEPTVITIKIPGSANKEDIELVIKTLEEIAEILKDVKGSAIIIDIDGKLDEELKNLIIDKAEEIEEKYPNITVIIALDED
LC3A_28_996	LC3A	SKIDEQIKKALEEAEKAAKAGEPVVITITISKDATQEDIDKVIETMEKIAEILKDIPGSAIVIDIEAGVSQELINKIIDHAEEIEKKYPNVTVIIALDED
LC3A_28_997	LC3A	SAIDKQIEAALAQAKEAAAAGEPVVITITITSTATQADIDKVMATMEEIAEILKDIKGSAIIVNIEAGVSQELQDKIIDHAEEIEKKYPNITVIIALDED
LC3A_28_998	LC3A	MEIEEQLKKALAEAKAAAAAGEPTVITINVPGDADEEDIERVIKTMEEIAEILKDVKGSAIVIDVDGKLKQEYLDRLLDKAEEIEKKYPNVTVIIALDED
LC3A_28_999	LC3A	MEIEKELEEALKKAKEAAAKGEPVVITIKVPGNANEEDIEKVIEAMYEIAEILKDVKGSAIIIDVDGNLKQEHLDKLMDAAEEIEKKYPNVTVIIALDED
LC3A_28_1000	LC3A	SELEKQLEEALAEAKEAAARGEPVVITITVSGKADEEDIEKIIEAMREIAEILKDIPGSAIIVDIDSKLPQELRDKLFEAGEEIEEEYPNVTVIFALDEE
LC3A_28_1001	LC3A	NAIEANLEEVLAQAKEAKEKGEPVVLTIKVSGKATQEDIDKIIEKLEEIAEVLKDIKGAAIIIDIDGKVPQEFIDKIADKAEEIEEKYPNITVIIALDED
LC3A_28_1002	LC3A	NEIKKNLEEALKEAKKAKEENKPVVLTIKVSGKATEEDIELIIEKLEEIAEILKDIKGAAIIIDIDGKVKQEFIDKLLEKGEEIEKKYPNVTVIFALDED
LC3A_28_1003	LC3A	NPIEKQLEAALKEAKKAAAEGKPVVLTIKVSGTATEEDIEKIIEKLEEIAEILKDIKGAAIIIDIDGKVPQEFIDKLLDKGEEIEEKYPNITVIFALDED
LC3A_28_1004	LC3A	SELDKNLKEAIEKAKKAAEEKKPVVITIKVPGTANEEDIERVIKAIEEIAEILKDIPGSAIVVDIDGTLKQEFRDRLIDKAEEVEKKYPNITVIIALDED
LC3A_28_1005	LC3A	SELEKQIEEALAKAKEAAKKGEPVVITLKVGGDATEEDIEKLIEAMEEIAEILKDIKGSAIIVDLDSKLSQEHKDKIIDKGEEIEKKYPNITVIIALDED
LC3A_28_1006	LC3A	SALEKQLKEALEQARKAAAAGEPVVITITVGGDATEEDIKKVIEAMKEIAEILKDIPGSAIIIDIDSKLSEEHKNKLIDAAEEIEEKYPNITVIIALDED
LC3A_28_1007	LC3A	MSLIEKTKEEIKKALEQAEKGEDAFLEIEIPSTATKEEVEEVLKLIEEAAKEVSKLEGVKLYVVIDDSGSPEIHDLVVDRADEIEEKYPNVSVIIAYDDK
LC3A_28_1008	LC3A	MSVVEKTKEEAKKALEEAKKGKDAYLEIEITKETTLEEVKEINEIIEKTAKEISKIPNVKLYIVVLDDSNQENHDIMADAMDKIEAEYPNVSSIIAYTDD
LC3A_28_1009	LC3A	MSVVEKTKKEAEKAIAEAKKGKDAYLEIDITKDTTLEEVKEINEIIEKTAKEISKIKNVKLYVVVNDDSNQENHDIILDSMDKVEKEYPNVSSIIAYTDE
LC3A_28_1010	LC3A	MSVVEETKKEAEKALEEAKKGNDAYLEIKITKDTTLEEVKEIGKIIEETAKKISEIENVKLYIVVDDDSNEEKHNIILDKLDEIEKKYPNVSSIVAYTDE
LC3A_28_1011	LC3A	MSLIEKTKEEAKKAIEEAKKGEDAFLEVEITEEATEEEVKEVLEIIEETAEEISKIENVKLYIVVDFDGDQEKLDLITDGLEEIEEKYPNVSSIIAYDEK
LC3A_28_1012	LC3A	MSLIEATKKEAKAAIEEAKKGEDAFLEVTITEEATEEEVKEVLKIIEETAEEISKIPNVKLYVVIDFDGSQEKLDIITDRMEEIEKKYPNVSVVIAYDEK
LC3A_28_1013	LC3A	MSIVEETKKKIEEALKEAEKGEDAYLEVEITSEATQEEVEEVLELIEKAAKEVSKLPNVKLYVVIYDDSNQENHQLIVDAADRIEEKYPNVHVIVAYDDE
LC3A_28_1014	LC3A	SHMEERVAALIAEIEAALAKGEYVVATLTITPEDSLEEVKAAMERVGKAALEAAKKGIVDVVVDLEKGVSQEKLDAVMEAADELEKKAPKLNVVIALEEE
LC3A_28_1015	LC3A	SELDEQLEAIRKEAEEAIAKGEDVVLTLTIKGSMSDEEVREAMERLREIVLEAAKKGKVDLIIDLDASVSQEKRDIVFESADEIEEEAPNVNVIIALEER
LC3A_28_1016	LC3A	SALDKQLEAIEKEARAAIEAGEDVVLTLKITGDMTLEEVREAMARLKEIVLEGAKKGKVDLVIDLDADVTQEKRDIVFEAADEIEAAAPNVNVIIALEER
LC3A_28_1017	LC3A	SALEKQIAEIRKEAEAAIAAGEDVVLTLKITGDMSLEEVKEAMEKVSEIVLEAAKKGKVDLVIDLDADVSQEKLDVVLEKAEEIEEKAPNVNVIIALEER
LC3A_28_1018	LC3A	SELEEQIEEIEKEVEEAIEKGEDVVVTLEIKGSMSEEEVREAMERVKEIVLEGAEKGKVDLVIDVDKDVSQEKLDIVLEAADEIEEKAPNVNVIIALEER
LC3A_28_1019	LC3A	SAMEARVAAIEAEIAAAIAAGEDVVVTFTITPEDSLEEVRAAMERLKEIVLRAAKEGKVSLVVDLERGVSQEKLDVVAEKGDEIEEKAPNANVIIALEEE
LC3A_28_1020	LC3A	SHMEARVAAIEKEIKAAVAAGEEVVVTFTITPEDSLEEVRAAMARLKEIVLEAAKKGKVSLVVDLEKGVSQEKLDIVMEAADEIEAAAPNANVIIALEEE
LC3A_28_1021	LC3A	SEMEERVKEIEKEIEKAVAAGEEVVVTFTITPEDSLEEVKEAMERLKKIVIEAGKKGKVSLVVDLEKGVSQEKLDVVMEAGDEIEKEAPNANVIIALEEE
LC3A_28_1022	LC3A	SALDEELEALRAEVEAALARGEDVLLEVTIKPTDSLEEVRRKMERVKEIALEASKRGKVDVLIDVEKGVSQEKIDIVMDAAEELEEEDPSVNVIIALEEE
LC3A_28_1023	LC3A	SAAEEKVKAAREEAKEQKAKGEPIFIEISVDETTTLEDAKTIVKGIEEIAEEFKDEKGVSIIIDVDAGVSQEVIDTLADGAEKIEKKYPNVSVIIALEER
LC3A_28_1024	LC3A	SKAEKLVEEARKKAEEQKAKGEPIYIEISVDGSTTLEDAKLIVEGIEEIAEEFKDEKGVAILIDVSASVSQEVIDLLAKGAEEIEKKYPNVSVIIALEER
LC3A_28_1025	LC3A	SAAEAAVAAARAEAEAQRAAGEDIFVTITVTADTTLEDARLIVEGIREIVEEHKDEKNISIIIDVERGVSQEVIDLLADGAEEIEKEYPNVNVIIALEEE
LC3A_28_1026	LC3A	SKAEERVAKAREEALAQKAAGEPVFITIKVTADTTLEDAKTIVEGIEEIVEELKDEKGINIIIDVERGVSQEVIDTLADGAERIEEKYPNVNVIIALEEE
LC3A_28_1027	LC3A	SAAEKAIEKAREEARKQKAEGKDIYVTIEVTSSTTLEDAKTIVEGIREIVEEFKDEKNINIIIDVERGVSQEVIDTLADGAEEIEKEYPNVNIIIALEEE
LC3A_28_1028	LC3A	SALRENAEKALAEAEAAFERGEEAVVTLRVPDIPKEEAVALVRDTLERLIALSKAHGGVKISVVIEHDGDQETADAIADVAEAAEAANPNLTVILALSEE
LC3A_28_1029	LC3A	MELEKNAKEAIEEAKKLFEKGEEAVVTLNVPKIPKEEAVKKVKETLEELIKLSKKYGNKKVTVVINYDGDQETADAIADVAEEAEKKDPNLTVILALSEE
LC3A_28_1030	LC3A	AALKAAAAAALAEARAQFEAGEEAVVTLDVGDVPTAEAKAVVTAFLAELRALSAEYGGRKVSVVINYDGDQATLDAIIDAAEAAEAEDPNLTVIIAYADN
LC3A_28_1031	LC3A	SALEASAAAALAEAEAQFKAGEEAVVTLDVGDVDTETARAVVTAFLKELIALSKKYGGVKVSVVINYDGDQETLNAIIDAAEAAEAADPNLTVIIAYPDR
LC3A_28_1032	LC3A	AALEESARAALAEAEAQLAAGEEAVVTLDVGDVDTETAKAVVAAFLAALRALSARHGGAKITVVINYDGDQETLDAIIDVADAAEAADPNLTVIIAYPDK
LC3A_28_1033	LC3A	SALEAAADAALAEARAQFEAGEDAVVTLDVGDVDTETARAVVTAFLERLRALSAEHGGRKVSVVINYDGDQEGLDAIIDAAEAAEAADPNLTVIIAYADK
LC3A_28_1034	LC3A	MELEKKAREAVEEAREQAAKGEEAVVTIEVGEMPTEEAERVVRETLEELIKISREYGNVKISVVIDVDGDQETADALIDVAEEAEKENPNLTVIIALDED
LC3A_28_1035	LC3A	DALRKEAEAAVKEAEALAAKGEEAVVTLKVGKMPTEEAKAVVEEMLERLIEISKKYGNVKISVVIDVDGDQETIDALTDVAEKAEEKNPNLTVIIAIDED
LC3A_28_1036	LC3A	MELEKKAEEAVKEAEELAKKGEEATVTIDVGKLPTEEAAAIVKRALERLIEISKKYGNQKINVVINVDGDQETIDAIIDIAEEAEKKNPNLTVIVAIDEE
LC3A_28_1037	LC3A	DELRRRAEEAVKEAEEQAKKGEEAVVTIKVGKLPTEEAKRIVREALERLIKISKKYGNVKISVVIDVDGDQELVDAIIDVAEEAEKKNPNLTVIIALSEE
LC3A_28_1038	LC3A	SALQAAAEAALAEAEKQLAEGDEAVVTLDVPPTPKEEAVATVKAFLDRLIELSKKYGNKKIHVVINYDGDQETLDAIIDIAEEAEEKNPNLTVIIAYDDK
LC3A_28_1039	LC3A	SALEKDAEAALKEAEEQLAKGDEAVVTLTVKDTPTEEAVAVVTDFLKRLIELSKKYGNKKIHVVIDYDGDQETLDAIIAAAEEAEAANPNLTVIVAYNDK
LC3A_28_1040	LC3A	SALEAAAAAALAEAEEQLAAGDEAVVTLTVTDTPTDEAAATVAAFLAAARELSARYGGKKIYVVIDYDGDQDTLDALADIADEAEAADPNLTVIIAYDDK
LC3A_28_1041	LC3A	SALEADAEAALAEAERQLAEGDEAVVTLTVEDLPTEEAAAIVRAFLERLRELSREHGGKKIHVVIDYDGDQETLDALADIAEEAEEEDPNLTVIIAYDDK
LC3A_28_1042	LC3A	NALEKDAKAAIAEAEKQLEKGEEAVVTLKVPKIDKETAEKIVRETLEELIKLSKKYGNKKVHVVIDFDGDQETLDAIIDVAEEAEKADPNLTVIIAYDPE
LC3A_28_1043	LC3A	NELEKNAEEAIKEAEEQFKKGEEAVVTLKVPKIDTETAKKIVSETLERLIELSKKYGNKKVSVVIDFDGDQETLDAILDVAEEAEKKDPNLTVIVAYDPE
LC3A_28_1044	LC3A	NELKEDAEKAIEEAKEQFEKGEEAVVTINVPKIDTETAKKIVTETLEKLIELSKKYGNKKVTVVINFDGDQETLDAIIDVAEEAEKKDPNLTVIIAYDPE
LC3A_28_1045	LC3A	SALEASAKAAIAEAEAQFAKGEEAVVTLTVPNVPTEEAKAVVTATLAELSALSKAHGGRKVTVVIDVDGDQETLDALIDAAEAAEAADPNLTVIIAYDDP
LC3A_28_1046	LC3A	MELEKSAEAAIAEAKAQFAQGEEAVVTLKVPNIDTETAKKIVTETLETLIALSKEHGGQKVHVVIDLDGDQETLNAIIDVAEAAEAADPNLTVIIAYNDK
LC3A_28_1047	LC3A	SELEENAEKAIAEARKQLEQGEEAVVTLKVPDMPTEEAVRIFRETLERLIALSKEYGGKKISVVVDFDGDQETFDAIVDIAEEAEKADPNLTVIVALSEE
LC3A_28_1048	LC3A	SDLKKNAEEAIKEAEELAKKGEEAVVTINVGEIDTETAEKIVKETLERLAKISKEYGGIKISVVINFDGDQETFDAIAKAAEEAEKKNPNLTVIIAYPDK
LC3A_28_1049	LC3A	SPIEEELKRALEEAKEAVARGEEALIRLTIGKDATEEDVEKVLETMEEIAELTKSLPRVDIVVDVDSENKEEVTKKIAEKGEELEKKYPNVTVYIALSEE
LC3A_28_1050	LC3A	DATRAALEAALAAARAAAAAGEEALVTLTINKDSTDEDVDLVLETMEEIAEIGRTLPRVTIIVDVDHPNKEEVTTRIAEKGDELEARYPNVTVIIALSEE
LC3A_28_1051	LC3A	METEEALEAALAEARAAAAAGEEALITLTIDENDTEEDVELVLETMEEIAEIGKTLPSVTIIVDVDHKNKEEVTKKIADKGEELEKKYPNVTVIIALSEE
LC3A_28_1052	LC3A	SHIDEQIEKALKEAEEAKAKGEEALIELHIGKDANEEDVEKVLETIEKIAEITKDLPSVTIIVDVDNPNKEEVTKKIDEVGEELAKKYPNVTVIIALSEE
LC3A_28_1053	LC3A	SAIDKQLEAALAEARAAAAAGEEALITLTIPENATEEDVEKVLATIREIAEITKDLPATTIIVDVDNKNQEEVTKKIDEVGEELAKKYPNVTVIIALSEN
LC3A_28_1054	LC3A	SKVDEEIKKALEEAKELAAKGEEALINITINEDDTEEDVEKKLETIKEIAEINKDLPATSIIVDVDNKNKEEVTKKFAELGDELEKKYPNVTVIIALSEE
LC3A_28_1055	LC3A	SAVEEQIKKALEEAKELAAKGEEALIEIEIEEDDTEEDVEKKLKTIEEIAEINKDLPSTSIIVNVNNKNKEEVTKKFADLGDELEKKYPNVTVIIALSEE
LC3A_28_1056	LC3A	SAVDAAIAAALAEARALAAQGQEALITITVKADDTEEDVEKKLEAVREIAEITADLPAVSIVVDVDNKNKEEVTKKFAELGDELEEKYPNVTVIIALSEE
LC3A_28_1057	LC3A	SEVEKEIEEALAKAKELAAKGEEALITIKIKKEDTEEDVEKKLKALKEIAEITKDLPKTDIIVDIDNKNKEEVTKKFAELGDELEKKYPNVTVILALSEE
LC3A_28_1058	LC3A	MSIEEQLEKALEEAKEAVKKGEEALVELKINKDSTEEDVEKVLETMKEIAELTKDLPSVSIVVDVDHENKEEVTKKVSELGDELEKKYPNVTVIIALSEE
LC3A_28_1059	LC3A	MSIEEELEEALEEAREAVERGEEALIELTIDEDATEEDVELVLETMEEIAELTKDLPRTTIVVDVDHKNKEEVTKLVSEKGDRLEKRYPNVTVIIALSEE
LC3A_28_1060	LC3A	SSIDEQIEAALKEAKEAVAKGEEALVTLTLDKNATEEDLEKILETIREIAELTKSLPSVTIIVDVDNPNKEEDTKRISEVGDELEKKYPNVTVIIALSED
LC3A_28_1061	LC3A	SEVEEEIERALAEAREAVAAGEEALVTLTINEKDTEEDVEKKLETMREIAELAKSLPRVTIIVDVDSERKEEITKKVSEVGDELEKKYPNVTVIIALSEE
LC3A_28_1062	LC3A	MEVEEEIEEALAEAEEAVAAGEEALITLTIDDEDSEEDIERKLETMEEIAELAKSLPSVTILVDVDSSREEEVTKKVSEVGDRLEKKYPNVTVIIALSEE
LC3A_28_1063	LC3A	SKVEAEIKKALAEAKEAVAAGEEALVTITIDDSDSDEDVEKKLKTMEEIAELTKTLPRTTILVDIDSSRKEEISKKVSEVGDKLEKKYPNVTVIIALSEE
LC3A_28_1064	LC3A	MKVEEEIKKALEEAEEAKKRGEEALITLKIDDSDTEEDVEKKLKTMEEIAELTKDLPSVTILVDVDSSRKEEVTKKVSEVGDRLEKKYPNVTVIIALSEE
LC3A_28_1065	LC3A	NKIEEELEKALKEAREAAAAGEEVTVTLTIDKNSTEEDVEKVLETMEEIAEIAKDSPAVSIIVDVDNPNKEEVTKKIAEKGDELEKKYPNVTVLIALSEE
LC3A_28_1066	LC3A	NPLAAQLAAALAEARAAAAAGEEVTVTLTLDANSTDEDLDRVLATMEEIAEIAKDMPALSIIVDVDNPNKEEDTKRIAEKGEELEKRYPNVTVIIALSEE
LC3A_28_1067	LC3A	NALEAQLAAARAEARAAAAAGEEVVVTLTLDEDSTEADLEAVLATMRELAAIAAGSPALTIVVDVDNPNAEEWTTRIAEEGDRLEAENPNVTVLIALSEE
LC3A_28_1068	LC3A	SAIDKQLEAALKEAKEAAAKGEEATITLTIGKDATEEDVEKVLKTMEEIAEINKDLPSVSIIVDVDNENQWEVTKKVSEKGDELEKKYPHVNVIIALDEE
LC3A_28_1069	LC3A	SHIDEQLEKALEEARKAKERGEEALITLTIDENSTEEDVEKVLETMREIAEITKDLPSTTIIVDVNNKNQEEVTQKISETGDELEKEYPHLNVIIALSEE
LC3A_28_1070	LC3A	SAIDEQLAAALAEAREAAARGEELLVTLTIPADATEEDVEKVLATMEEIAEIAKDLPSVSIIVDVDTPNQEEVTKKVSEKGDELEKKYPHVNVIIALDEE
LC3A_28_1071	LC3A	MKVEEEIEKAKKEAKEAKKEGKDVVIVVKLEESDTDEEVEKKIEAIKEIGEILKDVKDATIVVEVEGEVAKKYLDKIAEVGEEIEKKYPNVTVIIALDEE
LC3A_28_1072	LC3A	SSVEEEIEKAKKEAEEARKKGEPVVVTVEFKETDTDEDIEKKIETVKEIGEILKDVPDAAIVVSLDGENAKKYLDEIAKVGEEIEEKYPNITVIIALSEE
LC3A_28_1073	LC3A	SATEKENEALLAEAKAGREAGEPVVITVVIDENDTDEDIELKLKTIEEIAEILKDVEGAAIIIDLEGERAKSHLDEVADKADELEEKYPNLTVIIALDDE
LC3A_28_1074	LC3A	SAVEEENEKILKEAKEAKEKGEPAVITIKIDESDTDEDIEKKLETIREVAEILKDVEGAAIIIDLEGEKALSRLDEVADLADELEEKYPNLTVIIALDDE
LC3A_28_1075	LC3A	SEVEEENEKILKEAKEAREKGEPAVITIEIGEEDTEEDIEKKLETIREVAEILKDVKGAAIIIDLEGELALSRLDEVAELAEELEKKYPNLTVIIALDDE
LC3A_28_1076	LC3A	SSVEEENKKLIEEAKKAREKGEPVVITVTVTDEDTEEDIKLKLETIREIGEILSEVKDAAIIIDLIGEKAKAHLPEFAKVAEEIEEKYPNVTVIIALDEE
LC3A_28_1077	LC3A	SPIEEQVEAALAELREAGARGEEAVLTITVTENATQEDIETVIAGLKEIAELAKTSGKVSVIINLDGNIPQEFIDKLADAAEEVEAANPNVTVIIALPDE
LC3A_28_1078	LC3A	SPIAEQVAAALAEAKAAAARGEEAVLTITVTEDATQEDIDTVIAGLEELAELAKTGGKVTVIIDLDGDIPQEHIDKLADAAEEVEKRNPNLTVIIALPDE
LC3A_28_1079	LC3A	SAIAEQVAAALAEARAAAAAGEEAVLTITVDENATEEDIEIVIEGLKELAELAKTGGKVSVIIDLDGDIPEEHIDKLADAAEAVEAANPNLTVIIALPDE
LC3A_28_1080	LC3A	SEIEKQIEEAIKEVKKAGEKGEEAVVEITVTEDATEEDIEKVIEGIKEIAELAKTSGKVSVIINLDGDIPEEHINKLADAAEEAEEANPNLTVIIALPDE
LC3A_28_1081	LC3A	SAIEEQVAAAKAELEAAIARGEEAVLTLTLTEDATEEDVATLVAGMKELAELAKNGKKTSIVVDLDGDIPQEHIDTIADAAEEIEKEVPNVTVIIALDEN
LC3A_28_1082	LC3A	SAVDAQIAAALAALRAAKAAGEEALLTLTLTEDATQEDVDRLIAGLEEIAELARDAARVTVVIDLDGKIPQEHIDRIADAAERIEERVPNVTVIIALDEE
LC3A_28_1083	LC3A	SAIQEQIEAAIAALREAKARGEEALLEITLTEDATQEDIDLAIEGLREIAELARDAKKVTVVINLDGKIPQEHIDRLADAAEEIEKEVPNVTVIIALDEN
LC3A_28_1084	LC3A	SEIEAQLKAAKAALEEAKAAGEEAYLEITVPETATQEDIDKVIKALKEFGELAKDAKKVSVVINLDGKIPQEFIDKLADAAEEIEEKVPNVTVIIALPDE
LC3A_28_1085	LC3A	GKLEENLKKAIEEAKEAAAKGEEVVITITVDDTATEEDLEKALKTMEEIAEITKDLPRTTIIVDLNGSRQQEKADIFGEKADELEKKYPHLTVIIALDEE
LC3A_28_1086	LC3A	SELEANLEAALAEAREAAAKGEEVVITITVKDTATEEDLERALKTMEEIAEITKDLPRTTIIVDLDGEKQQEKADIFGKHADELEKKYPHLTVIIALDEE
LC3A_28_1087	LC3A	SELEEQLKKALEEAKKAKEEGKEVTLEITVPDTATEEDIELVKETLKEIAEIAKELPSLSVVINLTGKNAQAKATELSAHAEELEKEVPNLTVIIALDED
LC3A_28_1088	LC3A	SALEAQLAAALAEARAARAAGEEVVLEITVDGTATEEDIAKLKAALAEIAAIARELPALAVVINLTGPNAQEKATILSTFAEELEAEVPNLTVIIALDED
LC3A_28_1089	LC3A	SALEAQLAAALAEARAARDAGVEATLTITVGGDATEADIAKLKATLTEIAEIAKELPRLAVVINLTGPNAQAKATEISKHAEELEKEYPNLTVIIALDED
LC3A_28_1090	LC3A	SELEESLEAALAETRAAAAAGEEAVVTITVTDEATEEDIELLKETLEEIARIGASLPRLTVIIDLEGKNQQKKADIISKFADELEKKYPNLTIIIALEEE
LC3A_28_1091	LC3A	SALDASLAAALAETRAAAAAGEEVLVTITVTDEATEEDIERLKATLEEIAEIAASLPRLTVVIDLEGENQEEKANILSEFADELEAKYPNLTVIIALEEE
LC3A_28_1092	LC3A	SALDASLEAALAETREAAARGEEVLVTITVDGSATEEDLERLKAALREIAEIAAGLPRLTVVVDLDGEKQREKADIIGAFADELEAEYPNLTVIIALDEE
LC3A_28_1093	LC3A	SALDKSLEAALAETRAAAAAGEEVLVTITITDDATEEDIEKLKETLEEIAEIGKSLPRLTVVIDLEGKNQEEKANIISEFADELEEKYPNLTIIIALEEE
LC3A_28_1094	LC3A	SELEKQLEEALKEVKEAAAAGEEVTVTIDVTDEATEEDIELLKEKLEEMAEIGKTLPRLSVIINLSGSKQQEFADIIGDFADELEAKYPNLTIIIALDED
LC3A_28_1095	LC3A	SALEKQLAAALAEVEAAAARGEEVVVTINVDDTATEEDIELLKKTLERMAEIAKTLPALSVIINLSGEKAQEKATILSDHADELEKRYPNLTVIIALDED
LC3A_28_1096	LC3A	SPLHEQLEAALAAVREAAAAGEPVTVTITVTDEATEEDLEYLEAALEEMAEIAAGLPSLSVIINLTGEKQQEFATRIGAFADELEARYPNLTVIIALDED
LC3A_28_1097	LC3A	SALEKQLAAALAEVKAAAAAGEPVTVTITVTDEATEEDIELLKETLKEMAEIGKTLPSLTVIINLSGKKAQEKATIISEFADELEKKYPNLTVIIALDED
LC3A_28_1098	LC3A	MELEESLEEALKKAREAAEAGEEVVITIKVPETATEEDLEKLKETLEEIAEITKDLPRVTVVIDLDGEGAEEKANILGEFAEKLEKKYPNLTVIIALPED
LC3A_28_1099	LC3A	SALEANLAAALAETRAAAAAGEEALIEITVTDEATEADLARLIATIEEIAEIAADLPALTVVIDLDGENAEAKANILSKAADELEKKYPNLTIIIALDED
LC3A_28_1100	LC3A	SALDENLKKALEEAKKAAAEGKEALIEITVGDDATEEDLKRLVETIEEIAEITKNLPALTVVINLEGEKAQEKADFLSKRADELEKKYPNLTIIIALDED
LC3A_28_1101	LC3A	SKLEENLEKAIKEAKEAAAKGEEALIEINVGDDATEEDIELLIKTIEEIAEINKDLPSLTIVINLDGEKAREKADIISKEADKLEKKYPNLTIIIALPED
LC3A_28_1102	LC3A	SELEENLEKALAEVKKAAERGEEVLVTINVGEDATEEDLEKLKETLEEMAEIAKDLPRLTVIINLDGEGAEEKANILGEHAEELEKKYPNLTIIIALPED
LC3A_28_1103	LC3A	SALEANLAAALAEVRAAAARGEPVTVTIEVGGDATEEDLARLKAALEEMAAIAADLPSLTVIIDLSGEGAEEKANIIGAHAEELEKRYPNLTVIIALPED
LC3A_28_1104	LC3A	SALEKNLAAALAEVKEAAAKGEEVLVTINVGGDATEEDLELLKKTLKEMAEIAKDLPRLTVIIDLDGEGAEEKANIIGDFADELEKKYPNLTIIIALPED
LC3A_28_1105	LC3A	SEVDKENEAAIAEAKAAAAAGEPAVITLTVKATDTQEDIEKKLETLEEIAEILKDLPGSAIIVDLDGKIPQEAIDKIADRGEEIEEKYPNVTVIIALDEE
LC3A_28_1106	LC3A	SRVDEDNEKALAEAREAAAAGEPAVVTLNVYETDTEEDIEKKLETLREIAEILADLPGAAIIVNFIGKIKQEHIDKVADLGEEIEERYPNVTVILALDEE
LC3A_28_1107	LC3A	SSVDEENAKALAEAEKAAAAGEPAVITITVKSTDTQEDIDKKIETMEKIAEILKDVKDAAIIIDLDGEIPQEYLDKLADKGEEIEKKYPNITVIIALDEE
LC3A_28_1108	LC3A	MKIEEEIEKALEKAKKAAEKGEPEVITLTVKSSYTEEDIEKVIETLKEIAEILKDIKGAAIVIDLDGKIKPEHLQKLADAADEIEKKYPNVTVIIALDEE
LC3A_28_1109	LC3A	SKTEEQIKKALEKAKEAAKKGEPVVITLTVTSEDTEEDIEKILKALEEIAEILKDVEGAAIIIDLDGKIPQEHLDKLADKAEEIEKKYPNVTVIIALDEN
LC3A_28_1110	LC3A	MDPEEKNEEALKEAKEAAKKGEPAVITIHVTSSDTEEDIEKTIETLKEIAELLKDVKDAAIIVDIDGKIPQEHLDKLAKEAEEIEKKYPNITVIIALDEN
LC3A_28_1111	LC3A	MDNRELNEKALKEAKEAAAKGEPAVITLHVTEEDTEEDIEEFIETLREIAELLKDVEGAAIIIDIDGKLPQEHLDKIADEAEEIEKEYPNITVIIALDEE
LC3A_28_1112	LC3A	SEIDKNLEKALKEAKEAAEKGEPVVVTITVKATDTQEDIDKIIEALYEIAEILKDVKDAAIIIDVDGKLPQEHLDKLADAAEEIEEKYPNITVIIALDEE
LC3A_28_1113	LC3A	SAIDKNIEAALAEAKEAAARGEPVVVTIKVKATDSQEDIDKVIKALYEIAEILKDVKDAAIIIDLDGKIPQEHLNKLADAAEEIEKKYPNITVIIALDEE
LC3A_28_1114	LC3A	SPIDENLAAALAEARAAAAAGEPVVVTITVSADDTQEDIDKVIATLKEIADILKDVKDAAIIIDLDGKVPQEHLDKLADTAEEIEKKYPNITVIIALDEE
LC3A_28_1115	LC3A	SAIDENLAAARAEARAAAAAGEPVVVTIRVRATDSEEDIDRVIAELREIADILKDVKDAAIIIDLDGEIPEEHLNRLMDEGDEIEEKYPNITVIFALDEN
LC3A_28_1116	LC3A	SVAEEIKKKFEEQVEEMLKSGEEKVIEVEIPGTLSLEEVKELAEYVAEKAGEAAEKIPVSIVIDVDKDVSDESIDVIADIAEKLEKEYPNVNVIIALEER
LC3A_28_1117	LC3A	SVAEKILEEFKKQVEAAIESGEETVIEVKIPGTLSDEEVEELANEVAERAGEAAKKRPVSIVIDVDKDVSQESIDIIADKAEELEKAYPNVNVIIALEER
LC3A_28_1118	LC3A	SLAEKVIKAFEKQVEAAIASGEETLIEVEVSPELSQEEVEKLAKKMAEYAKKAAEKLKVSVLVSVEKGVSQEKIDIIADEAEKVEEEYPNVNVIIALEEE
LC3A_28_1119	LC3A	STADAIIAAAKAQVDAAVAAGEETVIEVHIPGSLSQEEVKAVAEEVAALVAAAAEKVKVSLVISLDASVSQEQIDIIADIAEALEKAHPNVNVIIALEER
LC3A_28_1120	LC3A	STAEEIIKKAREQVEAMIASGEEEVIEVEIPGSLSQEEVERVAKEVAKLVAEAAKKVKVNLVIDLDASVSQEKIDIIADIAEELEKAYPNVNVIIALEEK
LC3A_28_1121	LC3A	SSLREEWEKALEEAKKEAEEGKDVLAVFKATDDMTEEDLEFLIEKIEEAAKYLESVGQNDILVDLDMPNKPELRDRLIDGVDEIQEKYPSVNIVIALEED
LC3A_28_1122	LC3A	SALREAWEKSLAQAKEEAEAGKDVVAEFTATNDMTEEDLEYLLEKIEEAAKYLSEHGQNSILVDLDMPNKPELRDRLIDGVDEIEKKYPSVNIVIALEED
LC3A_28_1123	LC3A	SARRAAWRAALAEAKALAAKGEDVVATFTATGDDTEEDVRYLVEVIREAAKYLAEKGQSSILLDIDGSLPEHLRNYLIDKADEIEKEYPSVNIVIALEED
LC3A_28_1124	LC3A	SKRKEEWEKAFEEAKELAEKGEYVVAEFKATGEDTEEDVKYLIEILEKAAEYLSKKGQSSILLDIDGKLKPELRDYVISEADKIEKKYPSVNIVIALEED
LC3A_28_1125	LC3A	SARREAWLAALAEAKERAERGEDVVLELTATGEDTEEDVDFLLEVLEEGAAYLSERGQSSILLDIDGSLPQELRDYLIDRADEIEARYPSVNIVIALEED
LC3A_28_1126	LC3A	SARKEAWEKAFEEAKKLAEKGEYVVAEFTATGKDTQEDIDYLIEVIEKAAKYLSEKGQSSILLDIDGSLPEEYRNYVIDKADEIEKKYPSVNIVIALEED
LC3A_28_1127	LC3A	SEAKKAAEEALKKAKEEAEKGEYVVAEFTITDKMTEEEVDYVLEKIEETAEYLESKGQNSILVNIDIRNRPELRDYVIDKVDEIHKKYPSVNIVIALVEQ
LC3A_28_1128	LC3A	SETDKIIAEIEKQAEEAIEKGEDALIEVTITENITLEDAKRIAEKIEKEAKRLSEKGKVSIVVSFSSESNAEQIDFFGEKAEEIEKKYPNVSVIIALPER
LC3A_28_1129	LC3A	MTAEEVIKRAEEEAEKAIKAKEDAYIEVTIPESFTKEDVERIAERLKELAKKIAEVSKVNIVVTFESEKVLPHADIFADTFEELEKEYPNVNVILALPET
LC3A_28_1130	LC3A	SEADAIIAQAEAQTAAGIAAGEDVYVDLTITGVLTEEETRRIAAAIREQAKKAAAKGKVYIVITFDKLENAAQADLMADAADEIEAEYPNVSVIIALPED
LC3A_28_1131	LC3A	SEADEIIAKAKEQVEAGIAAGEDIYVDLTIKGKMTKEETERVAEAIREEAKRGAAKGKVYIVITFDKNENAEQADLMADKADEIEAEYPNVSVIIALPEE
LC3A_28_1132	LC3A	SAAVEAAKAQIDADAEADKNEEEVFLTVNVSGTVTVEEAREIMAHVEKVVEELKDKKKISVLVNFEEPVSQEVLDTILEGGDELEEKFPNVSVIVALPEG
LC3A_28_1133	LC3A	SAAVAAAKAQIDADAAADKNEKEVFLTVNISGTVTVEEARAIMAHVAEVVEKLKDKERIDVVVNFEEPVSQEVLDTILDGGDELEEKFPNVNVYVALPEG
LC3A_28_1134	LC3A	SAAVEAAKAQLDKDAEADKDKEEVYLTVNVSGTITVEEAKEIMDYVEEIVEKFKDKKKIYVVVNANEPISQEVLDTILDGGERLEKKFPNVSVIVALPEG
LC3A_28_1135	LC3A	SAGVEEAKKQIDKDAERDKNEEEAFLNVTIKSTATVEEAREIMDHVEEEVEKLKHKKKIYVVVTFEEPVSQEVLDTVVEKGEEIEKKFPNVSVVIALPEE
LC3A_28_1136	LC3A	SSIVERAKAQIEEDAEKDKDSPEVLLNVTITGSITVEEAKEIMDYVEEVVEKLKDKEKIFVLVTAEEPISQEVLDTILERGDELEKKFPNVDVIVALPED
LC3A_28_1137	LC3A	MEIVEEARKQIREDAEKDKDEPDVLLRVRLTGEVTVEEAREIMDIVEEEVEKLKDKEKIYVLVEALEPISQEVLDEILDRGDEIEKKFPNVDVIVALPED
LC3A_28_1138	LC3A	SEIVEKAKKQIEEDAEADKNEKDVLLNVTLTGSITVEEAKEVMEIVEEKVEELKDKEKIYVVVTAEEPISQEVLDTITEKAEEIEKKFPNVSVIIALPED
LC3A_28_1139	LC3A	SALVEAAKAQIRADAEADKDEPEVLLRVTVTSEMTVEQAKEIMAEVERVVEELKDKEKIYIVVDATEPISQEVLDTIVEELDRIEKKFPNVSSIIALPED
LC3A_28_1140	LC3A	SALVEAAKAQIEADAEADKDEPEVLLRVTITSEMTVEQAREIMDHVEEVVEKLKDKEKIYIVVDATEPISQEVLDEIVERLEEIEKKYPNVSSIIALPED
LC3A_28_1141	LC3A	SSLVEEAKEKIKADAEADKDEPEVLLRVTVTSSMTVEEAKEIMDYVEEVVEEKKDKETIYIVVDATEPISQEVLDTIVEKLEEIEKKYPNVKSIIALPED
LC3A_28_1142	LC3A	SELVEEAKKKIDEDAERDKDEPEALLRVTITSEMTVEEAEEIMDHVREVVEKLKDKEKIFIVVDATEPISQEVLDTIVEKLDEIEKEFPNVSSIIALPED
LC3A_28_1143	LC3A	SPIVEKVKKKIDESYEETKDEKEVFLDVNIEEEITVEEAKEIMDYVEEVVKKLKDKEKISVVVTFDKPVSQEVLNTIADKGEEIEKKFPNVDVIIALPED
LC3A_28_1144	LC3A	SAGVEAAKAQIDADAEADKDEPEALLTATITSEATVEDVREIMEHVREIVEKLKHKEKIYVIINFEEPVSQEVLDEALRLGDEIEKEFPNVSVIVALPED
LC3A_28_1145	LC3A	SAGVEAAKAQLDADAEADKNEPEALLTANISSTTTVEDAKEIMDHVEEIVEKLKDKKKIFVLVNFEEPVSQEVLDTAVEKGEEIEKKFPNVNVIIALPED
LC3A_28_1146	LC3A	SAGVEAAKAQIDADAEADKDEPEALLTATITSEATVEDAEAIMDHIEEVVEKLKDKEKIFVIVNFEEPVSQEVLDTVAEKGEEIEKKFPNVSVIIALPED
LC3A_28_1147	LC3A	SAEVEAAKKQIDEDAEKDKNEEEVYLNVTITSSMTKEEVEEIMDHVEEVVEKLKDKKKIYVVVTFTEPVSQEVLDTALEKGDEIEKKFPKVDVIVALPEY
LC3A_28_1148	LC3A	SAMVEEAKAQIDADAEKDKNEKEIYLNVTFKKGITVEEAEEIMDHVEEVVEKNKDKEKIYIVIDFEEPISQEVLDLILKKADEIEKKFPNVDVIIALHED
LC3A_28_1149	LC3A	SAMVEAAKAQIEADAEKDKDEKEVYLNVTLKKGMTVEEAAEVMDHLEEVVEKLKDKEKIYVVVDFEEPVSQEVLDLVLERADEIEEKFPNVSVIVALHED
LC3A_28_1150	LC3A	SAMVEEAKAQIEKDAEEDKNEEEVYLNVTIKKGITLEEAKEIMDHVEEVVEKLKDKKKIYIVVDFEEPISQEVLDLILERSERIEEKFPNVSVIIALHED
LC3A_28_1151	LC3A	SAMVEKAKAQIEKDAEKDKNEEEIYLNVTFEKGMTLEEAKEVMDYVEEVVEKNKDKKKIYIVVDFTEPLSQEVIDYILEKSEEIEEKFPNVSVIIALHED
LC3A_28_1152	LC3A	SELVEEAKKEIEEDAEKDKNEKEVYLRVTITSEMTVEEAEEVMEHVEEVVEKLKDKEKIYVVVTFEEPVSQEVLDTVLERAERIEKKFPNVDVIIALPED
LC3A_28_1153	LC3A	SAGVEAAKAQIEKDAEKDKNEEEVYLNVTITSTMTVEEAKEIMEHVEEVVEKLKDKKKIYVLVTFEEPVSQEVLDTVLEMAEEIEKKYPNVSVIIALPED
LC3A_28_1154	LC3A	SANVEAAKKQIDEDAEKDKDEEEVYLNVTITSEDTVEEAKEIMEHVEEVVEKLKDKKKIYVVITFEEPVSQEVLDTVLEKAEEIEKKFPNVSVIIALPED
LC3A_28_1155	LC3A	SAEVEEAKKLIDEDAERDKDEEEVYLEVKITSSVTVEEAREIMDHVEEVVEKLKDKKKIYVVVTFEEPVSQEVLDEVLRRAEEIEEKFPNVDVIIALPED
LC3A_28_1156	LC3A	SHIDEEIERARAELEAAIAAGEDAVITIKVTGEATQEDIEKLIKALEELAELGEKHGITSIIIDVDEKVKQEHIDKLADAAEEIEAKYPNITIIIALSDE
LC3A_28_1157	LC3A	SKIEEEIARAKAELDAAIAAGEDAVITIKVTGDATEEDIEKLIKALEELAAKGEKHGVTAIIIDVDSKVKQEHIDKLADAAEEIEKKYPNITIIIALSDE
LC3A_28_1158	LC3A	SSIEKEIEEAKKKLEEAIAAGKDEVIVIKVDGTATQEDIEKLIKALEELAKLGEEHGVTSIIIDVDKDVKQEHIDKIAKAAEEIEKKYPKINIIIALSDE
LC3A_28_1159	LC3A	SAIEENIERAREEAERAIERGEPTVITIKIGGDATEEDIELAIEALEELARLGQEYGLIDIVIDVDGDVKQEHIDLIADKAEEIEKKYPKVNIIIALDDE
LC3A_28_1160	LC3A	SKIEESIAKARAEAEAAIAAGEPAVIELTVTPDATEEDVERVIKALEELAALGEKHGLLDILVNVEEGVKQEHINRIADAAEEIEKKYPKVTIIIALSEE
LC3A_28_1161	LC3A	SAVDESIAAARAAAEAAIAAGEPAVVEIVVTPDTTEEDTEKIIAALEELAARGEEHGLLDILVDVEAGVKQEHIDKIADAAEEIEERYPRVTIIIALDEE
LC3A_28_1162	LC3A	SAIEESIKAAFEELEKAIKEGKNGVITLKVPGDATEEDIERLIKALEEIAKKAEEHGINGILIDVDGGVKQEHIDRLAKAAEEIEKKYPKVTIIIALSDE
LC3A_28_1163	LC3A	SKTRKSIEEALKEAKEAAAAGEPKAIVLEVEGGITEEETEEVIEALYEIAELLADVEGSAIVINVSSGVSQENLDKIMDAAEEIEERYPNVTVIIALDED
LC3A_28_1164	LC3A	SETEKSLEEALKEAKEAAEKKEPKTIVIKIEGGITQEETDKVIEALEEIAELLKDIPGSAIVIDISSGVSQEQLNKILDAAEEIEEKYPNVTVIIALDEN
LC3A_28_1165	LC3A	SELEESIEKALKEAKEAAAKGVPATIVIKVPGGITQEETEKVIKAMEEIAELLKDIPGAAIVIDVDSGVKQENLDKLMKKAEEIEKKYPNITVIIALDED
LC3A_28_1166	LC3A	SPLEESIKEALAEAKKAAEKKEPTVITIHVPGGATEEEVERVIEAIEEIAELLKDIPGSAIIIDVDSGVPQEHLDRIIDKAEEVEKKYPNISVIIALDEE
LC3A_28_1167	LC3A	SKTEKSIEEALKKAKEAAKKKEPTVIEIYVPGGVTEEETEKVIKAIEEIAELLKDIKGSAIVIDIDSGVKQEHIDKIIEKAEEVEEKYPNINVIIALDED
LC3A_28_1168	LC3A	SPTLESIEKALKEAKEAKEKKEPTVITIYVPGGTTEEETEKVIEAIEEIAELLKDIKGSAIIVDIDSGVKQEHIDKIIKKAEEVEKKYPNISVIIALDED
LC3A_28_1169	LC3A	SETEENAEKALKEAEEAKAKGEPAVITISLPSGATEEEVELVIETMEKIAELLKDIPGAAIIVDVDSGVKEEHLNKIMDKAEEIEEKYPNVSVIIALDED
LC3A_28_1170	LC3A	SETEENAKKALEEAKKAAEAGEPALIELSLPSGATQEEVDKVIKTMEEIAELLKDIPGSAILVDIDSGVKQEHIDKLMDKGDEIEKKYPNVSVIFALDED
LC3A_28_1171	LC3A	SETEKNAEAALKEAKEAKEKGEPAVITITLPSGATQEEVDLVIKTMEEIAELLKDIKGSAIIVDVSSGVPQEHLDLIMDKADEIEEKYPNVSVIIALDED
LC3A_28_1172	LC3A	SAIEKNVEEALARAEEARKKKEPTVITIKVPDGATQEEIDLVIEAMERIAELLKDIKGAAIVIDVGGGVKQEHIDLLMEKADEIEKKYPNVNVIIALDED
LC3A_28_1173	LC3A	SSVEENIEKALEEARKAKERKEPTVITINVPSGATQEEIDKVIEAMREIAELLKDIPGSAIIINVAGGVKQEHIDKLMEEAEEIEEKYPNVSVIIALDED
LC3A_28_1174	LC3A	MATPEELAAALAEARAARAAGEPATVRIRVGGGTTPEETERVIATMREIAELLRDVPGAAILVDIDSGVPQEHIDRLLEEGERIEEEYPNVTVIFALDEE
LC3A_28_1175	LC3A	SELDKSIEKALAEAKEAAEKGEAAAVTITVPGTATEEEIEKVIKAIYEIAELLKGIPGAAIIVDIESGVSQENIDKLLEAGEEVEEKYPDVNVIFALDED
LC3A_28_1176	LC3A	SALDESIAKALAEAKEAAAAKEPAAVTLTVPGTTTPEETDRAIATIEEIAKLLKGVKGSAIIVDVEAGVSQENLNRLMDAGERVEKEYPDVSVIFALDED
LC3A_28_1177	LC3A	NNVEASSAAALAEARAAAAAGEPAVITVHVPGNATQADTDLVNATIREIADILAGIPGSAIVVDVDSGVSQANLDAIMDTGEAVEAEHPDISVIFALDEE
LC3A_28_1178	LC3A	NHIKESSEKAIEEAKKAAKEKIPTVVTIEVPGNATQEDTELVKETIREIAEILKGIKGSAIIIDVESGVSQENLDLLMETAEEVEKKYPDISVIFALDEE
LC3A_28_1179	LC3A	SELEKSIEEALAKAKEAKEKGEPTVITIKVPGDVTQEETEKVIKAMEEIAELLKDIKGSAIVIEVDSGVSQEHLDKLMKKGEEIEKKYPNVTVIFALDEE
LC3A_28_1180	LC3A	SELEKSIEEALKEAEKAKKAGEPTVITINVPGDVTEEETERVIEAMEKIAELLKDIPGSAIVINVDSGVSQEHLDRILEKAEEIEKKYPNVTVIIALDEE
LC3A_28_1181	LC3A	SELEESIKKALEEAEAAAKAGEATVITIKVPGDVTEEETEKVIKALEEIAELLKDIKGSAIVIEVDSGVSEEHLNKIIEKAEEIEKKYPNVTVIIALDEE
LC3A_28_1182	LC3A	SALEKALKAALAKAKEAAAKGEATVITITVPGTANEEDIKRVIKTMEEIAEILKDIPGSAIIIDLVGGVKEEHQKRLAEKAEEIEKKYPNITVIIALDDE
LC3A_28_1183	LC3A	SALEENLKAAIAEAKKAAAAGEPAVITITVPGDADEEDIEKVIEALEEIAEILKDIKGSAIIIDLEKGVKQEHIDKLAEKADEIEKKYPNVTVILALEEE
LC3A_28_1184	LC3A	SALEKNLKAALEEAKKAAAAGEPAVVTITVPGDADEEDIEKVIKAMEEIAEILKDIPGSAIIIDLERGVKQEHIDKLAKKAEEIEEKYPNVTVILALEEE
LC3A_28_1185	LC3A	SELEENLEKALEEAREAAERGEPAVITIKVPGDANEEDIEKVIKTLEEIAEILKDIPGSAIIIDLEKGVKQEHIDKLAEKGEEIEEKYPNVTVILALEEE
LC3A_28_1186	LC3A	SALDENLEAALAEAKAAAAAGEPTVITITVPSTADEEDIEKVKETLEEVAEILKDIPGSAIIVDVERGVPQEHIKKLAEKAEEVEEKYPNVTVLIALEEE
LC3A_28_1187	LC3A	SELEEELKKAIEEAKEKAKKGEPAVITIKVPGDANEEDIERVIETLREIAEILKDIKGSAIIIDLDGGVKQEHQDRLMKEGEEIEKKYPNVTVIFALEER
LC3A_28_1188	LC3A	SALEKSLEEAIKEAKEKAAKGEPAVITIKVPGDADEEDIEKVIETLEEIAEILKDIPGSAIIIDLDGGVKQEHQDKLMKKAEEIEKKYPNVTVIIALEER
LC3A_28_1189	LC3A	SELDKQLEEAIKEAKELAEKGEPAVITIKVPGDADEEDIEKVIETLEEIAEILKDIPGSAIIIDLDGGVKQEHIDKLAEKAEEIEKKYPNVTVILALEER
LC3A_28_1190	LC3A	SALEEQLKKALEEAKEAAAKGEPAVITIEVPGDANQEDIEKVIKAMEEIAEILKDIPGSAIIVDLDGGVKQEHEDKIAEKAEEIEKKYPNVTVILALEER
LC3A_28_1191	LC3A	SLAEESIKSLEEQAKKALESGEPTVLEVNVPSSFTQEDIESLNKAIKEQAEKLKSIPSVTIVINVESGVPQEHIVSLAKTGDEIEEKYPNVTVIIALDED
LC3A_28_1192	LC3A	SPADETIAAIKAQAAKALEEGEGAVIEVNISSELTKEDVERIAATIKAEAEKLKDLPSVSIVINVDAGVPQENIDLLAETGDEIEAKYPNITVIIALDED
LC3A_28_1193	LC3A	SLADEAIAALRAQAAEALAKGADEVLTVRITSSMSLEDVERITAAMREEAERLASVPSVTIVVDVESGVSQESIDLVAETGEEIEARYPNVTVIIALDED
LC3A_28_1194	LC3A	SLADEAIAALRAQTEAALAAGSDEVITVTITSEMSLEDVERIAEAMREAAERLASVPSVSIVVDVESGVPQEAIDLLAETGEEIEAKYPNVTVIIALDED
LC3A_28_1195	LC3A	SLAEETIKKIREQAKKALEEGDGAVIEVNISKELSDEGIDKILETIKEEAAKLADLESVSIIINVESGVSQENIDKIADTGEEIEEKYPNVTVIIALDED
LC3A_28_1196	LC3A	SVADEVIEEIRRQAEEALREGDGAVIEVNIPSTLSHEGIKRIVAEIKREAERLKHLERVSIIINVESGVSQEDIDLIADTGEEIEKKYPNVTVIIALDED
LC3A_28_1197	LC3A	SEADKVIKEIEKQAEKALKEGDGAVIVVKISKTLSKEGVEKILETIKKEAEKLKDLERVSIIIEVESGVSQEDINLIADTGEEIEEKYPNVTVIIALDEE
LC3A_28_1198	LC3A	SAAEETIAAIKKQAAAALAEGDGTVIEVKITKEMTEEDIDKIIATIKEEAAKLADVPAVSIVIDVEAGVPQENITKLANTGDEIEAAYPNITVIIALDED
LC3A_28_1199	LC3A	SAADATIAAIKAQAAKALAEGDGTVITVNITSTMTQADIDAINATIKEEAAKLADVKSVSIVINVEAGVPQENITALAETGDEIEKKYPNITVIIALDED
LC3A_28_1200	LC3A	SAADKTIENIKKQTEKALEKGDGEVIIVNITSTMTSEDIDKIIKTIKEEAEKLKDVSSVSIVINVDAGVPQEDITKLAETGEEIEKKYPNITVIIALDED
LC3A_28_1201	LC3A	SRTLKSLEEALKKAEEALKKGEEAVITVTVDGDITEEELERVLEGLERIAEIAAKSKKISIIIDLVGGVPEEFQNRIIKKAEELEKKYPNVNIIIALEEE
LC3A_28_1202	LC3A	SATKAAADAALAEAKALLAAGEEGVVELVVEGKITEEETQYVIDKLEEIAELAAKSGKISIVLDISGEVPEEHQQKLIDKADELEKKYPNVNIIVALEER
LC3A_28_1203	LC3A	SKTKENAEAALKKAKELLAAGEEGVIELKIEGEITEEETEYAIEALEEIAKLAAESGKISIIIDIDGKVPEEHANKIIDKADELEKKYPNVNIIIALEER
LC3A_28_1204	LC3A	SKTREAAERALEEAERLLEEGKEGVIVLKVEGEISEEETEYVIEALERIAELAAESGKISIILDIDGEVPEEHANKLIDKADELEEKYPNVNIIIALEER
LC3A_28_1205	LC3A	SKSKENAEKALEEAKKAAEEGEEKVIEVKVEGGITEEETKYVIEKIEKIAEIAAKNPKISIVIDISGGVAEEHKNYIIDKAEELEKKYPNVNIIIALEEE
LC3A_28_1206	LC3A	SATKKAAEAALKEAKAAAAAGEEKVIVLEVVGGVTEEETEYVIKKLEEIAKIAAENPKLSILIDISGGVAEEHQDKIIDKAEELEEKYPNVNIIIALEEE
LC3A_28_1207	LC3A	SKSLKNAEEALKKAKEAAEKGEEEVIVIKVEGGITQEEVEKVIKYLEEIAKIAAKNPKISIVIDISGGVKQEHQDKIIKKAEELEKKYPNVNIIIALEEE
LC3A_28_1208	LC3A	SKTKKSVDEALKEAKEAKEKGEEKVIEIKVYGGTTEEEVDYVIKALEEIAKLGAEKGNISIVVDIDGGVAEEHQNRIIDKADELNEKYPNVNIIIALEER
LC3A_28_1209	LC3A	SAAEAAIAALRAQVDAAIAAGEPETIVVTIPATVTVEEARAIMAAVEEEAARASGIPGTAIVVDLEEGVSEEVRRVVGERADAIEARYPNVTVIIALAEE
LC3A_28_1210	LC3A	SAVEEAIAAFRAQVAAAIAAGEPQTVVVRIPGTVTPEGARRIMEAVREEVARAADIPGLAIVIDLDGDVSPEVERIVGEAAEEIEAEFPNVTVIIALEER
LC3A_28_1211	LC3A	SAADAAIAAFRAQVDAAIAAGEPQTIVVRIGGSITVEDAKRIMAAVREEVARAAGLPGLSIVIDLGGGVSQEVIDVVGEEAERIEKEFPNVTVIIALEER
LC3A_28_1212	LC3A	SPTEEAIKKIKEQFEKAIKSGEPTAIVVEITKEITLEGAKEIMDAIEEEVEKAKDLKGLSIVIDVEEGVSQEVIDLIAERADEIEKKYPNVTVIIALEEE
LC3A_28_1213	LC3A	SPAEEAIKKAEEQFEEAIKSGEPKAIVVKITKEITKEEAEKIMKAIEEQVEKAKDIKGLAIVIDVEKGVSQEVIDLIAKKAEEIEKKYPNVTVIIALEEE
LC3A_28_1214	LC3A	SATDAAIADAKAQFAAAIASGEPTTIVVKIPKTVTLEGAKAIMDAIEAEVEKAKDLKGLSIVIDVEEGVSQEVINLIADRADEIEKKYPNVTVIIALEEE
LC3A_28_1215	LC3A	SAIDEELEKAEKEMEEAKKKGEEALITIKIPATATVEDVKRAMERLEEIVEKVKDLPSISIIVDFEAGVSQEVIDAAAEGGERIEKKFPNVTVIIALDEE
LC3A_28_1216	LC3A	SAIDAELARARAEMAAAKAAGEEALITIRIPATATLADVERAMAALREIVAEVADLPSIDIIIEFEAGVSQEVIDAAADGGEEIEKEFPNVTVIIALDEE
LC3A_28_1217	LC3A	SEIDKELERARKEAEKAKKEGKEALLEIKIPSSATLEDVEYAMERLEEIVEEVKDLPRIDIIISFEAGVSQEVIDAAAEGGERIEKKFPNVTVIIALDEE
LC3A_28_1218	LC3A	SHVEEQLEKARKEAEAALAKGEEALIEVTIPSTFTVEDVKKLMEGLKEIVEEAKDLPRISIIISFEAGVSQEVINAAAEGADEIEKKFPNVTVIIALDEE
LC3A_28_1219	LC3A	MKVEEEIKKAREELEKAKAAGEEALIRVEVTGSFTVEEAEELMEKLRELVKEAKDLPAVSIVIDVDGKVSQEVIDKIAEKADEIEEEFPNVTVLIALDEE
LC3A_28_1220	LC3A	AAVEAQIAAARAQMEAAKAKGEEALITVKVGGGTTVEDAKRLMDALEEIVAEAADLPSISIIIDVDGGVSQEVIDTIAEKGEAIEKKYPNVTVIIALDEE
LC3A_28_1221	LC3A	MKVEEQIEKAREQAEAARARGEEALIEVEIDESTTVEDARRIMEALEEIVAEAADLPAISIVVNVDEGVSQEVIDEIAERGERIEERFPNVTVIIALSEE
LC3A_28_1222	LC3A	AAAEAQIAAARAQADAALAAGEEALITVNIGGDTTVEDAERIMDALEAIVARAAGLPAISIVVDVDGDVSQEVIDTIAERGEAIEARFPNVTVIIALDEE
LC3A_28_1223	LC3A	SHVDAEIAAARAQLEAAKAAGEEALVTVTITKDTTVEDARRMMEEIERMVAEAADLPAISIIIDFEAGVSQEVIDTAIELGERIEEKYPNVTVLFALDEE
LC3A_28_1224	LC3A	SHVEEEIKKAEEEMEKAHKAGEEATITVKITGKTTVEDVEKLMEELEKIVEKYKDLPAISIIIDLSGDVSQEVIDKAAEGGEEIEEKFPNVTVILALDEE
LC3A_28_1225	LC3A	AAVDAEIAAARAAMAAAAAAGEEATITVKITGKTTLADVKRLMEALRAIVAEHAHLPRISIIIDLSGKVTQEQIDAAAEGGERIEKEFPNVTVILALDEN
LC3A_28_1226	LC3A	SHIEEEIEKAEKEAEEAKERGEEALIEVEITGEDTLEDVEYLMEKLEEIVEKYKDLPAISIVINLSGDVTQEQIDAAAEGGERIEEKFPNVTVIIALDEE
LC3A_28_1227	LC3A	AAVEAQIAAARAELAAAAAAGEEATITVTITGSTTVEDVKTLMAALRELVEEYADLPRISIIIDLSGSVSQEVIDTAADGGEEIEEEFPNVTVIIALDEE
LC3A_28_1228	LC3A	SHVDEEIERAEAQAEAALAAGEEALITVKVTKETTVEDAKRLMEALERIVERAKGLPAISIVVDVEAGVSQEVIDTIAELGERIEKKFPNVTVIIALDEN
LC3A_28_1229	LC3A	SPVDEQIAAAKAEAEQAKAEGESRVITIKVSGETTLEEAEKIAEAMEEIAEMLKDLPHQTILIDVERGVSQEVLDLLAEAAERIEKKYPNVTVIIALEEE
LC3A_28_1230	LC3A	SEIEEQIEEALKKAEEAKKEGKSEVITIKVSGKTTLEEAEKIAKKMEEIAELLKDLPKQHIIIDIERGVSQEVLDLLMKKAEEIEKKYPNVTVIFALEEE
LC3A_28_1231	LC3A	MTPEEIAKRLIEEAKAQLAAGEKVIEIDITAEEGSPENAEALVKALKEIAALANEAKGVSIIVTLDEKIPQESRDKIIKAAEEAEKEYPNVTIIIAIDEE
LC3A_28_1232	LC3A	MTPEEIAARKVAEAKAQLAAGNKVIEIDISAEEGSPENADALAKALKEIAELANKAGGVSIIVTLDSKTPQENQQKLIDTAEEAEKKYPNVTIIIAIDED
LC3A_28_1233	LC3A	MTPEEIAQRLIDEAKKKIAAGEKVIVIKITAEEAKPENVDAIVAAIKEIAALANAAGGVAIIIDLDSKVDEESRNKIIDAAEEAEKEYPNVTIIIAISDD
LC3A_28_1234	LC3A	MTPEEIAKRLIEKAKEQLAAGEKVIEIEITEEEASPENTEAIVKAIHEIAKMANEAKGVSIVINVSGKADPEVINAIMDAAEEAEKKYPNVTIIIAIADE
LC3A_28_1235	LC3A	NAVEKQIEAAKAEVEAAVAAGEEALVELTVTKETTEEDVEKIIKAMEEIAALAATLPALTIIIDVERGVKQEHIDKLADAADAIEAKYPNVTVIIALEEE
LC3A_28_1236	LC3A	NKVEKQIEEAKKKVEEAVKKGEEALVTLTVTKETNQEDIEKIIKAMEEIAELGKDLPALSIIIDVEKGVKQEHIDKLAKAAEEIEEKYPNVTVIIALEEE
LC3A_28_1237	LC3A	NAVEKQIKEAKKEVEKAVAEGKEALVTLTVTKDTTEEDVEKIIKAMKEIAELGKTLPALDIIVDVEKGVKQEHIDKLADAAEEIEEKYPNVTVIIALEEE
LC3A_28_1238	LC3A	NPVEEQLERARAEVEEAVAAGEEALVELTVTKDTTQEDVDKIIEAMEEIAELAATLPALDIIINVERGVPQEHIDKLADAADEIEARYPNVTVIIALEEE
LC3A_28_1239	LC3A	SAVEAQIAAARAEVEAAVAAGEEALVTLTVTGSDTQEDIDKIIAAMEEIAELAATLPALSIVIDVGKDVPQEHIDKLADAAEEIEERYPNVTVIIALEER
LC3A_28_1240	LC3A	SHVEEQIKEAKKEVEKAVKEGKEALVTLTVTGSDTEEDIEKIIEAMEEIAELAKDLPRLSIIIDVDASVPEEHINKLADAAEEIEEKYPNVTVILALEER
LC3A_28_1241	LC3A	MEIEKQIEEAKKKVEEAVKKGEEALVELTVDGNATPEDVDKVIEAMEEIAELGKDLPSLDIIVNVSAGVPQEHIDKLADAGEEIEKKYPNVTVIIALEER
LC3A_28_1242	LC3A	MEIEEQIERAKREVEEARARGEEALVTLKVGGDAEPEDVDKVIEAMEEIAELGKDLPRLDIIVDVSRGVPQEHIDKLADAGEEIEERYPNVTVIIALEER
LC3A_28_1243	LC3A	SAVEEQIAAARAAVKAAVAAGEEALVELKVTGETTQEDVDKIIAAMKEIAELGKDLPALDIIIDVDKDVPQEHIDKLADAAEEIEKKYPNVTVIIALEER
LC3A_28_1244	LC3A	SAVDEQIAAAKAAAKEAVAAGEEALITLTVTGDTTEADVDKIIAAMEEIAELAKDLPALDIIIDVSAGVPQEHIDKLADAAEEIEEKYPNVTVIIALEER
LC3A_28_1245	LC3A	SEVEEQIEKAKAEVEAAVAAGEEALVTLTVTENTTEEEVEKIIEAMEEIAKLAETLPALSIIIDVEKGVKEEHINKLADAAEEIEKKYPNVTVIIALEEE
LC3A_28_1246	LC3A	SAIDEQLAAAKAAAEAAKAAGEEALIELTVTSEATEEDIDKIIAAMEEIAELTKDLPALSIVVNLEKGVKQEHIDKLMEAGEEIEEKYPNVTVIFALEEE
LC3A_28_1247	LC3A	SAIDEQLAAAKKEAEEAKAKGEEVLVTLTVTADATQEDIDKVIAAMKEIAELTKDLPSTSIIVDLEKGVKQENIDKLADAGEEIEKKYPNVTVILALEEE
LC3A_28_1248	LC3A	SAIEKQLAEALAKAKAAVAAGEEVLIELTVTKDATQEDIDKIIEAMEEIAKLTASLPSTTIVINLEKGVKQENIDKLAEAAERIEEKYPNVTVILALEEE
LC3A_28_1249	LC3A	MEVEKQIEEAKKKVEEAVKKGEEALVTLTVTKDSNEEDVDKIIEAMYEIAELGKDLPSLTIIVDVEKGVPEKHINKLADAGEEIEEKYPNVTVIIALEEE
LC3A_28_1250	LC3A	SAVEEQIAAARAEVEAAVAEGKEALVTLTVTKESDEEDIEKIIEAMYEIAELGKTLPSLTIIVDVERGVKQEHIDKLIDAGEEIEEKYPNVTVIIALEEE
LC3A_28_1251	LC3A	MEVEEQIKKAKEKVKEAVAKGEEALVTLTVTKDSTEEDIEKVIEAMEEIAELAKDLPALTIIVDVEKGVPQEHIDKLADKGEEIEKKYPNVTVIIALEEE
LC3A_28_1252	LC3A	SKVEEQLKKAKAEVKAAVAAGEEALVTLTVTKDTNQEDIEKIIEAMYELAELGKDLPALSIIIDVEKGVKQEHIDKLADAGEELEKKYPNVTVIIALEEE
LC3A_28_1253	LC3A	MEVEESIKKALAEAEAAVAKGEEALVTIKVPAGITEEEVEKVIEAMEEIAEKTKSLPKTTILIDVEAGVPQEAIDKLADKGEELEKKYPHLTVILALEEE
LC3A_28_1254	LC3A	MEVEESIEKALKEAKEAVEKGEEALVTIKVPAGITEEEVEKVIEAMEEIAELTKSLPKTTILVDVEAGVKQEAIDKLADKGEELEKKYPHLTVILALEEE
LC3A_28_1255	LC3A	SEVEESIEKALAEAKAAVEKGEEAVVTIKVPAGVTEEETEKIIEAMDEIAELTASLPSTTIIVDVEAGVAQEHIDKLADKGEELEKKYPHLTVIIALEEE
LC3A_28_1256	LC3A	SALEENLERALAEVREAVERGEEAVVTITVPAGVTEEQVEQVIETMEEIAELSKSLPRTTIIVDVEAGVAQEHIDQLIDKGEELEEKYPNLTVIFALEEE
LC3A_28_1257	LC3A	SPLDENLKKAIEEVKEAVEKGEEAVVTITVPAGITEEEIEKVIKTMEEIAELGKSLKRLTIIIDVEAGVKQEHIDKLADKGEELEKKYPNLTVIIALEEE
LC3A_28_1258	LC3A	SPLEENLKAAIEEVEKAVAKGEEAVVTITVPAGITEEEVEKVIETMEKIAEIGKDLKSVTIIVDVEKGVDQKHIDKLADKGEELEKKYPNLTVIFALEEE
LC3A_28_1259	LC3A	SALDENIAAALAEVRAAVARGEEAVVTITVPAGATEEEIDRVIATMREIAELAAGLPRVTIIIDVERGVAQEHIDRLADEGERLEAEYPNLTVIIALEEE
LC3A_28_1260	LC3A	SELEKNIEAAIAEVKEAVAKGEEAVVTIKVPAGITEEEVEKVIETMEKIAELGKSLPSVTIIVDVEKGVKQEHIDKLVDKGEELEKKYPNLTVIFALEEE
LC3A_28_1261	LC3A	NKLEENLKKALEEAKKAVERGEEALIEIEIPAGITEEEVEKVIKTLEEIAELTASLKSVTVILDVEKGVSQEHIDKLADAAEELEKKYPNLTVIIALEEE
LC3A_28_1262	LC3A	NELEENLKKALEEAKKAVERGEEALITIKVPANVTEEEVKKIIETLEEIAELTKSLPKVTVIIDIERGVKQEHIDKLLDKAEELEKKYPNLTIIFALEEE
LC3A_28_1263	LC3A	NELEKSLEEALKKAKEAVEKGEEALIEIKIPAGVTEEEVEKIIETLEEIAELTKSLPSVTIILDVERGVSQEHIDKLADKAEELEKKYPNLTIIIALEEE
LC3A_28_1264	LC3A	AATDAAIAAFNAAVDAALAAGEAATITLKVSADATQADIDKINEALKANAAKLASIPGQSIIIDVAGGVAQENIDKLAEAAEEIEEKTKNVTVIIALDEN
LC3A_28_1265	LC3A	AAMEARIAAFLAAAEAARAAGEPAVLTLSIGGDATAEDVDRAIAALRRAAELLRDIPGTAIVIDVDADVAQENVDRLMAAAEEVEAATGRVTVIIALEDA
LC3A_28_1266	LC3A	SAIDEALAAFKAAAEAAKAAGKPSLLELEVPGDTTAEDVDRINATMKEEAEKLKDIKGTAILISIDSDLAQENRDKLIDTAEEIEKKNPNITVIIAIEDE
LC3A_28_1267	LC3A	SAIEKAIKEFEKQAEEALKKGEPSLLELEVSGKATQEEVDKINKTLEEQAEKLKDIKGTAILISVDSKLKQENLDKLIDTAEKIEEKYPNITVIVAIEDE
LC3A_28_1268	LC3A	SAIDKAIAAFKAQAEAALAAGEPALLELEVSGKATEADVDKINATLKAEAARLADIPGTAILISIDSKLKEENRNKLIDTAEEIEAAQPNITVIIAIEDE
LC3A_28_1269	LC3A	SAIEAALAAARAAAEAARAAGEPAVIRITVPAGATAADIDRVEAGLREIAAILAGVPDQAIVIDVEAGVAQEHIDRLADTAEAIEAAHPNVTVIIALDED
LC3A_28_1270	LC3A	SEIEKELEKAKAAALEAKAAGEPAVITITVPGGATQEDIEKVKKGLEEIAKILSSVPDQAIIIDVESGVKQEHIDKLADKAEEIEKKYPNVTVIIALDED
LC3A_28_1271	LC3A	SAIDEELARAMAAAEEAVAAGEPAVITIHVPGGATEEDIEKVIAGLEEIAEKLSSVPDQAIVIDVDSGVKQEHIDKLVDAAEEIEEKYPNVTVIIALDED
LC3A_28_1272	LC3A	SAIDASIAAALAAAEEAKARGEPAVITITVDGNATQEDIDKVIAAIEEIAELLKDVPDQAIVVNVDAGVAQENIDKLADAAEEIEEKYPNVTVILALDED
LC3A_28_1273	LC3A	SNIEEEIEKAKEEAKKAVEEKKPQVITIKIDGNATQEDIEKVIEAMEEIAELLKDIPNQAIVIDVDKGVKQENIDKLIDAAEEIEKKYPNVTVIIALDED
LC3A_28_1274	LC3A	SHIEEELKKAREEAKAAVAAKEPQVITITVDGNATEEDIEKVMEAMEEIAELLKDVKDQAIVINVNKGVKQENIDKLADKAEEIEKKYPNVTVILALDED
LC3A_28_1275	LC3A	SPLDKSLAAALAKAKEAKAKKESAVITIDVPGTATQEDIDKVIAALEEIAEILKDIPNQAIVINVDGKVPQEYIDKIADKAEEIEKKYPNITVIIALGEE
LC3A_28_1276	LC3A	SAIDESLKKALEKAKEAKKKKESAVIEIDVPGDATEEDIDKVIKTLKEIAEILKDIPNQAIVVNVDGKVPQKYIDKIADEAEKIEKEYPNITVIIALGEE
LC3A_28_1277	LC3A	SEIDKSLAAALAAAKEAKAKGESAVITIKVPGTATEEDIAKVIATLEEIAEILKDVPNQSIVIDVDGKVPQEYIDKIADKAEEIEKKYPNITVIIALGEE
LC3A_28_1278	LC3A	SALDKSLAAAKAEAEQAKANKESAVITIKVPGTATEEDIEKVIKALEEIAEILKDIPNQAIVVDVDGKVPQEHIDKIADKAEEIEEKYPNITVIIALGEE
LC3A_28_1279	LC3A	SEIEENIKEAIAKAKEAKAKGEPAVIEIKVPGNATEEEIKKVIEGLKEIAEILKDIPNQAIIIDVDSGVKQEHIDKLADEADEIEKKYPNVTVIIALDED
LC3A_28_1280	LC3A	SEIEKEIEAALKKAEEARKKGEPVVVTIKVPGNATQEEIEKVIEGLEKIAEILKDIPGQAIIIDVDSGVKQEHIDKLLDKAEEIEKKYPNVTVIIALDED
LC3A_28_1281	LC3A	SEIEEEIERAIKEAKEAKEKGEPAVIEIEVPGDATEEEIEKVIKGLEEIAEILKDIPNQAIVINVDSGVKEEHIDKLVDKAEEIEEKYPNVTVIIALDED
LC3A_28_1282	LC3A	SELDESIAAALAAARAAAAAGESAVITIRVPGGATEEEIEKVIEALREIAAILADVPDQAIVIDVDSGVAEEHIDKLADAAEEIEKEHPNVTVIIALDED
LC3A_28_1283	LC3A	SELDESIEKALEEAKKAKEAGESAVIEIHIPGGATQEEIEKVIETLYEIAEILKDVKDQAIVISIDSGVKQEHIDKIADAAEEIEKKYPNVTVIIALDED
LC3A_28_1284	LC3A	SPLDESLAAARAAAEAAAAAGEPAVITIKIPGGATQEEIEKAIATLEEIAEILKDVPDQAIVVDIDSGVEQEHIDKIADKAEEIEEKYPNVTVIIALDED
LC3A_28_1285	LC3A	SEIDKNIEKAIEEAKKAVEEGKSAVITINVPGNATQEEIDKVIEAMKEIAEILKDVPNQAIVVNVDGGVKQEYIDKLADAAEEIEKKYPNVTVIIALDED
LC3A_28_1286	LC3A	SEIEENLKKALEEAKKAVAEGKPAVITIKVPGNATEEEIEKVKEAMKEIAEILKDVKDQAIVIDVDGGVKEEHIDKLADAAEEIEKKYPNVTVIIALDEE
LC3A_28_1287	LC3A	SEIEESIKKALEEAKKAVEKGESTVIEINVPGNATQEEIEKVIEALEEIAEILKDVPNQTIVINVGGGVPQEHIDKLLDKAEEIEKKYPNVTVIIALDEE
LC3A_28_1288	LC3A	SEIEKNIAEALKEAEKAKKEGKPVVITIKVPSGASEEEIAKVIEGLEKIAEILKDVKDQAIIIDVDSGVAEEHINKLADKAEEIEKKYPNVTVIIALDED
LC3A_28_1289	LC3A	SAIEKEIAKALAEAKKAVEKGEPVVITITIPSGATEEEIAKVIKGLEEIAKLLSSVKDQAIVINVESGVKEEHINKLADKAEEIEEKYPNVTVIIALDED
LC3A_28_1290	LC3A	SEIEEEIERAIEEAKEAKAKGEPVVITIKVPSGATQEEIEKVIEGLEEIAEILSDVKDQAIIIDVDSGVKQENIDKLADKAEEIEEKYPNVTVIIALDED
LC3A_28_1291	LC3A	SALEKSIEKALKEAKEAKKKGESKVIILEVPGDATEEEIEKAIKTLEEIAEILKDVKDQAIIVDVDGKVPQEYIDKIAEKAEEIEKKYPNVTVIIALDEE
LC3A_28_1292	LC3A	SAIEEELKRALEEAERARKEGKQQVITVRVPGNATQEEIKLVIEGLEKIAEVLKDVPNQTIVVDVDAGVPQEYIDLLADKAEEIEKKYPNVTVIIALDED
LC3A_28_1293	LC3A	SEIEKNLEEALARAKEAVAAGKQEVIEVNVPGDATEEEIEKVIEGLEEIAEVLKTVPNQSIIINVDAGVPQEYINKLADKAEEIEKKYPNVTVIIALDED
LC3A_28_1294	LC3A	SPIEEELKKALERAKKAREEGKQEVIVVKVPGDATEEEIEKVIEGLEEIAEVLKDVENQTIIIDVDAGVPQEHIDKLAKKAEEIEKKYPNVTVIIALDED
LC3A_28_1295	LC3A	SEIEKNLKEALAEAKKAKAEGKQVVITVKVPGDATQEEIELVIKGLEEIAKVLEDVPNQTIIIDVEAGVKQEHIDLLADRAEEIEKKYPNVTVIIALDED
LC3A_28_1296	LC3A	SALKEQLDKVLEEAKKAAERGEPVVLTIKVPGDANEEDIDYLIEKLKEIAEVLKDVPGSAIIIDVDAKLKQEHLDKIMEAAEEIEEKYPNVTVIIALEEP
LC3A_28_1297	LC3A	SALKEELDKVLKEAEEAAKKGEAAVFTLKVPATADQEDIDYVIETMRKIAEKLKDVKGSAIIIDVEAGVKQEFIDKLADEAEKIEEKYPNVTVIIALEEE
LC3A_28_1298	LC3A	SPLREELEKVLKEAKEAAAKGEATVFTLKVTADADEEDIDYVIETMEEIAELLKDVPGSAIIVDVEAGVPQEHIDRLADKAEEIEKKYPNVTVIIALEEE
LC3A_28_1299	LC3A	MSLEEKLEEAIKKAKEAAAAGEAAVITIEVPGDADEEDIEKIKEALEEIAKILKDIPGSAIIIDIDKDVKEEHITKLMEKGEEIEKKYPNVTVIFALEER
LC3A_28_1300	LC3A	MSLEEQLEKAIEEAKKAAEKGEATVITIKVPGDADEEDIEKIIKALKEIAEILKDIPGSAIIIDVDADVPQEHITKLAEAAEEIEKKYPNVTVIIALEEP
LC3A_28_1301	LC3A	SALAEALEKVIAEAKKAAAAGEAKVFTIKVPGDANQEDIDKVIEAMKEIAEILKDVKGSAIIIDVDANLKQEHLDKLAKAAEEIEKKYPNVTVIIALEEP
LC3A_28_1302	LC3A	MSIEEKLEEALKRVKEAAEKGEEVVVTVDITAEEAEENLELILEGLKRLGEEASKAPGAVIIVDLDDDVDEENRNKIIDTADEIEEKYPNVTVIIAIEDD
LC3A_28_1303	LC3A	SALAAQFAAARAEVEAAAARGEPVVVTIDITAEQAETELDTILAQLRALGEVASRAPGATIIVDLDEDVDPENRTRILDTMEEIEERYPNVTVIAAIEDK
LC3A_28_1304	LC3A	SSLEKKFEEAIKKIEEAAKKGEPVVVTIDITAEEAEKELEKILELLEKLGEVASKAPGAVIIIDLDSKVKPENRKKIMDKAEEIEEKYPNVTVIIAIEDD
LC3A_28_1305	LC3A	SKLKKQFEEAKKKVEEAAAKGEPVVVTIEITAEEAEKELEEILELLEELGKVASKAPGATIIIDLDENVKPELQQKILDTAEKIEEKYPNVTVIIAIEDN
LC3A_28_1306	LC3A	SALRERFEAAIAEAREAAAAGEPVVVTVDISAEELREHLEEILELLERLGEVASEAPGATIIVDVDGSTPAEDLAKLGKRLEEIEKKYPNVTVIIAIRDE
LC3A_28_1307	LC3A	SPLRERFEAAIAEVRAAAAAGEPVVVTVDISAEELEEHLEEILELLDRLGEEASKAPGATIIVDVDESTKPENLKKLGERLEEIERRYPNVTVIIAIRDN
LC3A_28_1308	LC3A	SAIDERFAAAIAEARAAAAAGEPVVVTVDITAEEAEEELDTILAKLEELAAEASKVPDAVIIVDVDEKVKQENLTKIAKKAEELEKKYPNVTVIIAISDE
LC3A_28_1309	LC3A	SRLEERFEAAIKEAEEAAKKGEEVVVTIDITAEEAREHLEEILELLERLAEVASKVPNAVIIIDVDEKVPQEELDAITDKADELEEKYPNVTVIIAISDE
LC3A_28_1310	LC3A	TPIEERLAAARAEAEEAAARGEPVVVTIPITAEEAEKNLELILAGLEELGEVASRVPDAAIIIDVDEKVDPEHLTKIAERAEEIEERYPNVTVIIAIEDN
LC3A_28_1311	LC3A	TPIEEKLAAAIAEAEAAAKAGEPVVVTVDITAEEAEKNLELILEGLERLGEVLSKVPDAAIIIDVDEDVDPEHLKKIADRAEEIEEKYPNVTVIIAIEDK
LC3A_28_1312	LC3A	SKLKKQFEEAIKEVEAAAAAGEPVVVTIDITAEEAEKELEEILKLLEELAKVASKAPGATIIIDVDEDVKPENLKKIAEKAEELEKKYPNVTVIIAIEDK
LC3A_28_1313	LC3A	MKIEEQFKKAIEKVKEAAKKGEPVVVTIEITAEEAKEHLEEILEKLEELAKEASKAPGAVIIIDVDENVPAENLKKIVDKAEELEKKYPNVTVIIAIEDK
LC3A_28_1314	LC3A	MSIKEQFEKAIKEVKEAAEKGEPVVVTIDISAEDAEKHLEEILKLLEELAEEASKAPGATIIIDLDEKVDPENQQKIIDKGEELEKKYPNVTIIFAIEDN
LC3A_28_1315	LC3A	MKLEERFKKAIEEVRKAAAAGEPVVVTIEITAEEAKENLEKILELLEELAKEASKAPGATIIVDLDENVPAELRKKIADKADELEKKYPNVTVILAIEDK
LC3A_28_1316	LC3A	SHIEKQLEKAEKEAEEAAAKGEDILLEVEVTGDTTLEEAEYMMDRLEEIAEKYAPKHKIDIIINVDGDVSQEVIDLIADRAEEIEEKYPNVTVIIALDEN
LC3A_28_1317	LC3A	GSIEKELEKARKEAEEAAAKGEDILLEIKITGSTTVEEAEEMMEELEKIAKKYAPTHKISIIIDVDGSVSQEVIDLIAEKGEEIEEKYPNVTVIIALDEN
LC3A_28_1318	LC3A	GSIEAELARARAEADAAAAAGEDILLEVKVTGSTTLEEALALMEELERIAERYAPTHKVSIVIDVDGGVSQEVIDAIADKGEEIEERYPNVTVIIALDEN
LC3A_28_1319	LC3A	SSVEKELAKAEKQAEEQAAKGEDITITVKVSGKTTLEEAKKLMEGLEKIAEKYAPERKVNIIIDLDGKVKQEVIDLIAKKAEEIEKKYPNVTVIIALDEE
LC3A_28_1320	LC3A	SEVEKEYEKAREQAEKQAALGEDITITVKVSGKMTKEEAEELMDKLEEIAEEYAPERKVNIIIDLDSKVKQEVIDLIADKAEEIEEKYPNVTVILALDEE
LC3A_28_1321	LC3A	SHVEEELAKAKAEAEEQAAQGEDITITVKVSGSTTLEEALALMEGLREIVEKYAPTRKVHIIVDLDGGVKQEVIDAIAEKAEEIEKEFPNATVILALDEE
LC3A_28_1322	LC3A	SRVEEELARAEAAADAAAARGEDILLEVEISGDTTLEEAERLMERLEEIAARYAPERKVSIVINLDGDVKQEVIDLIAERAEEIEERYPNVTVILALDEE
LC3A_28_1323	LC3A	SHIKEELEKAEKEAEEQAAKGEDITLTVKITGSTTLEEAKEMMEKLEEIAEKYAPKRKVNIIIDLDGKVKQEVIDLISEKAEEIEKKYPNVTVIIALDEE
LC3A_28_1324	LC3A	SHIEEELAKARAEAEEQAAKGEEITLTVEISGETTLEEAEEMMEALEEIAEKYAPKRKVNIIIDLDGGVAQEVIDLIAEKAEEIEKKYPNVTVIIALDEE
LC3A_28_1325	LC3A	SHIEEELERAEKEAEEALAKGEPALLEITVKPTTTVEEAEELMERLEEIIAKYAPKQKISVIINVESGVKQEVIDVIAEKAEEIEEKFPNVTVIIALDED
LC3A_28_1326	LC3A	SHIEKELEKAEKEAEEALAAGEDALITIKIKPTTTVEEAKELMEKLEEIVEKYAPKQKISIIIDVESGVAQEVIDVIAEKAEEIEEKYPNVTVIIALDED
LC3A_28_1327	LC3A	SELEEQLEKQRKEALELAEKGEDVLIEVTITPETTLEEAEELMEKLRELVKEVAPKVKVSIVVDVEGGVSQEVIDAIAEKADEIEKEYPNATVIIALDED
LC3A_28_1328	LC3A	SHIEEELAKARKAAEEALAKGEEALIEVNVTGSTTLEEAEELMEKLKEIAKKYAPKIKVSIVINLSSSVSQEVEDLIAEKAEEIEEELPNVTVIIALDED
LC3A_28_1329	LC3A	SHIEEELAAAEAAAEEALARGEEALIEVKISGSTTLEEAEELMERLEEIVRRYAPEIKVSVVIDLSSSVSQEVIDLIAERAEEIEERYPNVTVIIALDEE
LC3A_28_1330	LC3A	SHIEEQLEAAEKAAEEALAKGEDALIEVEISGSTTLEEAEELMERLREIAKKYSPKIKVSIVINLSSSVSQEVIDLIAEKAEEIEKELPNVTVIIALDEE
LC3A_28_1331	LC3A	SHIEEELERAEKEAREALERGEDVLLEVKITGSTTLEEAEYMMEKLEEIVEEVAPHRKVSIVIDVDSSVSQEVIDLIAEKAEEIEEKYPNATVIIALDED
LC3A_28_1332	LC3A	SHIEEQLAAAKATAQEQLAAGEDVVIEVTFTGETTLEDAEYAMEKLEEIVKEVAPKTKVSIIINVDGGVSQENIDLIAEKADEIEKKYPNATVIIALDEE
LC3A_28_1333	LC3A	SHIDEELEKAREEAERQVAAGEDVVIEVEITGETTLEEAEYMMERLEEIVEEVAPKTKVSIIIDVDGEVSQEVIDLIAERADEIEKKYPNVTVIIALDEE
LC3A_28_1334	LC3A	STADKIIAEANAQIKAVAASGKPSVIVVDIPGSMTAEEARRVATAVKEAAKKEKLPKGTAIIFSFDASVSQEVIDVVADEAEELEKEVPGITVIIALDEN
LC3A_28_1335	LC3A	SLAEEIIEEAKKKLREVAEKGEPEVIEIEIPGSVTPEEARRIMDAILETAKELKLPKGTAIVINLDADVSQEVIDVVAEGAERIEEEVPGVTVIIALDEN
LC3A_28_1336	LC3A	SIAEKIIEEAEKKIKEVAESGKPEVIEIEIPGSITEEEAKEIMDAILETAKKYKLPKGTAIIINVDADVSQEVLDVLAEGAERIEKEVPGVTVIIALDEE
LC3A_36_1337	LC3A	MVVIVLSAASEEVRAAEEAHYRAKGATVFAVAVEDLDEATKEEILAVVKAAGPDADIIIVAVAETEEGLAKVLKKASELADYIEEETGRTVIIEVDLVEK
LC3A_36_1338	LC3A	MEVIVASSKREEVEKATEEANKKGADLKLIFTKETTVEEIEENLELILEKAKNISSLIIDIDADTEEELLEKIKVASEMADKLEKEKGVTVIISYDVDEK
LC3A_36_1339	LC3A	MKVITATSEKEDIEKATKKANEEGADLRVVFTPEDTVEEIREALELVLELSKNISSVIVDLDAATQEELMKKLKVASEVADKIEEKNGKTVIIAYDVVEP
LC3A_36_1340	LC3A	QKVITATAKEEDIKKATAKANAEGADLRLEFSPETTVEEIEKALNLVLELSKNISNIIIDLDAKTQEELQKKLVVASKVADKIEKENGKNVIIAYDVVEP
LC3A_36_1341	LC3A	MKVIVATAEEEDIKKAAEQANKEGADLEVVFTPETTVEEIRKALELVLELSKNISNIIIDLDAETEEELLKKLKVASEVADKIEKENGKNVIIAYDVVEP
LC3A_37_1342	LC3A	MEKDIAVGVANTEEGVELLKKELERLKKERNWETKVIRLPETATETELVEAAEAEMERIAAEIAKKEGMKAKVSSIIEIEKNPKDGKPIVIVYALVTLTP
LC3A_37_1343	LC3A	EEKWVIVVVANSEEAYEKAKKEAEKEAKAIGAELRTKLLPETATEQELIDAAEELAKEVAEEIAKKTGKEVESSSIIEVDRDEETGEIVVTKYVLLTIKP
LC3A_37_1344	LC3A	MEKWVIVVVANSEEAYEEAKKEAEKEAEAIGAELITKLLPEDATEAELIDAAEELAEKRKEEIRKKTGKEVKSSSIIEVDRDEETGDIVVTKYVLLEILE
LC3A_37_1345	LC3A	EEIDVIIVVANDEETFEKYKKEAEEEAEKLNAELIAELLPESATVQELVDKAEELAEEKVKEIEEKSGKEVESSSIIEIEKDEETGKYAVILYVLITLKE
LC3A_37_1346	LC3A	MERLLIVAVGRTEAALEKVRPTLERLAARSGAEVRTVVAPADATETELLERAEEEVEEIKEELEKETGKKIKSSTIFSVERDPETGETVVIAYSLLEEVE
LC3A_3_1347	LC3A	MKELIEAAVARLRAAGFSEEVLAAARAAMEALAALGHEEGIERLTEVLLRHRDAPPEHLVEALRNLTAELERNPDLTEEEVRELIELFDSELEIEPLEEE
LC3A_3_1348	LC3A	SEELIEKQVERLREAGFSEEVIEAARRLLELLAKKGHEKAMERVVEVLLKHKDAPEEKIIEALNNAARELEENPNATEEEVEELIKLLENDLEIEPIEEE
LC3A_3_1349	LC3A	MEELIEELVERLREAGFSEEVVEAARRLLEALAELGHEEAMERVVEVLLEHKDAPEELIVEALEAATREVEENPDLTEEEVEELVKLLEAELEIEPLDEE
LC3A_3_1350	LC3A	SEELIERLVERLREAGFSEEVIAAARRLLELLAKKGHEEAMERVVEVLLEHKDAPEEHIIEVLNNAAAEVEANPNLTEEEVEELIKLLDNDLEIEPIEEE
LC3A_3_1351	LC3A	MEELIEEAVERLREAGLSEEVIEAAREALEALAEQGHEEAILALTETLLKHKDAPEEDLIEALKNLTEELKANPNLTEEEVLELVKLFDNELAIEPLDEE
LC3A_3_1352	LC3A	MEELIERAVERLREAGLSEEAIAAARAAMEALAAQGHEEAIERLTEVLLKHKDAPEEHIIAALNNLTAELKANPNLTEEEVLELVELFDADLAIEPLEEE
LC3A_3_1353	LC3A	MEELIKEAVERLKAAGLSEKVVEAAERAMKALAKQGHEEAIKLLTEALLKHKDAPEEHLIKVLENLTKELEANPNLTEEEVKELVELADNDLAIEPLEEE
LC3A_3_1354	LC3A	SEELIEEQIERLREAGFSEEVLEAARAAFEGLAAQGHEEGIELLTEALLKHKDAPEEKKLRVLNNLLAEVQANPNLTQEEVEELVKLADLDLAIEELDEE
LC3A_3_1355	LC3A	SEEHIAAQVARLAAAGFSPEVLEAARAAFEALAAQGHQEGIDRLTDALLANKDAPDEKLLRALANLLAELQANPNLTQEEVDALIKLVENDLEIEELEEE
LC3A_3_1356	LC3A	MKELIEKALERLRKAGFSEEVLKAAREAFEALAEQGHEEGIERLTEALLKHKDAPEETLLRALENLLRELKENPNLTQEEVEELIKLVDSELAIEELEEE
LC3A_3_1357	LC3A	MDAAIEAMLAELRAAGHSDETIAAAERAARALAARGYEAALETFIALMRELAHLPDELLLALAEDVLRAVEEEDLSEEELIEFIRSEARVARNEAEIEEL
LC3A_3_1358	LC3A	MEELVEETLKYLREAGKSEETIEAVRKAAEALIEKGYEEALKTFLELMKELKDLPDELLLAFAEDVLKAVTEEDLSEEELIEFIKEEARIARNEAEIIEL
LC3A_3_1359	LC3A	MEELRAETLAFLRAQGKSEETLEAVARTLDALAARGYEAAAREFVALLRELADLPDELLLAFAEDVLEAVTKKDLSEEELIAFIREEAAVARHEAEIEEL
LC3A_3_1360	LC3A	SDELIEETLKFLKEKGKSEETLKAVRETLEALKEKGYENAAKTFVELLKELADLPDELLLDLAEDVLKAVKEKDLSEEELIEFIKNEASVARNEAEIEEL
LC3A_3_1361	LC3A	MEELIEETLAFLREAGKSEETLEAVRETLLALKERGYEEAAKTFVELLRELKDLPDELLLAFAEDVLEAVTKEDLSEEELIEFIKEEAAVARHEAEIIEL
LC3A_3_1362	LC3A	MEELIEETLAFLREQGKSEETLEAVRETLEALRERGYERAAETFVALLRELADLPDELLLAFAEDVLRAVTEEDLSEEELIAYIESEAAVARSEAEIEEL
LC3A_3_1363	LC3A	TEALIEATLAALRAAGKSEETIAAVREAMTALAEKGYEEALKVFAEELLAMADLPDELLLEFARDVLAAVEAGKLSEEELIEFIKSEAAVIRSEAEIEEL
LC3A_3_1364	LC3A	AEALIEETLAFLRAQGKSEETIAAVRAALEALREAGYLEALEVFAELLREMADLPDELLLAFAEDVLAAVEAGELSEEELIEFIKSEAAVIRSEAEIEEL
LC3A_3_1365	LC3A	MEEEIEELLKYLKSKGKSEETLKAVRETLEALIEKGYYEAARTFIELMRELSHLPDELLLDLAEEVLEKVKTEDLSEEELIEYIKSLARIALNEAEIEEL
LC3A_3_1366	LC3A	MEEKIEELLEYLKKEGKSEETLEAVRKTLEALIEKGYEEAAETFIELMKKLSHLPDELLLDFAKEVLEKVENEDLSEEELIEFIKEEAKIAENEAEIIEL
LC3A_3_1367	LC3A	MEERIAATLARLRAAGRSEETLEAVRRAAEALAEKGYEEALETFLALMLELAHLPDELLLWFAEEVLAAVEAGELSEEELIEFIREEARVARSAAEIEEL
LC3A_3_1368	LC3A	MEEEIEKTLKKLKELGKSEETLEAIRRAAEALLEKGYEEALKTFLELMLELAHLPDELLLWMAEEVLAAVEAGELSEEELIEFIKREATVARNEAEIEEL
LC3A_3_1369	LC3A	MEEKVKEALEFLREAGKSEETIKAVEKALKALIEKGYEKAAEEFIKLLKELKDLSDEILLNFAEDVLEAVENEDLSEEELIEFIKEEARVARNEEEIEEL
LC3A_3_1370	LC3A	MEEEKAATLAELKAAGKSEETIAAVEKTLDALIEKGYEEAAKTFMELLKELKDLSDEILLAFAEDVLKAVEEEDLSEEELIKFIKEEATIARNEQEIIEL
LC3A_3_1371	LC3A	MEEEKEETLEFLREEGKSEETIEAVRRTLEALIEKGYEEAAKTFMELLKEMKDLSDEILLAFAEDVLRAVTEEDLSEEELIEFIKNEAKVARNDEEIIEL
LC3A_3_1372	LC3A	MEEEIEETLEYLREKGHSEETIEAVREALEALKEAGYEEALKTFIELMKRLAHLPDELLLWFAEDVLRAVTEEDLSEEELIEFIKREARIAESEAEIIEL
LC3A_3_1373	LC3A	MEEKIKELLEFLKEKGKSEETLEAVRKALEALAEKGYEEAAETFIELMKELEDVPDELLLYFAEDVLEAVTEEDLSEEELIEFIKEEASVVRNESEIIEL
LC3A_3_1374	LC3A	TEEKIAELLAFLAAQGKSAETLAAVEAAARALAAKGYEKALETFIELMKELADVPDELLLWFAEEVLRAVTEEDLTEEELIEFIKNEATVVRNEAEIEEL
LC3A_3_1375	LC3A	SEELIEETLAYLREKGKSEETLEAVRRAMEALAEKGYEEALKTFAELLKEMEDLPDEILLDFAEDVLEAVENEDLNEEELIEFIKEEARVARSEGEIIEL
LC3A_3_1376	LC3A	AEELIEETLAFLREKGASEETLEAVRRAMEALAEKGYEEALKTFAELLREMADLPDELLLDFAEEVLEAVENEDLDEEELIKFIKEEARIARSESEIIEL
LC3A_3_1377	LC3A	GEELLEEAKKILEEQGRSEETKKAALETLKALLEKGYFNAAETLIELLKESEDLSDENLLAFFEDILRAVTEEDISEEELIKLIKEEFEIAKNDEEIEEL
LC3A_3_1378	LC3A	GEEMLEEARKILEAQGRSEEVIEAALETLKALLEKGYFEAAKTLIELLKESEDLSDEELLWFFEEIKRAVTEEDLSEEELIELIKEEFRIAKSAEEIIEL
LC3A_3_1379	LC3A	GEELLERAREILEEQGRSEEATEAALETLRALLERGYEEAAETLVELLEESEDLSDEELLAFFESVLRAVTEEDLSEEELIELIKEEFEVAKNAEEIEEL
LC3A_3_1380	LC3A	GEEKLEEARKILEEQGRSEEVTKAALETLKALLEKGYEEAAETLIELLKESEDLSDENLLWFFEEVKRAVTEEDISEEELIKLIKEEFKIAKSAEEIIEL
LC3A_3_1381	LC3A	MEELLERLREILEEQGRSEETIEAALRLLRALLERGFLEAAETVIEKVEESEDLSDENLLWIFEEVLEAVENEDLSEEELIELINELFRVAKSDEEIIEL
LC3A_3_1382	LC3A	MEEEVEELLKELKEAGHSEETIEAVREALEALIEKGYEEAAKTFIELVREMIDLPDELILEFAEDVLELVKTEDLSEEELTKRIKEIASVYKNESEIIEL
LC3A_3_1383	LC3A	MEEEIKKLLEELKKAGKSEETIKAVKEALELLKERGYEEALKTFIEEVRKLIDFPDETLLALAEDVLNFLKTNDVSEEEATKKIKEIATVYRNELEIEEL
LC3A_3_1384	LC3A	AEERIERTLERLREAGHSEETIEAARRAAEALLEKGYEEALETFLELVEELIHLPDEQLLALFAEVLELIETEDLDEETLTERIKEIATVFKNESEIIEL
LC3A_3_1385	LC3A	MEEEMEKTLERLREAGHSEETIEAARKALEALIEKGYENSAKTFIELLDELIHLPDELLLELFEDVLELIETEDIDEETLTEKIKEIASVYKNESEIEEL
LC3A_3_1386	LC3A	MEEKREEALERLREAGHSEEVIEAARRALEALIEKGYEEAYETLIELLDELIHLPDELLLELFEEVLELIETEDIDEEELTERIKEIASVFRNESEIEEL
LC3A_3_1387	LC3A	MEERIERLLELLKEAGHSEETIEAVRRALEALVEKGYEKAAEKFIELLEELKHLPDETILALAEEVLELIETSDLNEEELTKKIEELATVFRNESEIIEL
LC3A_3_1388	LC3A	FEEIKKETLEELKKFGKSEEVIEKAKEVLDALEEKGYLNAMKTLLEELKELKDASDELLLSFLEDVLEVVTTKDLSEEELVKKIKEEATVTKNESEIEEL
LC3A_3_1389	LC3A	FEEIKKETIEELKKFGKSEEVIKEAEKVLDALAEKGYLKAMETLLKEVKELKDASDELLLDFFRSVLEKVTTEDLTEEETVEFIKEEATVTKNESEIEEL
LC3A_3_1390	LC3A	FEELKKEAEKILKSFGRSEEVIEATKKVLEELEKKGYLEAAKKFVEELKKMKDLSDEILLDFIEDVLNYIKENDWSEEEVVEFIKEEARTAINDHEIIEL
LC3A_3_1391	LC3A	FEEIKKEAVEELKKFGRSEEVIKATQELLDELEKKGYLEAAKTFLEELKKMKDLSDEILLWMINEVLNYVKTNDSSEEEVVNFIKEVATTARNEHEIEEL
LC3A_3_1392	LC3A	FEEIKKEAEETLKKFGRSEEVIEKTKEVLDALEEKGYLEAAKTLLEELKKMKDLSDEILLDFLEDVLEYVETNDASEEEVVEFIKEEARIAKNEGEIIEL
LC3A_3_1393	LC3A	FEEIKKEAEKTLKEFGRSEEVIKKAKEVLDALAKKGYLEAAKTFLEELKEMKDLSDEILLWFLEEVLRYIEENDASEEEVVKFIKEEARTAKNEGEIEEL
LC3A_3_1394	LC3A	FEEIRKETIKTLKEFGKSEEVIKAAEKVLDALEKRGYEEAAKTLLEELKEMKDLSDELLLDFLNDVLDYLETNDDNEEEVIKFIKEEARIAKNEGEIEEL
LC3A_3_1395	LC3A	FEEIRKETIEYLKKAGKSEEVIKAAEEALELLEKRGYLEAAKTFLEELKKMKDVSDELLLWFLNEVINYLKTNDDDEETVIKKIKEFATIVKNESEIEEL
LC3A_3_1396	LC3A	FEEIRKEAIAFLKEKGKSEEVIEATEKVLDLLEERGYEEAAKEFLEELKKMKDLSDELLLDFLEDVENYLLENDDNEEEVIKYIKEEATIALNESEIEEL
LC3A_3_1397	LC3A	MEEIRKEILKELKEMGASEEVLKAAEEVLDALAARGYEKAMETLLEEVKKLKNASDEILLAFFEDVLAFVKTNDASEEEAVEFIKEEARIALNEEEIEEL
LC3A_3_1398	LC3A	MEELKKKILETLKKFGASEEVLKEAEKVLKALEKKGYEKAIKELLKEVEKLKNASDEILLDFFKDVLNYVENNDDSEEEVVKFIKEEARIALNEEEIEEL
LC3A_3_1399	LC3A	FEKIKKEIIEELKKYGKSEEVIKAAKEAFELLEKKGYLKAAETLLEEVKKMENVSDEIMLDFFNEVKKLLETEDLSEEEVVEKIKELAKVALNEQEIIEL
LC3A_3_1400	LC3A	FEEIKKETIEFLKEAGASEEVIEKAKEVLEKLEERGYLEAAKTFKEELKKLKDASDELLLDFLEEVLRYLEENDDSEEEVVEKIKELARIALNDNEIEEL
LC3A_3_1401	LC3A	FEELKKEAIEFLKEQGASEEVIEAAKEVLEKLEERGYLNAAKTFLEELKKLKDASDELLLDFLNDVLDYLEKNDSSEEEVVKYIKEEATVTLNESEIEEL
LC3A_3_1402	LC3A	FEEIKKEAEAFLKAAGASPEVIAAANEVLEELEKRGYLEAAKTFVEELKKLKDASDEILLDFLNEVLDYLKSNDSSEEEVVKKIKELATIAKNEHEIEEL
LC3A_3_1403	LC3A	FEEIKKETIEYLKKIGRSEEVIKAAKKLLDALAKKGWEKAAKTFLEELKKLKDVSDELLLDFLEEALAFVESYDGDEEEAVKKIKELAKVTLNESEIIEL
LC3A_3_1404	LC3A	FEEIKAEILEELKKMGASEEVLEAAKKVMEKLEERGYLEAARELLREVKELKNASDEILLWFFEEVLEYLETNDDSEEEVVEFIREEARIAKSEQEIEEL
LC3A_3_1405	LC3A	FEEIEKEIIETLKSMGASEEVIEAAKKVVKKLKERGYLEAAKKLLEEVKKLKNASDEILLWFFEEVLKYLEENDDSEEEVVKKIEEFAKIAKNANEIEEL
LC3A_3_1406	LC3A	FEEIKKEILKTLKEMGASEEVLEAAEEVLKLLEKRGYLEAAKTLLEEVKELKDASDEILLDFFEDVKKYLEENDDSEEEVVKFIKEEARIAKSANEIEEL
LC3A_3_1407	LC3A	FEEIREETLELLREYGASEEVLEAAEEVLDALEEKGYEKAAETLLEELKELEDLSDELLLALLEDVLEFVTTEDASEEEVVEFIKEEATIAKNENEIEEL
LC3A_3_1408	LC3A	FEEIREEALELLRKYGASEEVLEKLEKVLDALEEKGYEEAAKTLLEELKKMKNLSDEILLDLFEDVLDFVENEDASEEEVVKFIKEEASIALSENEIEEL
LC3A_3_1409	LC3A	MEERIEETLEELRAAGHSEETLEAFRELMDLLLARGAEEEAEEAIELVREAKDISSELLLEVLNEVIEALTEEGISPEEALELLKELLRIARNEQEIIEL
LC3A_3_1410	LC3A	LDEEVAALEALLRAAGHSEETIAAVRELVAEFRARGADEQAREALALVREAADLPSERLLEVLREVLRALREEGLSPEEAVALLRELLAIARAEQEIIEL
LC3A_3_1411	LC3A	LEERLAATEALLREAGHSEETLAAFRRLVELLLERGAEEEAERVLELVAEAKDISSEDLLAVLEEVIRALEEEGASPEEAVERLEELLRIARAEQEIEEL
LC3A_3_1412	LC3A	LEERREALLAELRAAGWSEETLAAVEELLEALLARGAEEEAERALELLRAARDLPSERLLEVVEEALRALREEGLSPEEVIALLEELLRVARAEQEIEEL
LC3A_3_1413	LC3A	LEEAEAATLAALRAAGASEETLAALRELLALLRARGAEEEARRALELVLAAKDLPSERLLEVLREAIRALTEEGLSPEEVIELLEELLRIARNEQEIEEL
LC3A_3_1414	LC3A	MEEELKAALEALKEAGHSEETLKALEELVKELLERGAEEEAKRVLELVLEAKDISSELLLEVLKEALRLLTEEKKSPEEVIKELERELRIARSEQEIIEL
LC3A_3_1415	LC3A	MEEKLKETLEKLKEAGHSEETLEALKELVDKLKELGAEEEAERVLELVLENKDISSEELLEVLKEALRLLTEEKLSPEEVVKELERELRIARNAQEIIEL
LC3A_3_1416	LC3A	MEEAKKKALEALKKAGHSEETLKALNELVDLLEARGAEEEAKEVLELVLENKDISSELLLEVLNEAIELLTVKKLSPEEVIKELKEELRIARNEEEIIEL
LC3A_3_1417	LC3A	LEAERAAALAALAAAGHSPATLAAVDELVALLAERGAEEAARRALEAVLAAADISSELLLEVLEEAVRLLTEEGLSPEEVLERLEEELRIARNEQEIEEL
LC3A_3_1418	LC3A	MEEERAALLEELRAAGHSDETLAAVRALLDLLLARGAEEEARRVIELFREAKDLSSERLLEVAEEVRAALEAGEITPEEAVELAKELLSIARSEEEIEEL
LC3A_3_1419	LC3A	LEEEKEELLELLKEAGHSEETLEAVSRLIDLLESRGAEEEALEAIELFRENKDLPSEELLAVAEEVIEALEAGEVTPEEAVELLKELLATARAAAEIIEL
LC3A_3_1420	LC3A	MEEELERALEELREAGWSEETLEALREVVEALLERGAEEEARRVLELVLENKDISSEDLLEVLREVLELLKTPGVSPEEAVERLEELLRIARNEQEIEEL
LC3A_3_1421	LC3A	MEARVAAALAALAAAGWSQETLDALRELVAELLARGAEAEAERALELVLANKDLSSEDLLEVLEEALAALREPGVSPEEVVARLEELLRIARAEQEIEEL
LC3A_3_1422	LC3A	MEERLEEALEALREAGWSEETLEAFREFVELLLERGAEEEAEEAIELVLENKDLSSERLLEVLEEAIALLKTPGVSPEEAIEKLKELLTIAKNEQEIIEL
LC3A_3_1423	LC3A	SEELLKEAEEVLKEAGLSEEAIEAVLRLIKKAIEAGALEEVEELIEVLKEAKDVSSEEVLEAAEEALRRIEEEGVPIEEALKYFISELRVLILEKEIEEL
LC3A_3_1424	LC3A	MEELEEEARRVLEEAGFSEEAIEAVLELVRKALEAGKEEEVKELIEVLKKAKNVSSEEVLEAAERALRLIEEEGVSMEEALEYFISELRVLIEEKEIIEL
LC3A_3_1425	LC3A	SEELLEEAKEELEKAGFSEETKEAVLRLIELALEAGEYEGVRELIEELKKAKDVPSEEVLEAAEEALRLIEEEGVSMEEALRYFISEIRVLILDLEIEEL
LC3A_3_1426	LC3A	AEELFERARREMEEIGLSEEAREAVLELVRRALEAGEFEEVEELIRELKRARNVPSEEILEAAREALRRVEEEGVPIREALRELIEEVRLLRLEKEIEEL
LC3A_3_1427	LC3A	AEELLKEAEEELKEIGLSEEAREAVLRLVKLALEAGEEEEVKELIKELKEAKDVDSEEILEAAKRALRRVEEEGVPIKEALKELIEEVRLLRLEKEIEEL
LC3A_3_1428	LC3A	AEELLARARETLERVGLSPEARAAVLELVRRALAAGAEEEVEELIRTLEEAKNVDSERILEAAERALRRVEEEGVPIEEALRELIEEVRLLRLEEEIEEL
LC3A_3_1429	LC3A	MEEILEEARKVLEEAGFDEETIEAVLELLRLALEAGEFEEARELIEELKKAKDVDSEDVLEAAREALRRIREEGVPIEEALREFIEEIRVLRLEKEIEEL
LC3A_3_1430	LC3A	AEEILEEAREVLEEAGFDEETREAVLELLELALEAGEFEEAEELIEELKEAENVDSERVLEAAEEALRKIKEEGVPIKEALEEFIEELRVLRLEEEIEEL
LC3A_3_1431	LC3A	MEELLERARRVLEEAGFDEETIEAVLELLELALKAGEVEEAERLIEVLEESKNVDSEEVLEAAREALRRIREEGVPIKEALERFIEELRVLRLEEEIEEL
LC3A_3_1432	LC3A	MEELLEEARRVLEEAGFDEETREAVLRLLRLALEAGKEEEARELIEVLKEAKNVDSEKVREAAERALRRIEEEGVPVEEAVREFIDELRVLRLETEIEEL
LC3A_3_1433	LC3A	SEELLEEAERVLEEAGFSPEARAAVLELVRLALEAGAEEEVRELIEVLKKAKNVPSERVLEAAEEALRRIREEGVPVEEAVREFIEELRVLELEEEIEEL
LC3A_3_1434	LC3A	SAALLARAEAVLAAAGFSPEARAAVLELVRRALAAGEEAGVERLIEVLAEAKDVPSEEVLAAARAALRRYEEEGVPMAEVVADFIAELRVLRLEEEIEEL
LC3A_3_1435	LC3A	MEELEEEAEEVLEEIGASEEAKEAVLRIVRIALEAGEEEEVEELIEVLKKAKNVPSEEVLEAAERALRKIEEEGKPVEEVLRELIEELRVLALEQEIEEL
LC3A_3_1436	LC3A	MEELLEEAKKVLEEIGASEEAKEAVLRLVKLALAAGEEELVEELIKVLKKAKNVPSEDILEAAERALRRVEEEGVPVEEALKELIEELRVLALEQEIEEL
LC3A_3_1437	LC3A	MEELLREAEEVLEEIGASEEAREAVLELVRLALEAGEEEGVKRLIEVLKEAKNVPSEEVLEAAERALRRVREEGVPIGEALEELIEELRVLALEQEIEEL
LC3A_3_1438	LC3A	MEKLIKEAEEVLKKIGASEEAREAVLKLVRLALEAGEEELVEELIKVLKKAKNVPSEELLEAAEEALRLIEEEGVSVEEVMKRFIEEIRLLELEKEIEEL
LC3A_3_1439	LC3A	MEELLKEAEKVLKEIGASEEARKAVLELVRLALEAGEEELVKELIKVLKKAKKVKSEDLLEAAERALRRIREEGVPVEEAMKEFIEEIRLLELEEEIEEL
LC3A_3_1440	LC3A	SEELLEEAREVLEKIGASEEAREAVLRLVERALEAGEEEGVRELIEVLKKAKKVKSEKLLEAAERALRRIEEEGVPVEEALREFIEEIRLLELEEEIEEL
LC3A_3_1441	LC3A	MEELLERAREVLEEIGASPEATEAVLRLVERALEAGEEELVERLIEVLEEARDVPSEELLEAAEEALRRLEEEGVPVEEVLERFIEEIRLLALEKEIEEL
LC3A_3_1442	LC3A	SEEILERAREVAEEIGLSEEAIEAVLELVRRALEAGEEEEAERLIEVLAESKDVESEEVLEIAEEALRRIEEEGVSMKEAIEEFIEELRVLRLEKEIEEL
LC3A_3_1443	LC3A	SEEILKEAKEVAEKIGLSPEAIKAFLELIKLALEAGEEEEAKELIKVLEESKDVESEDILKIAEEALRRIKEEGVSIKEAIEEAIEELRVLRLEKEIEEL
LC3A_3_1444	LC3A	MEEILEEARKVAEEIGLSEEAIEAVLRLIKKALEAGEVEGAKELIEVLKESKDVPSEEILEIAERALRRIEEEGVSVKEAIEEFIEELRVLRLEKEIEEL
LC3A_3_1445	LC3A	SEELKEEGLELLKERGASEETIEAAERLFDALEEKGYLEAQKLVLEWLKKVKDASDEFLLEAFEDLLELVETSDLSPEEMKKLIEEELSSFESELEIIEL
LC3A_3_1446	LC3A	AEELREEALELLKERGASEETIEAAKELFDELIKKGYLESLKLVLEWLKKVKDASDEFLLEAFKSLLELVKTSDLSPEEMKKKIEEELNSFESELEIEEL
LC3A_3_1447	LC3A	AEELREEALELLRERGASPETIAAAEELFDALIEKGYLEAMELVLEFLKEVKDASDEFLLETFKDLLELVLTSDDSPEEMKKKIEEELSAFRSELEIEEL
LC3A_3_1448	LC3A	AEELKEKGLKLLEERGASEETIEAAKELFDELIKKGYLESMKVVLEFLEKVKNASDEFLLEMFEDLLELVKTTDASPEEMTKLIKEELNAFESELEIEEL
LC3A_3_1449	LC3A	GEELIEEAKKILKEQGRSEETIKAAEELLKALKEKGYEKAMETFVEELKKLKDVSSEIILAMFEDIKYEVENKDLSEEEVVEIIKSEAAAAISENEIIEL
LC3A_3_1450	LC3A	AEEIIEEAEKVLKEFGRSEETIEAARELLEALAEKGYEEAMKTLLEELKKLKDVSSEIILAMLEEIKYIVENEDLSEEEVIEEIKSEAAAAKSEQEIIEL
LC3A_3_1451	LC3A	GEELIEEAEKILKEFGRSEETIEAARELLEALKEKGYEEAMKTFVEELKKLKDVSSEIVLAMLKEIKHVVETEDLSEEEVVEVIKSEAAAAKSEQEIEEL
LC3A_3_1452	LC3A	GEELIKRAEEILRKQGRSEETIEAARRLLKALQEKGYEKAMETLVKELEKMKDVSSEIVLAMLEDILYEVENKDLSEEEVVKIIKSEAAAAISEQEIIEL
LC3A_3_1453	LC3A	MEELREELLKILKEQGMSEETIEAALELVDELEKKGYLEAIKTLIEELKKLKNVSSEIMLAMFEELLEIVKTKDLSEEEVIEEIKRLAAAAKAEQEIIEL
LC3A_3_1454	LC3A	MEELKKELLKILEENGFSEETKKAALELFKELEKKGYINAMKTLIEEMKKMKDVSSEIALDMFKELLEIVKTKDLSEEEIIKEIESLAAAAIAEQEIIEL
LC3A_3_1455	LC3A	IEKAKKELREILESNGADEETIEAAEKLLDALAKKGYEKAIEKVIEELKKMKNVPSEILKDMFEELLKIVETEDLSEEELIKKIEEEANAAKSEAEIIEL
LC3A_3_1456	LC3A	VAELKAELTAVLTANGADAATIAAGNALLDALAAKGYEEAMQTVLDEVKKMADVPADILLDMFNDLLTIVNTEDLSEEELIAEIKREAAAAKNEAEIIEL
LC3A_3_1457	LC3A	LEEEKKKLRKILEENGANEETIKAGEELLEALGKKGYENAIKTVIEEVEKMKDVKSEILLDMFKELLEIVKTEDLSEEEIIKKIKEEAAAAKAENEIIEL
LC3A_3_1458	LC3A	IEKAKKEAEKILKENGADEETIKAALKLLDALAKKGYEKAIERVIEELKKMKNVPSEILLDMFEELLEIVETEDLSEEEVIKKIDEEAAAAKAEAEIEEL
LC3A_3_1459	LC3A	SPALIARARAILEANGFSPETIAAAVRLLEALAARGYEEAQKTLLAEIEKLKDVSSEIMLAMFEELLALVETEDLTEEEVVAAIKEEAAAARSEQEIIEL
LC3A_3_1460	LC3A	AEELIKEAREILKKQGASEETIKAAEELLKELAKKGYLEAMKTVVELLKEMKGVSSEILLETFKELLEIVKTEDLSEEEIIKKIKEEFAAAKSENEIIEL
LC3A_3_1461	LC3A	AEELIKEAKAILKAQGATPETIKAAEALLKALAAKGYEEAMKTVVELLKEMKGVPSEILLATFEELLAYVETEDATEEEVIAKIKEEFAAAKSEAEIIEL
LC3A_3_1462	LC3A	AQELIEEARKILEEQGWSPETIAAAEALLKALAAKGYENAMKTVVELLKEMKGVSSEILLDTFKELLAIVETEDLSEEEVIKKIKEEFAAAKSENEIIEL
LC3A_3_1463	LC3A	AEELIKEAREILEAQGWSPETIAAAEALLKALAAKGYEEAMKTVVELLKEAKGVPSDILLATFEDLLAIVETEDLTEEEVIARIKEEFAAAKAEAEIEEL
LC3A_3_1464	LC3A	AEELLKEAREILEKQGASEETIKAAEELLEALAKKGYEKAMETLVKKLKEMKDVSSEILLATLKDLLHIVKTQDLDEEEIVKEIEREFSAAKAEQEIIEL
LC3A_3_1465	LC3A	VEELKKEAEKILKEKGFSEETIEAAKKLLDALAKKGYLNAIKTFVEELKKMENVSSEIMLETLNDLLYIVETEDLNEEEIIEKIKSEFSAAKNEQEIIEL
LC3A_3_1466	LC3A	AEELKKEAEKILKEQGRSEETIKEAKKLLEALAAKGYEEAMKTFVEELKKMKNVSDDILLATLKDLLHIVETEDLNEEEIVKEIKSEFSAAKNEQEIIEL
LC3A_3_1467	LC3A	EHPLLRELRAALRARGVPEEAIERIVEAARETEKYGVLEVAVEGLLEALEDPRATPEKLVEIAERLRELVEKEGLTPEEAREEFKVLFLEEVEIEEIDEE
LC3A_3_1468	LC3A	MDPAVAALAAALRARGVPEEQIARIVAAAERLAEHGVLDVIVETLEAALAHPSATPEQLVEIAEETLRLAVEEGLSREEVREEAKVLLLERVEIEEIDEE
LC3A_3_1469	LC3A	MHPLIKEAREALKKRGVSEETIEKIVKYLEKLAKYGVLEVAVETLKEALKNPNATEEKLLEIAEELLKLVEEEKISKEEAKEEGKVLLLELVEIEEIDEE
LC3A_3_1470	LC3A	MDPLIKELRERLKAAGVPEEAIERIVENMEKILKHGVLEEAVEEIKKALESPNATPEKLVELSEELAKRVEEEKLTPEEAREEARVLRLEYIEIEEIDEE
LC3A_3_1471	LC3A	EDPLIAEAEAALKAAGVPPEAVAEIVAALRRLAEHGVLEAAVEELKEALKSPNATPEKLVRLARELAERVEREGLTPEEAREEARVLRLEYIEIEEIDEE
LC3A_3_1472	LC3A	LEERLEEVLKRLREAGASEEVLEAVREAYEKLKELGHEEAAKTFIEEMEKLVGLPSELLLAFAEDVLAAVEKYADDPEKLIEEIKSIAAATRNEAEIIEL
LC3A_3_1473	LC3A	LDEKLEATLAKLKAAGASEEVLEAVRKAYEKLKELGFEEAAKTFIEEMDKLVGLPSELLLWFAEEVLRAVEKYKNDEEKLIEEIKKIAAATRAEAEIIEL
LC3A_3_1474	LC3A	LEERLKEVLEKLKEAGASEEVLEAVKKAAEYLKSLGHEEALKTFIEEVEELVGLPSELLLWFAEEVLEAAEKYKDDEEKLIKEIESIARATKSEAEIEEL
LC3A_3_1475	LC3A	LEERAKKVLERLKEAGASEEVLKAFEEAAKKLKELGHEEALKTFIEEAEELVGLPSELLLDFAEEALAAVEKYKDDEEKLIEEIKSIAAATRAEAEIEEL
LC3A_3_1476	LC3A	MEERVEEVLKELREAGWSEEALEKVREAAEKLKELGHEKALETFLEEMRELKDLPSELVLEAAEEVLEAIEKYKDDEEKLIEEIKSIAAATKAEGEIIEL
LC3A_3_1477	LC3A	MEKEKEEAIKLLKEAGWSEETIKAFQEALDKLKELGFEEAAKTLIKQAKKLADLPDELALDFFKEVLAAIDELKDDEEALIKEIESIAAATLSEGEIIEL
LC3A_3_1478	LC3A	LEEELKAALEELRAAGASDEVLAAFEAAFKKLKELGWENAAKTFIEEARKLAGLPDELLLAFAADVEEAIEKYSNDEEKLAEEIKKIAAATLAEGEIIEL
LC3A_3_1479	LC3A	MAAERAATLAELRAAGASEETLAAVAAALDALEAKGYEGAARTFLEEMRRLAGEPDETLLAIAELALELVETESLSEEELSARIREIAEDVSGIEELDEE
LC3A_3_1480	LC3A	MDERLAATLAALRAAGASDETLAAVRETVEALRAKGYEKAAETFLELMERHLGLPDETLLAIAELSLELVRTEDLSEEELSARIREIAEDVAGIEELDEE
LC3A_3_1481	LC3A	MEEELEKAVAALKAAGKSQETIDALKKAVNALIEKGYENAAKVLIDEMLKHIDLPDEDLLAAAELALELVETSSLDEEEIAARIRQIFDDVAGIEALDEE
LC3A_3_1482	LC3A	MEEKLEKAVKALREAGKSEETIEALRRAYNALIEKGYENAAETLIDQMLKYIDLPDEDLLAAAELALELIETSDLDEASLAAKIKQIFDDVAGIEALDEE
LC3A_3_1483	LC3A	MAAARAALLAALRAAGASDETLAAVAAALDALEAKGYTAAAATFIAVMRANLGLPDEDLLAIAELALELVQTSSLSEAELAARITQIAEDVAGIEELDEE
LC3A_3_1484	LC3A	MEEVIKETEEALKKAGKSEETIKAAREFLERLKEAGLEEAAKEMAEVIKEALDRPSDDLLKVLQAALAELKAIPNPTEEDAKEIVKETKLAFEIEELEEE
LC3A_3_1485	LC3A	MEELLEEARKVLKERGASEEQIEAVLKDIKEILELGYEETVKEFIELLKEHPDLSPEQIVAAAGTILDKVKEEDLTEEEAVEYTRKIMEDVAEIEELEEE
LC3A_3_1486	LC3A	MEELLAEAREVLEARGASPEQIEAVLADVRAILELGYEETVRTFIELLKELPDLSPEKIVAAAGTIRDRVEEEDLTEEEAVEYAKRVMNDVAEIEELDEE
LC3A_3_1487	LC3A	MEELLERAREVLEKRGASEEQIAAVLADLAAVLARGYERTVEEFIRLLEEYPDLSPEKIVAAAGTIRDVVEEEDLTEEEAVEKTREIVEDVHEIEELEEE
LC3A_3_1488	LC3A	MEELLEEARRVLRERGASEEQIEAVLADLERVLELGYEETVREFIRLLRERPDLSPEQIVAAAGTILDRVEEEDLTEEEAVEYARRVMEDVAEIEELEEE
LC3A_3_1489	LC3A	KEELLEEMEKVLEELGVSEETRERILEDVKKLLELGYEETVKTLIELFKEGKDMSEKQILAVTSITRDKAEEEKLSEEELVEEAKRIYENVKEIEELEEE
LC3A_3_1490	LC3A	REELLERMRAVLEARGASPEQIAEVLEAAERLLELGYEETVETLIELFEANPDLDPLDIVTAVLITLEVAEEEDLSEEELVERAREIFENVREIEALDEN
LC3A_3_1491	LC3A	MEELLERMREVLEARGASEEQIEEVLEAVEELLELGYEETVEELIELFEANPDLDPEQIVTAVLITLEVAEEEDLSEEELVERARRIFEDVAEIEALDEE
LC3A_3_1492	LC3A	MPELLERVRAELERAGASPEEIARVLAAAEELLARGYEETVEKIIELIRKYKDLSPRDLVAAALTTADIAIEENLSEEEAVKKAEEIFEDVAEIEALDEE
LC3A_3_1493	LC3A	MEELLERVREVLEELGASPEEIERVLEDARELLERGYEKTVERLIELLRRYRHLSPRDLVAAALTVADVAIEENLSEEEAVEKAERIFEDVAEIEELDEE
LC3A_3_1494	LC3A	MPELLARLRAELEAAGASPEQIARVLAAARELLARGYEATVERAIALIRRHADLSPRDLVAAFLTTADLALERGLSEAEAVAHAERVFADVAEIEALDEN
LC3A_3_1495	LC3A	MEELLKKVKEVLEKLGASPEQIKRVLEDAKKLLEKGYEKTVEKLIELLEKYKDLSPLDLTAAFLTTADEALEKNLSEEEAVEKAEEIFEDVAEIEALDEE
LC3A_3_1496	LC3A	REELLEEARRVLEERGATPEQIEAVLRALERILEKGLEETVRELIRLFRENRDLSPEQILTTVLIVEDEVEEKNLSEEEAIEYARRVLRDVAEIEEIDEE
LC3A_3_1497	LC3A	REELLEEMRKVLEERGASEEQIEEVLEAAERILEKGLEETVRTFIELVKENKDLSPEKILTAVLITRDYVEEENLDEESAIEKTKQILEDVKEIEEIEEE
LC3A_3_1498	LC3A	REELLERLREVLEELGASEEQIERVLAAAQRILDKGLENTVETLIELFEENRDLSPEQVLTAVEIVADEVEEKNLDEESAIEYAKRIVEDVKEIEEIEEE
LC3A_3_1499	LC3A	MEELLEELREVLEELGASEEQIEQALEAAKRILEKGLEETVETLIELFRENRDLSPEKILTTILITEDEVIEKNLDEESAIEYTKKILEDVAEIEEIEEE
LC3A_3_1500	LC3A	LEEAVERLLEALREAGVSEADIAEARELLEKAREYLTEESIEAITETVRRLAHLPPRLVAAAVLTLLETILEKKLNDEEVKEKAELLAETAESFAESDER
LC3A_3_1501	LC3A	MEEKLKETEELLKKMGASEEVIELALKALKKLLERGYEEAAETLIELLKEMKDLSNELLKEFLEEVLKLLETTDLDEETIKEKIIEIATITKNEAEIEEL
LC3A_3_1502	LC3A	MEELLEETRKILKEMGFSEEVIELAVKALKLLLERGYEKAAETLIELLKEMKDLSNETMLEFMEEVLELLETSDDSEEEIIEKIKEIATIARNAAEIEEL
LC3A_3_1503	LC3A	MEEILKELEEELKKMGFSEEVIKLAIEAMKLLLERGYEEAAETLRELLKEMKDLSNEAKLAFMKDVLELLKTSDLSEEELIAEIKAIATTTRNDAEIEEL
LC3A_3_1504	LC3A	MEERLERLREKLKELGFSEEVIELAVEAMRLLLERGYYEAAETLEELLLEMKDLSNEDMLEFMEEVLELLETSDDSEEEITKKIKEIATITKNAAEIEEL
LC3A_3_1505	LC3A	MEEFIKELREYLKKQGRSEEVIELAEKVLRLLLERGFEEAAKTFYEILKSMKDWSEEVLLWFLEEVLEMLETEEGNEEEIIEKIKEIARIAKSEHEIEEL
LC3A_3_1506	LC3A	MEEFLEEVREFLREQGRSEEVIALAERVLRLLLERGYEEAARKFAELLREAKDFSEEILLDFLEDVLEMLETEEGDEEEIIEKIEEIYTIHKNAHEIIEL
LC3A_3_1507	LC3A	KEELIEELRKILEEMGASEEVIEKFEEALKKLLERGYEKAAEKLLELVKEMKDLSNELLLEFAEEVLELLEKGDLSEEELIEEIEKIAKITKSAGEIEEL
LC3A_3_1508	LC3A	KEELLKELREILEKMGASEEVIEAFLEAAERLLARGYEEAAKTFLELVKEMKDLSNEHLLAFAEEVLALLDAGGLSEEELIERIKEIARTTRADAEIEEL
LC3A_3_1509	LC3A	MEELLEEARELLEKFGASEEVIEKFLEALRLLLERGYEEAAKTLIELLKKGKDWSNEVLLAFAEDVLELLETKDLSEEELIEEIKKIFEIADNDQEIEEL
LC3A_3_1510	LC3A	MEEFIAELRELLKKMGASEEVIELAEENLRLLLERGYEEAAKTLYELLKEMKNASNETLLAFMKEVLELLLSTDLSEEEIIEKIKEIARTAKNDEEIIEL
LC3A_3_1511	LC3A	MEEFIEKVRELLKSFGASEEVIELSEKALKLLLERGYEKAAEKFFELLKEAKDLSNELLLEFAEEVLELLESTDLSEEEIIKEIEEIFKTTKNESEIEEL
LC3A_3_1512	LC3A	MEEFIKELKELLESFGASEEVIELAVENLKLLLERGYEEAAKTFFELIKEMKDLSNEDLLEFNKEVLELLKSTDLSEEEIIEKIKEIAKTTKNASEIEEL
LC3A_3_1513	LC3A	MEELIKETLELLKEAGKSEEVIKAAREALEALKEKGYEEALKVFAEELKKLIDLPDELLLDLFKEVKELVENSDLSEEELIKKIKELARIYKSEGEIEEL
LC3A_3_1514	LC3A	MEEIKKETLELLKKAGASEEVLELAEEALNLLIEKGYEEAAKELAEEMKKLANLPDELLLEFLKDVIELVKTSNLSEEELIKEIKELAKVYENESEIEEL
LC3A_3_1515	LC3A	MEEKKKETLETLKKAGQSEEVIELAKETIDLLIEKGYEKAAEALMEELKELKDLPDELLIEFLKDVKELIETSKLSEEELIKEIKELARVYKNEGEIEEL
LC3A_3_1516	LC3A	MEELIKETLEKLKEAGKSEEVIEAVKEAMEELAEKGYEEALKVFAEEVEKLLDAPDEILLAFAEEVLELIKTSDLSEEELIKKIKELARTALAESEIIEL
LC3A_3_1517	LC3A	MEELIEETLKELEEAGKSEEVIEAVRRALEALKERGYEEALETFAELMKELLDASDEILLWFAEEALRLVEEEDLDEEELIEELKRLASVAKSESEIIEL
LC3A_3_1518	LC3A	MDELKKETLEELKKAGKSEEVLKAAEKAFEALKKKGYDEAMKVLAEEMKEMKDLPDELLLDFLEDVIELVENEDIDEETLIKKIKELASIYKNEGEIEEL
LC3A_3_1519	LC3A	SDEIIKETLKKLKEAGKSEEVLKAAEEALNKLKEKGYEEALKVAAEEAEKMLDLPDELLLDFFNDVLELVENEDLSEEELIEEIKRLARIYKSEGEIEEL
LC3A_3_1520	LC3A	MEEIEKEIIKLLKEAGASEETIEKAKELLKLLRERGYLNAMKTLLEELKELKDAPVETIEAFVKDVLELVKTEDLSEEELSKRIKELATIAKNDAEIEEL
LC3A_3_1521	LC3A	MEEKKEEIIELLREAGASEETIELAKKTLELLEKRGYEKAIETLLEELKKLKDLPVETIEDFVRDVLELVETKDLSEEELSEEIRRIARTAKNDAEIEEL
LC3A_3_1522	LC3A	MEEIKKEIIELLKEMGADEETIEKAKKAIKLLEERGYEKALKTLLEELKKLKNAPPETIAWFVKDVLELLEKKDLSEEEVTKEIKEIARTAKNDSEIEEL
LC3A_3_1523	LC3A	MEEIEKRILELLKEMGADEETLAKAKEALKLLKERGYEEALKTFLEELEELKDAPPEVIADFVEDVLELLKTEDLSEEELKEKIKEIARIAKSESEIEEL
LC3A_3_1524	LC3A	MEEIKKEILELLKEQGADEETLKKAEEALEILEKRGYEKAMKTLLEELKKLKDAPPETIAWFVEEVLRLLLEKDLSEEEVTEEIKRIARTALSASEIEEL
LC3A_3_1525	LC3A	SAAIRAEILALLRAAGADEETLADAEALLELLEARGYAEAQRTLLEELRRLADASPETLADFVREVLELAETEDLNEAELSERIREIADTALADAEIEEL
LC3A_3_1526	LC3A	MEEIRARILALLREAGADEETLATAEEALDLLEARGYLKAQEVLLEEVERLRDASPEVLAWFVEEVLELVRTEDLDEEELSAEIRKIAATALADHEIEEL
LC3A_3_1527	LC3A	FEEIRKEILELLKEAGADPETIKTAEEALDLLEERGYEEAAKTFLEEVKELAGISPETLAAFVEDVLELLKTEDLDEEELSERIKEIARIERNAAEIEEL
LC3A_3_1528	LC3A	FEEIREEVIRLLKEAGADEETIEKAEEALDILEERGYEKAAKVFLEEVKRLAGISPETLAEFVEEVLELLKTKDLDEETLSKEIKEIARTAESAAEIEEL
LC3A_3_1529	LC3A	FEAIRAEVLALAKEAGADPETIATADEALDLLEARGYENAAKTFLEEVKELAGISPETLAEFIRDVLELLLTEDLDEETLSKRIKEIARTAKNAAEIEEL
LC3A_3_1530	LC3A	MEERIKETLERLREAGASEETLEAFRKAAELLKEKGYEKALETLIEEADKLLDVPDELLLDFFEEVLELIETSDLSEEELVEEIKELARITLNESEIIEL
LC3A_3_1531	LC3A	LEERVEKRLEELKAAGASEETLEAFKETAELLKEKGYEEALETLIEEADELKDVPNELFLDFFKEVLELVKTSDLSEEELVEEIKEIARTVKNESEIIEL
LC3A_3_1532	LC3A	LDEEVKETLELLKKAGASEEALEAFKEAAEELKKRGYENALKTLIEEAKELLNVPNDLFLDFFKEVLELIKNSDLSEEELVEKIKEIAKTTKNEAEIEEL
LC3A_3_1533	LC3A	MEEKIEEALERLREAGASEETIEAFERAFELLKERGYEEALETLIEEMEELIDAPDEILLWFAEEVLELIETSDLNEEELIEEIKRIARIAKNESEIEEL
LC3A_3_1534	LC3A	MEEKIEETLKLLKEAGASEETLEKFKEAVEALKERGYEKALETLIEETKKLAGLPSEYLLEFFEEVLELIKNSDLNEEELIKKIREIARIVKNEAEIEEL
LC3A_3_1535	LC3A	MDAEIEAALAELRAAGKSDETLAAFRAAADALKEKGYDEALRTFIAEMRELIDLPDELLLDFALDVLELVETEDISEEELIKRIRELARTIRNEGEIIEL
LC3A_3_1536	LC3A	LDEEIAATLAELKAAGKSEETLEAVREAAELLKEKGYDEALKTFLEETRKLIDLPDELVLDFAEEVLNLVKTEDISEEELIKRIKEIARTIRNEAEIIEL
LC3A_3_1537	LC3A	MDEEIEETLEELREAGKSEETLEAFREAAELLKEKGYEEALRTFIEEMRKLIDLPDELLLDFAREVLELVKTEDISEEELIERIREIARTIRSEAEIEEL
LC3A_3_1538	LC3A	LDAAVAAAEAALRAAGASDETLAAFRAAAEALRARGWEAALKTLIEETAELLDAPSELLLDFFEEVLELVETSDLSEEELIARIKELARTTRNEAEIEEL
LC3A_3_1539	LC3A	LEEEIEAALALLREAGASEETLAAFREAAEALLERGYEEALRELIRETRELIDAPSELLLAFFEEVLALVRTSDLSEEELIAEIRRIARTTRNEAEIEEL
LC3A_3_1540	LC3A	MDAAVAAALARLRAAGASAATLAAFEAAVAALRERGYDAALETLIAETDRLLGLSDALLLAFFEEVLELVETEDIDEEELIARIREIARTTLSEAEIEEL
LC3A_3_1541	LC3A	LEEELEELLKELKEAGASEETLEAVRRAYEALLERGYEEAAKTFLEEMRELLDAPSELLLDFANEVLELVETSDLDEEELVKEIKEIARTIRNESEIIEL
LC3A_3_1542	LC3A	LEKELEELLKKLKEAGASEETLKAVKEAFEALKERGYEKAAKTFIEETEKLIDAPSELLLDFAEEVLELVKTSDLDEESLVKEIKAIARTIANESEIIEL
LC3A_3_1543	LC3A	LEEELEELLRELRAAGASEETLEAVRRAFEALRERGYEEAARTFIEEMRRLLDAPSELLLEFAEEVLELVETSDLDEESLVREIREIARTIRSESEIIEL
LC3A_3_1544	LC3A	VEEELEKALKELKEKGASEETLEAFKKAAKALIERGYEEAAKTFIEEMRKLKDAPNEILLDFANDVLELIETSDLNEEELIKKIKEIATIYKNESEIEEL
LC3A_3_1545	LC3A	MDALRAATLAALRAAGASDAVLAAAAAAFDALAARGYDEAAAVLAAEARALADLPDDILLWFFEDVLAYVETEDADEEEVIAKIRELAATARAEGEIEEL
LC3A_3_1546	LC3A	MEELKKETLEELKAAGASDEVIEAAKEAFDLLIEKGYEEALKVLAEETKKLIGLPDELLLDFFTEVLNTLKTEDLNEEEVIEKIKEIARTTKNEAEIEEL
LC3A_3_1547	LC3A	MEELREELLAELREAGASDEVLAAVAAAFDALIERGYERALEVLARETRELIGLPDELLLDFAEEVLETIETEDLNEEEVIEEIKRIARTTRNEAEIEEL
LC3A_3_1548	LC3A	MEELIKETLEALRKAGKSEEVLKAAKETFEALKKKGYENALKTFAEEAKELLHLPDELLLDFFEEVLEVIETEDLNEEELIERIKEIARTTRNEGEIIEL
LC3A_3_1549	LC3A	MEELLEETLKRLKEAGASEEVIEAVRKALQALIDRGYEEALKEFAREVEELIGLPDEILLDFAEEVLRAIEEEDLNEEELIERIKEIATIAKNEGEIIEL
LC3A_3_1550	LC3A	MDALRAATLAALRAAGHSPEVIAAAAALFDALAARGYDEAARVAAEEARALLHLPDELLLDFFTSVLAYVQTNDASEEELVKRIREEARTVRAEGEIEEL
LC3A_3_1551	LC3A	MEEIRKKTLEALREAGKSEEVIAAADETFDALEEKGYEEAAKEFAKELLELLDLPDEILLDFTTEVLNTIKTNDWSEEELIKKIKEIARTAKNEGEIIEL
LC3A_3_1552	LC3A	MEKIRAETLQALREAGKSQEVIDAAQATFDALKERGYEEAAKVFAEEARELLDLPDELLLTFFNDVLNYILTNDVSEEELIEYIKEVARTVRNEGEIEEL
LC3A_3_1553	LC3A	MEELKKKLLEELKKAGASEEVLKAAEEAFEALIKRGYEEAAKTLAEEVKKMLDLPDEILLDFLKDVLELVKTEDLNEEETIKKIKELATIAKNESEIIEL
LC3A_3_1554	LC3A	MEELKEELLKELKEAGKSEEVLEAAKRAFDALIERGYYEAAKTLAEELREMLDLPDEIVLDFLNDVLELVETEDLDEEELIEEIKRLARIAKNEAEIEEL
LC3A_3_1555	LC3A	MEELREETLEELRRAGASEEVLEAARETLEALEARGYEEAARTLVEEVREMLDLPDEILLDFLEEVRELIETEDLDEETVIERIRELATIARNEGEIEEL
LC3A_3_1556	LC3A	MEELLEETLEELKAAGASEEVLEAAREAFEALRERGFEEAARTLAEEVREMLDLPDELLLDFLEEVRELVETEDLDEEEVRKEIRRIARTTRNEGEIIEL
LC3A_3_1557	LC3A	MEEIREETLEELREAGKSEEVLEAARRAFDALIERGYEEALKTLAEETRKLINLPDELLLDFFEEVLETIETEDLNEEELIEKIKEIARTTLNESEIIEL
LC3A_3_1558	LC3A	MEEIREETLEELRRAGKSEEVLEAARRAFEALIERGYEEALRTLAEETRELIDLPDELLLAFFEDVLETIETEDLNEEELIEKIREIARITRNEGEIEEL
LC3A_3_1559	LC3A	IEEEKKKALEELKEAGKSEEVIKKAEETLNLLIEKGYEEAAKTFIEELKELIDLSDELLLDFLEEVLNYIKTKDLNEEEVIKKIKEIARITKNEGEIEEL
LC3A_3_1560	LC3A	MEEEKKKALEALKEAGKSEEVIKKAKELLEELEEKGYYEAAKEAIEELLELKDASDEILLDFLEEVLNYVKNEDLDEEEVIKKIKELARIAKNESEIIEL
LC3A_3_1561	LC3A	AEELLKETLEELRKAGASEEVLEAVRKAAEALIEKGYEEALKTFAEELRKLLHLPDEYLLEFAEEVLEMVETEDLNEEEVIEEIKRIARTVRNDAEIIEL
LC3A_3_1562	LC3A	GEKLIEELLKELKEAGASEEVIEAVRKAAEALLERGYEEALKEFAEEMRKLLDLPDEYLLEFATEVLETVETEDLNEEELIERIKEIARTVRSAAEIIEL
LC3A_3_1563	LC3A	MEELIKKLLEELKKAGASEEVLEAVRKAAEALKERGYEEALKVFAEEMRELLHLPDEYLLEFAEEVLEYVETEDLDEEEVIEKIKEIARTVRNDAEIIEL
LC3A_3_1564	LC3A	MEKKREEALKYLKEKGASEEVLEAAKRAFDALIEKGYYEAAETFIEEAKKLADLPDEILLWFFTEVLDLVENEDLDEEETIERIKELARIARNEGEIEEL
LC3A_3_1565	LC3A	LEEERERVLKALREAGHSEEVLKAVNEALEKLLEKGYEEAAKTFIEEMLELVDAPDEILLDAANEVLELIETSDLDEETLTEEIKEIARLAKIEAEMDKL
LC3A_3_1566	LC3A	LDKEVEEALKELKEAGASEEVLKKVKEAAELLKEKGYDKALKTFIEEMKKLKDAPDEILLDFAEEVIELIKNEDLSEEELSKKIKELARLAKLESEIIEL
LC3A_3_1567	LC3A	SEELIKEMVEKLKEAGFSEEVIEAAREALKALAAKGAEEAAEIVLETLLKLKDAPEELKLDFLADVKALVETSKASLEELKKQIEELATTYLNESEIEEL
LC3A_3_1568	LC3A	MEEKIKKALERLREAGFSEEVIKAAEEAFRALAEKGLEESMEKVLEAFLKMKNAPEELLIDFARDIKEIVETSKGNKEEIEKKIEEEIKIYLSESEIIEL
LC3A_3_1569	LC3A	SEERIEAALARLREAGFSEEVIAAARKALEALAAKGAYEAMDRFVDAMLEMKDAPEELLIAFAEDVLEIVETSKDDLETIQKKIDEEITIYLNESEIIEL
LC3A_3_1570	LC3A	SEELLERGLRLLREAGFSEEVIEAARRTLEALLERGAEKAAEAVLETLLKLKDAPEELKLDLLEDVLELVETSTDSLEELEKAIKEELQVFLNESEIEEL
LC3A_3_1571	LC3A	SEELIERALEELREAGFSEEVIEAAREAFEALAERGLEEAIRALLETLLELRDAPEELLLDLLEDVKELVETDKSSKEELERKIRELLEVYRNEAEIEEL
LC3A_3_1572	LC3A	MEELIEESLERLREAGFSEEVIEAAREAFEALAEKGLEESIKAVTETLLELKDAPEELLLDLLEDVKELVETDKSSKEELEKKIKELLRVYRNESEIIEL
LC3A_3_1573	LC3A	KEEKLKAYIEKLRKAGFSEEVIEAARKALEALLAKGAEKAADIVLETLLKLKDAPDELLIAFLEDVIALVETDKGSKEELTKKVEELATTFLNEAEIEEL
LC3A_3_1574	LC3A	SEARLAAMLARLREAGFSEAVIAAAREALEALLAKGAEEAAELVLETLLELKDAPDELLIDLLNDVLELVKTDKGSLEELTEKVKELISTYRSEAEIIEL
LC3A_3_1575	LC3A	MEERLREALERLREAGFSEEVIEAAERALRALLEKGAEEAAEILLETLLKLKDAPDELLIDLLEDVLRLAETDKGSLEELTEKVKELATTYLNESEIIEL
LC3A_3_1576	LC3A	SEEFIEEAEKRLREAGLSEKVIEKAREVLELLLEKGWLETAELVVEGLLELKDAPEELLLEALEEVKEVAEDESLSEEEKLERVKEILSTAKSEAEIIEL
LC3A_3_1577	LC3A	SEARIAEAEARLRAAGLSEEVIARAREVLEALLARGDEETAELVVEGLLELADAPTELLLAALDEVLAVARDESLTPEERLARVREILATAKAEAEIIEL
LC3A_3_1578	LC3A	SEERIEEAVERLRAAGLSEEVIEAAREVLEALLERGWEEAAELVVEGLLRLADAPEELLLEALEELLEVAEDESLSEEEALERIKEILSTAEAESEIIEL
LC3A_3_1579	LC3A	SSSFIEEAEEKLRAAGLSEEVIEKAREVLEALLEKGWVEEAKLVVEGLLRLKDAPTELLLEALEEILEVAKDESLSKEEALEKIKEILSTAESEAEIIEL
LC3A_3_1580	LC3A	MEEFIKEARKRLKEAGFSEEVIEKAEEALKALLERGAEEAAKELLEGLLRLKDAPEEDLLAALEEVKAVAEDESLTKEEILKEVKEILSTLESAKEIIEL
LC3A_3_1581	LC3A	MEERLAAYEAELRAAGLSPEVVAKATEVLTLALERGLLETADYILESMLELKDADPELLLETLDEIKAILDDESLSDEEKTAKVKEELNTALSESEIIEL
LC3A_3_1582	LC3A	MEEMIEEYVERLREAGLSEEVIEKAREVITLLLERGWEETAKLVAEGLLELKDAEEELLLETLEEIKKIAEDESLSKEEVLKKVKELLSTAKSESEIIEL
LC3A_3_1583	LC3A	MEERVAAARERLRAAGMPEEVVDRAVRVIEALLAKGAEEAAELLLEGLLELHKVAPELLPETLEEVEKLVADESLTPEELLEKVREILTTALNEAEIIEL
LC3A_3_1584	LC3A	LEEEEAALLEELAAAGHSPETLAAVRELLEALRERGFEEAARHVIELFRENVDLPDDLLLDIALELLRALEEEDLSEEELIELAEELFRTARNEKEIEEA
LC3A_3_1585	LC3A	LEEKEKELIEALKKAGHSEETIKAVKELLELLKEKGYEEAAEKFIELFLENIDLSSELLLDVALEMKELVEAGKLSEEEIIEEAEELFRVAKSEQEIIEL
LC3A_3_1586	LC3A	LEEKKKEMLQALKEAGHSEETIKAVEELLKKLEEKGYEEAAKEFIELVLENIDLSSELLLEVALELLELVEAGKLSEEEIIEKARELFRVARSEQEIIEL
LC3A_3_1587	LC3A	LEEKEKEMIEALKKAGHSEETIEAVKELLELLKEKGYEKAAEEFIELVLENIDLSSELLLDVAEEMKALVEAGELSEEELIEKARELFRVARSEQEIIEL
LC3A_3_1588	LC3A	SAELVEAQLERLRAAGLSPEVLAAARRVLEALAARGFEEAIKVLTEELLRLRDVDPAVLLAMLDDILHAVETEDLDEEEIIKLIKEEARVARLEAEIEEL
LC3A_3_1589	LC3A	SEELVEEKLKRLREAGLSEEVLEAARKVLEALAERGFERAMEVLTEKLLELKDVDDEVLLAMLEEILHKIETEDLNEEEIIKVIEEEARVARLEAEIEEL
LC3A_3_1590	LC3A	MEELVKENLERLRKAGLSEEVLEAARKVLEALAERGFEEAMKVLTEELLELKDVDPEVLLAMLEEILEKVETEDLNEEEIIKEIKEEARVARLDAEIIEL
LC3A_3_1591	LC3A	MEELVEEALARLEAAGLSPEVLAAARELLEALAEKGYEEAIKTTTELLLENRDLPDEVLVDTLNDILHIVETEDLDEEEIIERIKEEFRVARLEGEIEEL
LC3A_3_1592	LC3A	MEELVKEALERLKEAGLSEEVLKAAKELLEALAKKGYENAIKTTTELLLEAKDLPAEVLVDTLKEILHIVETKDLNEEEIIKEIEREFRVARLESEIIEL
LC3A_3_1593	LC3A	MEELVERALERLREAGLSPEVLEAARRLLELLAERGYEEAIETLTEELLELKDAPTELLVAMLEELERIVETEDLSEEEIIERIREEARLARLESEIEEL
LC3A_3_1594	LC3A	MAALVEEQLARLRAAGASPAVLAAARRVLEALAARGYERAMETLTEELLRLRDAPTELLVAMLEELLAIVETEDLSEEEVIEEIEELARLARNEAEIEEL
LC3A_3_1595	LC3A	MEELVEEALERLRAAGLSEAVLEAARELLEALAERGYEEAIKELTEQLLELKDAPEELLVDMLKELLEIVETEDLSEEEIIEKIKELARLAKNESEIEEL
LC3A_3_1596	LC3A	AAALVEAALARLRAAGLSPAVLAAARRLLEALAARGYERAIERLTEALLELRDAPEELLVAMLEELLAIVETEDLSEEEVIEEIERLARLARLEAEIEEL
LC3A_3_1597	LC3A	MEELVEEELERLREAGLPEEVLEAARELLEALAARGFEEAARTLAEELLELKDAPPEDLLAMLAELLQAVETEDLDEEEVIELIKEEARVLKKGLEIEEL
LC3A_3_1598	LC3A	MEELVEELLKKLKEAGLPEEVLKAARKVLEALAEKGFEEAAKTLAEELLELKDAPPEDLLDMLEEILRKVETEDLNEEEVIELIKEEARVLREGLEIEEL
LC3A_3_1599	LC3A	MEELVKELLERLRKAGFSEKVLEAAEKLLKALAEKGFEEAAEKAAEKLLENKDLPEELLVETLNELLYIVETEDLTEEEVIEKIEEEFEVARLEKEIEEL
LC3A_3_1600	LC3A	SAALVAAQLERLRAAGFSPEVLAAARRLLEALAAKGFEEAAKTATDELLEAKDLPDELLVATLERLLHVVETEDLSEEEVIKEIKEEFRVARLEAEIEEL
LC3A_3_1601	LC3A	SAALVAEQLAKLRAAGFSEEVLAAARKLLEALAAKGYEKAAKTATEKLLENKDLPDELLVETLEELLYIVETEDLSEEEVIKKIEEEFEVARLEQEIEEL
LC3A_3_1602	LC3A	MEELVEEQLERLRAAGFPPEVLEAARRVLEALAEKGFEEAAKTLTEELLELRDLPPEELLATLERILEIVETEDLNEEELIKRIKEEFRVARLAGEIEEL
LC3A_3_1603	LC3A	SAELVEALLARLEAAGFPPEVLAAARELLEALAAKGFEEAARTAAEELLALRDAPPEVLLATLAELLEIVKTEDLDEEEVIERIREEFRVAALEGEIEEL
LC3A_3_1604	LC3A	GEALVAALLARLRAAGLAEPVLAAAERALRALAARGYAEAAETLAAELLAAADLPEELLVATLEELLEIVETEDLTEEELIAEIEELFRVARLEAEIEEL
LC3A_3_1605	LC3A	MEELVEEQLERLRAAGFSEAVLEAARRALTALAEKGFEEAAKTLTDELLEAKDLPEEILVDALEEILYEVENKDLNEEEVIKLIKETFRVARLEAEIEEL
LC3A_3_1606	LC3A	SEELVERLLERLREAGFSEKVLEAAERALTALAERGFEEAAKTLTEELLKAKDLPEEILVDALEDILHIVETEDLDEEEVIELIKEEFRVAKLESEIEEL
LC3A_3_1607	LC3A	SEELVERQLERLREAGFSEEVLEAARRALTALAEKGFFEAAETLTEELLEAKDLPEEVLVDTLEEILYKVENEDLDEEEVIELIKEEFRVARLEAEIEEL
LC3A_3_1608	LC3A	SEALVAAQLARLAAAGLSPAVLAAARKVLEALAAKGFEEAAKTLTDELLALRDLPDERLLAMLEEILAKVETEDLDEEEVIKLIKEEARVARLEAEIEEL
LC3A_3_1609	LC3A	SEELVEENLKRLREAGLSEKVLEAARKVLEALAKKGFEEAAKTLTEELLKAKDLPDERLLATLEEILKVVETEDLNEEELIKIIKEEFRVARLEAEIIEL
LC3A_3_1610	LC3A	MEELVEEELERLREAGLSEEVLEKARELLEALAAKGFEEAARTATEELLKLKDLPEELLLAMLEEMLEKVETEDLNEEEVIKFIREEARLARLEAEIEEL
LC3A_3_1611	LC3A	MEELIERELERLREAGFSPEVLEEARKVLEALAEKGYRRAIEKLTEELLKLKDVDPELVIEALREILRIVTEEDLSEEEVIEEIEREFRVVRLESEIIEL
LC3A_3_1612	LC3A	MEELIEEQLKKLKEAGFSEEVIEKAREVMEALAEKGFEEAIKTLTEELLKLKDVDPELIIETLDEILRKVTEEDLSEEEVIEFIKEEFRVTELESEIIEL
LC3A_3_1613	LC3A	MEELIKENLERLKAAGFSEKVIEAARKVLEALAERGYEEAMETLTEKLLELKDVDEELIIETLEEILRKVEEEDLSEEEVIKVIEEEFRVARLESEIEEL
LC3A_3_1614	LC3A	LEELREKALKALKEAGYSEETLELFEEVVDLLEEKGYYEAAKTFLEEMLELKDLSEEIIRALLEEVLRLVKEEDLSEEELTERIKELARIARSEQEIIEL
LC3A_3_1615	LC3A	LEELLKEAIEKLKEAGKPEEVLELLKEVVELLKEKGYEEAAKTLLEEVIENVDLSSDIMLDFLEEVKYLVETENLSEEELTERIKELARIARSEQEIIEL
LC3A_3_1616	LC3A	IEELLEKAIKTLKEAGKPEEVLELLKETVEKLLEKGYEEAAKTLLEEVIELADLSSEILLDLLKEVLELVETEDLSEEELTEKIKELARIARSEEEIIEL
LC3A_3_1617	LC3A	LEELLKKALEALKEAGKSEETLKLVEEVVKLLLEKGYEEAARTFLELLIENKDLPEEILRDFVEEVKRLVEEEDLSEEELTKRIKEIAEIARNESEIEEL
LC3A_3_1618	LC3A	LEELEKEAIKALKEAGKSEETIELFKEVVDLLKEKGYEEAAKTLIELLIEGKDLPEEILRWFLEEVKELVETEDLSEEELKEKIKEIYKIAKSESEIIEL
LC3A_3_1619	LC3A	LEERVEEALKELKEAGASEEVLKAFKELAEELLEKGYYEALETLIEEMREIKDLPNEIILDALEEVLEVVKTEDLNEEELIERIKEIFRTARNESEIIEL
LC3A_3_1620	LC3A	MEEEVKETLEELKKAGASEETLEAFRETAELLMEKGYYEALKTLIEEMRKIKDLPNEIILDALEEVKEVIETEDLNEEELIEEIKNIFRTARNEGEIIEL
LC3A_3_1621	LC3A	LEEEVERALELLKEAGASEETLEAFRETAELLLEKGYEEALKTLIEEMEEIKDLPDEIILDALEEIKEVVETEDLDEEELIEEIKEIFNTARSESEIIEL
LC3A_3_1622	LC3A	MEEKVEEALKLLKEAGASEETLEAFRETAELLMEKGYYEALETLIEEMEKIKDAPNEIILDALKEVKEVVENEDLDEEELIEKIKEIFRTAKNESEIIEL
LC3A_3_1623	LC3A	LEEEIEETLKELKEAGQSEETLEALKETVELLLEKGYEEAAKTLLEEMRELKDLPSEILLAAIEEVKEVVETEDLNEEELIERIKEIFRIARNEGEIIEL
LC3A_3_1624	LC3A	MEEELKKTIEELKEAGWSEETLEKLKETVKLLKEKGYEEAAKTLLEEMRELKDAPSEILLDMLEEVKKVVETENLNEEELIKRIKEIARTARNESEIIEL
LC3A_3_1625	LC3A	LEEEIEETEKELRAAGWSEETLEALRETVELLLEKGYEEAARTLLEEMRALKDLPSEIALAMIEEVRRVVLEEDLDEEELIERIREIARTARNEGEIEEL
LC3A_3_1626	LC3A	GEERLEETLAELRAAGHSEETLEAFRRAGEALAERGYEEALETLIEEVRELLDLPDDILLWFLEEVLRAVEEEDLDEEEVIERIREEARIARNEAEIIEL
LC3A_3_1627	LC3A	MEEEVEELLEELREAGHDEETLEAFRRVAELLMERGFEEALKVLIEEVRKLLHLPSEILLDFLESVLERLETEDLNEEETIEFIKEEARIARNEGEIIEL
LC3A_3_1628	LC3A	MEEKVEELEKKLKEAGHDEETIEKFREVAELLIERGFEEALETLIEEMEKLLDAPSEIVLAMLEEILATVKTEDLNEEELIEKIKEIARIARNESEIIEL
LC3A_3_1629	LC3A	MEEAVEELLEELRAAGHDEETLEAFREVAELLLERGFEEALKVLIEEMRKLKDAPSEILLDALQEVLEVLKTEDLNEEETIEKIKEIFTVARNESEIIEL
LC3A_3_1630	LC3A	MEEKVEETLKELKEAGHSEETLEAFREVAELLMEKGYEKALETLIEEVRELKDLPSELLLAMLEEILETIKTEDLNEEELIKKIKEIARVAKNEGEIIEL
LC3A_3_1631	LC3A	MEERLEEALEELRAAGASEETLEAFRETAEALIERGFYEAAETLIEETRELAGLPSELLLDFLEDVLEYVKTNDADEEEVIEYIKETARTTRSEAEIEEL
LC3A_3_1632	LC3A	MEEEEEEALEALREAGASEETLEAFRETLKALKERGFYEAAKTLIEETRELADLPSEIRLDFLEDVLAIIKTEDLDEEEVIEEIKRLARIARSESEIIEL
LC3A_3_1633	LC3A	MEEKVEERLKKLKEAGASEETLKAFRETAEKLIERGYYKALETLIEETEKLLDLPDELLLDFFKEVLEYLETNDDDEETVIEKIKEIARTTRNEGEIIEL
LC3A_3_1634	LC3A	LDERVAATLERLRAAGASEETLEAFRRTAELLKARGYDRALETLIEETERLLDLPDELLLDFYRDVLAYLETEDADEETVIKEIRRLARTARAEGEIIEL
LC3A_3_1635	LC3A	MDEEVEETLELLREAGASEETLEAFRETAELLKERGYYEALKTLIEETRELLDLPSELLLSFFEEVLEYLKTNDANEEEVIEEIKRIATITRNEGEIIEL
LC3A_3_1636	LC3A	MEEKIEAREKALRAAGHSEETIEAFRETAELLKEKGYYEALETLIEKMEELLDLPDEILLDMLEEVKRVVEEPDKTEEEVIEEIERIATVARNEGEIEEL
LC3A_3_1637	LC3A	MEEEIKARAERLKAAGHSQETIDAFLETANLLKEKGYYEALKTLIEEMDKLKDLPDEILLDMLKEVKAVVEEPNLTEEEVIKKIKEIARVARNEGEIIEL
LC3A_3_1638	LC3A	MEEEIEETEKLLKEAGHSEEVIEAFRKTAELLKEKGYYNALKELIEEMKKLKDLPDDILLAMLEEVRAVVEKPDKTEEEVIKEIKEIATIARNEGEIIEL
LC3A_3_1639	LC3A	MEEKIEERKKLLKEAGHSEEVIEAFEETAELLKEKGYYEALETLIEEMEKLKDLPDEILLAMLEEVKAVVKEPDKTEEEVIKAIKEIARVARNEGEIIEL
LC3A_3_1640	LC3A	MEEKVEEAAKRLKEAGHSEEVIEAFRETAELLMKRGYEEALKTLIEEMEKLIDLPDEILLDFLNDVKNYVLTHDDNEEEVIKFIKEEARIARNESEIIEL
LC3A_3_1641	LC3A	MEEEVEEMAKLLEEAGHSEEVIEAFRETAELLMERGYENALKTLIEKMKEMIDLPDDLLLDFLNDVLNYIKTNDDSEEEVIKKINEFATITKNEGEIIEL
LC3A_3_1642	LC3A	MEEEIEETLRLLKEAGASEETLEAFRRLAELLKERGFEEALRTLIEEVRELADLPSELLLDFLEEVLYVVETEDLDEEELIERIREIARVTRSEAEIIEL
LC3A_3_1643	LC3A	MEEEVERAEKLLKEAGASEETLEAFRETAELLKEKGFEEALKTLIEEVEKLKDLPSELLLDMLEEVLYLLKNEDLNEEEVIEKIKEIAKITLNESEIIEL
LC3A_3_1644	LC3A	LEEEVAATEALLRAAGASEETLAAFRETAELLRERGFEEALRTLIEEVRELADLPSELLLDFLEEVLYELKTKDLNEEEVIERIREIATVTRNESEIIEL
LC3A_3_1645	LC3A	MEEEVEETLELLREAGASEETLEAFRRLAELLKERGFEEALKTLIEEVRKLKDLPSELLLDFLEEVLYVVETEDLNEEELIEEIKRIARVTRNESEIIEL
LC3A_3_1646	LC3A	PEEKVKELEEELKKAGHNEETIEAFRETAEALIEKGYYEALEVLIEEVRKLKDLPSDILLAMLEDILETVKTEDLSEEELIEKIKEEARIARSEGEIIEL
LC3A_3_1647	LC3A	PEEEVEETVELLREAGHSEETIEAFRETAEALLERGYEEALRVLIEETRELLDLPDEILLAMLEEVLRVIKEEDLSEEEVIEEIRRIARIARSEGEIIEL
LC3A_3_1648	LC3A	MEKELEETEKLLKEAGHDQETIDAFRETGELLIEKGYEEAFKELIEKVKELKDLPSDILLAMLEDVLRIVKEEDLSEEEIIEEIKRIAETAKNEGEIIEL
LC3A_3_1649	LC3A	MEEKLEELEEELRKAGHSEETIEAFRETAEELIKRGYYEALEVLIEEVRKLKDLPDEILLAMLEDILRYIREEDASEEEVIEKIKEEARIARNEGEIIEL
LC3A_3_1650	LC3A	AEERIEELLEELRELGKSEEVLEAVRRALEALLERGYYEALETFIELMRELADLSDELLLQLANDVLELVETSDLSEEELTEEIKKIATTIRNEGEIIEL
LC3A_3_1651	LC3A	MEEKIEKLLKRLKEKGKSEEVLEAVRKALEALKEKGYEEALEKFIELLEELEDLSDELLLELAEEVLELVETSDLSEEELTKEIEEIAKTIRNEGEIIEL
LC3A_3_1652	LC3A	MEEEKKKLLEYLKKKGKSEEVLKAVEEALNALIEKGYYEAAKTFIELLKELEDLSDELLLELAEEVLELVETSDLSPEELKKKIEEIAKTIKNEGEIIEL
LC3A_3_1653	LC3A	GEKLIEELLAWLKEQGKSEEVLEAVRKALTALIEKGYLETAKTFAELLKELAHLPDEILLWLAEEVLRLVETSDADEETMKAEVEELATTARNEGEIEEL
LC3A_3_1654	LC3A	GEELLEELLAWLREQGRSDEVLAAVREALTALIEKGYYEAAKTFAELLKELAHLPDDILLALANDVLELVKTSDDDEETIKKEIKELARTARSEGEIEEL
LC3A_3_1655	LC3A	MEELIEKTLEYLKKKGKSEEVLEAVRKALEALKEKGYEEAMKTFAELLKELEDLSDEILLAFAEDVLELAETEDIDEETMTEKIKEIAKTARNEAEIEEL
LC3A_3_1656	LC3A	MEELIKETLEYLRKKGKSEEVLEAARAAMEALKEKGYEEALKTFAELLKELEHLSDEILLWFAEEVLRLVETEDINEEEMKERIKEIARTAKNAEEIEEL
LC3A_3_1657	LC3A	MEELLKETLEYLKKKGKSEETLKAVREALEALIEKGYENAAKTFAELLKELAHLSDEILKEMAEEVLELVKTSNLSEEEMTEEIKKIAKTALNESEIIEL
LC3A_3_1658	LC3A	AEELVKETLEYLKKQGKSEEVLEAVKKALTALIEKGYLETAKTFAELLKELADLSDETLLDLANEVLELVETENISEEEMKKRVKELARVARLEEEIEEL
LC3A_3_1659	LC3A	MEALIAETLAYLAAQGKSPEVLAATRAALTALVERGYEEAARVFAELLRELAGLSDEVLLDLAREVLELVETSDISEEEMTERIRELARVARLEEEIEEL
LC3A_3_1660	LC3A	VEELIKETLEWLRKAGKSEEVLEAVREALEALAEKGYEEALRVFAELLRELEDLSDELLLDLALEVKELVETEDISEEEMTERIKELARVTRLEAEIEEL
LC3A_3_1661	LC3A	MEELIKKTLEYLKEKGKSEEVLEAVKEALEALIEKGYEEAAKVFAELMKELEDLSDELLLDLAEEVKELVETSNISEEEMTKKIKEIARVTRLEAEIEEL
LC3A_3_1662	LC3A	AEELIEETLAWLREQGRSEETLEAAREAMTALKEKGYYEALETFAELLRELADLSDELLLELAEEVLELVETSDLDEESMTEEIREIARTIRSEAEIEEL
LC3A_3_1663	LC3A	MDALIAATLAWLAAQGRSAETLAAVRAALTALAARGYEETLRTFAALLRELAGLSDELLLELAREVLELVETSDLDEEAMTERVREIARTIRSEAEIEEL
LC3A_3_1664	LC3A	MDELIAATLAWLAAQGRSQETLDAVREAMTALKEKGYDKSLETFAELLRELAHLSDELLLELAKEVLELVKTSDLNEEEMTKEIKEIARTIRNEAEIEEL
LC3A_3_1665	LC3A	MEEEIEKALKYLKEKGKSEETLEAVEKAAKALKEKGYEETLKTFIELLKKMSHLSDEILLDFAKDVLELVKTSDLSEEEMKKKIKELATIAENEAEIEEL
LC3A_3_1666	LC3A	AEERIEEALEFLRAAGKSEETLEAARRALEALAERGYEEALETFIELLRELAGLSDETLLALAEDVLALVETSDLSEEELTARIRELARTARAEEEIIEL
LC3A_3_1667	LC3A	AEELLKATLKWLKAEGKSEEVLKAVKEAAEELIKKGYEEALKTFVELLKEMKDLSDELLLDFANEVLELVKTEDIDEETLTKKIKEIARVIKLETEIEEL
LC3A_3_1668	LC3A	GEEKLKELLKWLKEEGKSEEVLEAVREALEALIEKGYFEAADTFIELMKEMKDLSDELLLDFANDVLELVKTEDIDEETLTKKIKEIARVIRLEEEIEEL
LC3A_3_1669	LC3A	MEEIEKLLEAMDAAKTADEKLKYLREAAEKLFELYGFEEEKEIVTENLEKLFSQDDEFKEEAVEELREELERVIEEGPEEIPRLVELARTLANESEIEEL
LC3A_3_1670	LC3A	MEEIKKLLEKMEKAKTAKEKLEYLRKAAEKLLEYYGKEEEKKEVTENLEKLFSQDDEFLEEAVKILKEELEKVIENGPEEIEKLVETSKTLANESEIEEL
LC3A_3_1671	LC3A	MEELIEKLIELLKEKGASEEELEELLEAIEELKEVSSEEVVKTLIEEMLKAKDVPVEIMIEMVKDIVEKIKKENLSEEEQIELVKSEVAAARAEAEIEEL
LC3A_3_1672	LC3A	MEEAIGRLLEAERARGASEEQLAELREALEELLKVSSEKVLERLVELLLEAEDVPVEQKIDAVRDIVYEIKKNNLSEEEQIELVESEVRAIRHGTEIEEL
LC3A_3_1673	LC3A	VEEVIGRLLEAERARGASEEELARLREALEALLEVSSEEVLKTLVEELLKIEDVPIEEKIAMVEDIVYTIKKENLSEEEQIKLVKEEVSAIRKGNEIEEL
LC3A_3_1674	LC3A	MEEVIGRLLEAERARGASEEDLAALREALERLLEVSSERVVETLVRLLLEIEDVPVADKIALVRDIVYEIEKNNLSEEEQIALVEREVTALRNGTEIEEL
LC3A_3_1675	LC3A	LEEAVQRLEDAERAAGASEEEIARLREAVLRLAEVSSEKVTLHLIELLLEASDVPAEEKIETVEDIVATIEKENLSEEEQLELVESEVSAARKATEIEEL
LC3A_3_1676	LC3A	LEELVEEALETIDETIEDEEVRELFRRAVELLAARGLEEEIRAVAELVKEMKDLPTEKQLERAEALLATVEAATGSPEAAAAAVSSEISVLRNELEIEEL
LC3A_3_1677	LC3A	MEKLLEEAKKTVDKTIKNKEVQAKFKEALDLLAERGLEENIKAVAELVKKMKNLPEEEQLAFANELLATVKAATGSPEAAAAAVASEIATLTNEIEIEEL
LC3A_3_1678	LC3A	MEKLVEEALKTIKETIKDEEVQKLFEEAVKLLAERGLEEQIKALAELVKEMKDLPVEEQLEFAKYLLEVVKKAKGSREEAAKRVSEEIRTIKNDIEIEEL
LC3A_3_1679	LC3A	MEELVEEVLKLLKENGFDEETIEAAKKLLEALKKRGYENAIKTLLEELKKLKDVPSELVKDMFKELLKYVTEKNPTEEEVVKLIKEEAKTLLNDLEIEEL
LC3A_3_1680	LC3A	MEEKVKEVLKKLKENGFDEETIKAAKKLLEALKKKGYEKAIEELLKELEKLKDVPSEKVKDMFEDILRYVEEENPSEEEIVKLIREEAKTLLNDLEIEEL
LC3A_3_1681	LC3A	MDELVKEVLEEAKKNGLSEEALEALKELLEELKKRGFLNAIKTLLEKLKELKDIPSEILKDMFEDLLYLLKNEDLSEEEIVEKIKEEARIAKSEKEIIEL
LC3A_3_1682	LC3A	MDELVEEVIKTAKENGLSEEALKALKKLLELLKERGFEEAIKTLLEELKKLKDIPSEIILAMFEDLLYLVETEDLSEEEIVEKIKEEAEIARNEKEIEEL
LC3A_3_1683	LC3A	MEELVKEVLEVAKENGLSEEALKALEELLDLLKKRGYLKAIERLLEKLKELKDVDSETLKAMFEDLLYKLKTEDLSEEEIVELIDEEAEVARNEKEIEEL
LC3A_3_1684	LC3A	MEEEVKKVLEEAKKNGWSEETLEALKELLELLKERGYLEAIKTILEEIKALADASSEDWKWMFEELLHKLKTEDLSEEEVVELIKEEAAVIRNAAEIEEL
LC3A_3_1685	LC3A	MEELVEEVLKIAKENGYSEETLKALKELLELLKERGYEKAIEKLKEELKRLKDASSELWKDMFEDLKHLLLTEDLSEEEVVKKIEEEARVIENDLEIEEL
LC3A_3_1686	LC3A	MDELVKEVLEEAKKNGYSEETLKALEKLLKKLKERGYENAIKEILEEIKELKNAPSELWKDMFEDLLHKVETEDLSEEEIVEEIKKEARVIKNELEIEEL
LC3A_3_1687	LC3A	MEELVEEVLELLREQGLSEETLEAAERLLEALKERGYEEAIRELLEAARRLKDAPSEEWKWMFEDLLHLLETEDLSEEEVVEEIRREARVIESALEIEEL
LC3A_3_1688	LC3A	MEEKVEEVLKLAKENGLSEEALKALKELLEALAERGYLKAIEEVYEELKKLKNVSSEDIKAMFEELLKEVKEKDLSEEEIVELIREEARVLLNASEIIEL
LC3A_3_1689	LC3A	MEELVEEVLKEAEENGLSEEALEALKRLLEALKERGYLEAIKTVLEELKKLKDVSSEKIKEMFEEILELVENEDLSEEEVVKKIKEEATVLLNDNEIIEL
LC3A_3_1690	LC3A	MDELVKEVLEELKKIGADPETLKAAEKLLKKLKEKGYENAIKTLLEELKKLKNADSEILKAMFEDILYEVENKNLSEEEIVELIKEEARIAKNEQEIIEL
LC3A_3_1691	LC3A	MEEKVQEVLELLKEIGADEETLKAAKELLEELTKRGYLEAIKTLLEELKKLKNLPSEILKAMFEDLLHKVRTENLSEEEVVELIKEEAEVAKNEAEIEEL
LC3A_3_1692	LC3A	MEELVKKVLEELKKIGADEETLKAAKELLDELKEKGYEKAIEELLKELKKLKNADSEILKDMFEDLLYKVKNENLSEEEVVELIKEEARVAKNEQEIEEL
LC3A_3_1693	LC3A	MDELVKETLEVAKENGWSEEALEALKKLLDALKARGYEEAIKTLLEKLKELKDASSEDIKDMFLELLHLLETENLNEEEITEAIKEEARVLKSAKEIEEL
LC3A_3_1694	LC3A	MEELVAEALAVAEENGWSPETLAALRRLLEALAARGYEEAIKTLLEELKKLKDASSEDLRWMFEELLHLLETEDLDEEELTEAIKEEARVLKEDKEIEEL
LC3A_3_1695	LC3A	MEEVVKETLEVAKKNGWSEETLKALEELLKLLKERGYLEAIKKLLEKLKELKDASSEDMKWMFEELKYKVENENLNEEEITKEIEEEAEVIKKAKEIEEL
LC3A_3_1696	LC3A	MDKLVEEAIKVAKENGWSEETIKALKKLLDALKARGYENAIKELLKELKKLKNASSEDLKEMFEELLYKLETENLDEEEIVEEIKEEAEVLKNDKEIEEL
LC3A_3_1697	LC3A	MEEILKEAREIAEKLGLSEETIEAILEALKALLEKGYEEAAKTLLELLKEAKDLSDEIVKDFAEDVKRVAEEEDLSEEEVIKRIKELYEIAKNEQEIEEL
LC3A_3_1698	LC3A	MEELLKEAEKILEEKGRSEETKEAALAALTALLERGYEEAAKTLLELLKESEDLSDEILKAFFEDVLHYVQTEKKNEEEVIKFIKEEYEIAKSEEEIEEL
LC3A_3_1699	LC3A	MEELLARARAILEAQGRSPETTEAALRALRALLERGYEEAAERLLELLEESKDLSDEILLAFFEDVLRYVEEEDVDEEEAIEFIEEEYEIAKNEEEIIEL
LC3A_3_1700	LC3A	MEEILKEAEEILEKQGRSEETKEAALAAVKALLEKGYEEAAKTLLEKLKEAKDLSDEILKAFYEDVLRYVETEDVDEETAIKFINEEYEIAKNEQEIEEL
LC3A_3_1701	LC3A	MEELLEEARKILTEQGRSEETIEAALAALKALLDRGYEEAAKTLLELLKESGDLSDETLLAFFEDVLAYVETEDASEEEVIAFIKHEYKVAKNDQEIEEL
LC3A_3_1702	LC3A	SEELLEEAREIAEEQGLSEETIEAILEALKALLEKGYEEAAREFIELLKEAKDLSDETVLAFAEEVKEFVETEDANEEEVIEFIREEYRIALSDQEIEEL
LC3A_3_1703	LC3A	GEELLEEAREIAEKQGLSEETIEAVLEALKALLERGYEEAAKTFIELLKEAKDLSDEILLDLAEDVKYFVETEDANEEEVIEFIKEEYQIAINDQEIEEL
LC3A_3_1704	LC3A	MEELLKEAEEILKKHGKSEETIKAALEALKALLERGYEEAAKELLELLKEAGDLSDEILLWFFEEVKEVVERPDLTEEEVIEEIKRLWQIAKNDQEIEEL
LC3A_3_1705	LC3A	MEELLKEARKVLEEHGKSEETIKAALEALKALLERGFEEAAKTFLELLKESENLSDEILLWMFEDVKKVVADPTKTEEEVIAAIKEIWNIAKNDEEIEEL
LC3A_3_1706	LC3A	MEELLKEAREILEKHGKSEETIEAALEALKALLEKGYEEAAKTLLELLKESEDLSDEILLWFFEEVKKVVEDPSLNEEEVIEKIKELYQIAKNEQEIEEL
LC3A_3_1707	LC3A	GEELLEEARKVLEEHGKSEETIEAALEALKALLERGFEEAAEELLELLKEAENLSDEILLWFFEDVKAVVARPDLTEEEVIAEIRRLWQTAKNDEEIEEL
LC3A_3_1708	LC3A	GEEILKEAKEILEKQGRSEETKKAVLEAIKALLEKGYYEAAKTFVELLKEAENLSDEIVKDFAEDVKAFVESGDKSEEEVIEFIKEEYETAKNEQEIIEL
LC3A_3_1709	LC3A	GEELLEEARKILEEQGRSEETIKAVLEALKALLEKGYEEAAKEFIELLKEAKDLSDEIVLDFAEDVKYYVETEDLSEEEVIELIKEEYEIAKNEQEIEEL
LC3A_3_1710	LC3A	GEELLKEAEKILKEQGLSEETKEAVLAALKALLEKGYEEAAKTLIELLKEAKDLSDETILDFALDVKEYVETEDVSEEEAIEKIKEEYEIAKNDEEIEEL
LC3A_3_1711	LC3A	GEELIEEAEKILKEKGLSEETKKAVLEALKALLEKGYINAAKELIKLLKEAKDLSDEVILDFAKDVLEYVKTEDVSEEETIKKIKEEYEIAKNEEEIEEL
LC3A_3_1712	LC3A	MEELLKEAEEILKKQGRSEETIEAVLEALKALLEKGYEEAAKTFIELLKEMKDLSDEILLDFALDVKEFVETEDASEEEVIEFIKEEAETARNEQEIEEL
LC3A_3_1713	LC3A	MEELLARAREILEAQGRSEETIEAALAALKALLERGYEEAAETLLELLEEMADLSDEILLAFFEDVKEFVETEDASEEEVIEFIKEEARTARSEQEIEEL
LC3A_3_1714	LC3A	MEELLKEAREILEKQGRSEETIKAALEALKALLEKGYEEAAKTLIELLKEMKDLSDEILLNFFEDVKEYVETEDASEEETIKFIKEEARIARSEQEIEEL
LC3A_3_1715	LC3A	MEKIKEEILKTLKEQGKSEETIKAAEELLEALEEKGYEKAAETLLEEVKKLKNVSSEILLAMFEDLLLKVKEENLNEEEVIKEIEEEARVAKNEQEIDDL
LC3A_3_1716	LC3A	AEKIKEETLEELRKKGASEETIKAAEELLNELIEKGYLEALKTLLEEVKKMKGISSEILLAMFKDLLHIVKTEDLDEEELIKEIKREFRIAKSENEIEEL
LC3A_3_1717	LC3A	SEEIKKEIIEELKKKGASEETIEAAKELLDALEKKGYEEAMKTLLEEIKKAEGISSEILLNTLEELLHIVKNENLSEEELIKKIKEEFKIAKNENEIIEL
LC3A_3_1718	LC3A	AEKIKEEILKLLKEQGRSEETIKAAEELAKALIEKGYLEALKTFLEELKELKDVSSEVLLATFKDLLYKVKNEDLSEEEVIEEIKREFKVAKSEKEIIEL
LC3A_3_1719	LC3A	MEEIIEEIIETLKKQGRSEETIEAARKLAEALKEKGYLEALKTLLELLKEAKDISDEIMLDMLKELLYIVENEDLSEEELIKKIKEEFKVAKLEEEIEEL
LC3A_3_1720	LC3A	AEEIKEEIIKTLKEQGRSEETIEAAEKLANALIEKGYLNALKTLLELLKEMKDVSDEVLLEMLEDLLYIVENENLSEEELIKKIKEEAEVARKEEEIIEL
LC3A_3_1721	LC3A	MEEIRERALAVLREKGASPETIAAVAALLDALAERGFEEAAETLLEKLEELEGVSSEDLLAALQDLLHLVTEEDLSEEEVIAAIEEEFRVLKEALEIEEL
LC3A_3_1722	LC3A	FEEIKERALKVLEEKGASEETIEAARELLDALEEKGFEEAAKTLLEELEELEGVPSERLLAALLDLLHLVTEEDLSEEEIIEEIKREFRVLKEDLEIEEL
LC3A_3_1723	LC3A	MEKIKAEALAVLKAQGASPETIKAAEELLKALEEKGFLEAAKTLLEELKKLKGVSSEDLLAALKDLLYKVTNEDLSEEEVIEEIKREFSVLKSAKEIEEL
LC3A_3_1724	LC3A	SEEIKKETIATLKEQGKSQETIDAAKELLDELEKKGYLKAMETLLELIKESKDISSETLLAMFKDLLHIVKNEDLSEEEIIKKIKEEFEIAKNEEEIIEL
LC3A_3_1725	LC3A	MEEIKKEILEELEKQGKSKETIEAAKKLLDALEKKGFLEAAKTLLEEIKKAKNVSSETLLAALEDLLYIVENEDLDEEEVIEEIKREFRVALEEEEIEEL
LC3A_3_1726	LC3A	MEERLAAARERLEALGYSPEVLAAALATVEALLERGLEEQVEKLLAALEKIKDADQEVILAGLQDILALVETSTLSKEELAKEVEEEINTLLHDGEIEEL
LC3A_3_1727	LC3A	MEERLARARERLRALGLSPEVFEAALATIEALLEKGLEEQAERLLEALERNRDADPERLLAWLEDIRRLLETDKSSKEELAKKVEEEIRAFENDAEIEEL
LC3A_3_1728	LC3A	MEEKLAAYEARIAALGLSPEVAAAALRTVRALLEKGLEEQADRLLEVLAENKDADEERLLAHLDDILRLLETDKSSKEELAKKVAEEIEVFANDGEIEEL
LC3A_3_1729	LC3A	MEERLAEYEARLAALGLSPEVLAAALETIRALLEKGLEEEVERLLAALERVRDADQELLLASLQEILETVKTSKLDKESLAKEVAELIRTFEADAEIIEL
LC3A_3_1730	LC3A	MEELLEKYRKRIESLGLSKEVQEKAMETIKLLLEKGLEEEVDLLLETLEKIKDADQEVILEGLEEIKELVETSKLPKEELAKKVKEEIKTLENDGEIIEL
LC3A_3_1731	LC3A	MEEILKEAREKLESLGFSEEVIEAALETIEALLKKGLEEEVELLLETLEKIKDANQEDILYYLEEIKELVETSKESKEELAKKVKEEIKILENDSEIEEL
LC3A_3_1732	LC3A	MEEVLEEARKRLEALGFSPELIEAALATIEALLEKGLEEQVELLLEALERIRDADEEDLLAYLEEIRELVETDKGSREELAEKVREEIRVMENDSEIEEL
LC3A_3_1733	LC3A	MEEILEEARKRLEELGFSEEVIEAALETIKALLEKGLEEEVKLLLETLEKIKDADEELILAYLKEIKELVETSKESKEELRKKVRELIKTLENDAEIEEL
LC3A_3_1734	LC3A	MEEILEAAREELEELGFSEETIEAALEVIKELLERGFLEAVEELLRELRRLKHLPDEIILAMLEDILEYVKKNDINEEEAIELIREEARIAENESEIEEL
LC3A_3_1735	LC3A	MAARLAAARARLEALGFSPEVIAAALAVVKALLARGFEKAVEVLLAELEELKDLPDDILIAMLEDIKAYVETNDVTEEEVIAKIKEEARIARNEAEIEEL
LC3A_3_1736	LC3A	MEEKLKEARERLEKLGFSEEVIEAALEVVKALLEKGFYEAVETLLKELEELKDLPDEILIAMLEDIKRYVETNDVSEEEVIEKIKEEARVARNEAEIEEL
LC3A_3_1737	LC3A	MEEKLEEVRERLEELGFSPEVIEAALRVAEALLERGFEEAVEVLLEELERLKDLPDEILLAMLEDILAYVESNDVSEEEVIEKIREEARIARNEAEIEEL
LC3A_3_1738	LC3A	MEERLEEVRERLEELGFSEEVIEAALELARALLERGFEEAVETLLEKLEELKDLPDEILIAMLEDILRYVRENDLSEEEVIEKIEEEATVARNEAEIEEL
LC3A_3_1739	LC3A	MEEKLAKARKELEALGLSPEVVAAALKVVEALLKKGYEKAVEVLLKLLKELKDLPDEILLAMLDDILARVETEDLSEEEVIKYIKEEARIARSEAEIEEL
LC3A_3_1740	LC3A	MAERLAAARARLEALGLSPEVVAAALRVVEALLAKGYERAVETLLELLAEAAGLPDDILLAMLEDILRRVETEDLSEEEVIKLIEEEFRVARAEAEIEEL
LC3A_3_1741	LC3A	MEERLEEARERLEELGLSEEVVEAALRVVEALLERGFEEAVETLLELLEELKDLPDDILLAMLEDILRVVETEDLSEEEVIALIREEASVARSEAEIIEL
LC3A_3_1742	LC3A	MEEKLAEIEKELKELGFSEETIEAALEVVKLLLERGFEEAVKKLLEELKKLKDVDDEILLAMLEDIKRKIETEDLNEEEVIEVIEEEARIARNESEIIEL
LC3A_3_1743	LC3A	MEEKLEEIREELEELGFSEELIEAALEVVELLLERGFEEAVETLLEELKKLKDVPDEILIAMLEDIKQLVLTQDLNEEEVIEEIKREARVARSESEIIEL
LC3A_3_1744	LC3A	MEERLERIREELEELGFSEEVIEAALRVARALLERGFEEAVETLLRELRELKDVPDEILLAMLEDILRAVEENDIDEEEAIELIKEEARIARNEAEIEEL
LC3A_3_1745	LC3A	MEEKLEEIRKELEELGFSEEVIEAALEVAKALLERGFEEAVKVLLEELKKLKDVPDEILLAMLEDIKRYIEENDINEEEAIEKIKEEARIARNEAEIEEL
LC3A_3_1746	LC3A	MEETLERIRERLKELGFSEEVIEKALEVAKALLERGFEEAVKTLLEELEELKDVPDEILLAMLEDILDYVKSNDINEEEAIEKIKEEARIARNEAEIEEL
LC3A_3_1747	LC3A	MEEKLKEVRELLKEMGKSEETIEGALELVKELLERGFEKAVETFLELLKESEDLSDEILLDMIKDILDYVTNNDINEEEAIKKIKEEFKIAKNENEIIEL
LC3A_3_1748	LC3A	MEERLARVRALLEAQGRSEETIAAALRLVTLLLERGFEEAVETLEELLAEAEDLPDEILLDMLEDILEYVESNDIDEEEAIEKIKEEFSVARSEAEIIEL
LC3A_3_1749	LC3A	MEEILEEVRKLLEEQGKSEETIEAALKLVKLLLERGFEEAVKTFIELLKESKDLPDEILLDMIKDILEYVESNDINEEEAIEKIKEEFKIAKSESEIIEL
LC3A_3_1750	LC3A	MEEKLKEARELGEELGFSEETIEAFLKVVELLLERGFEEAVEVLLELLEEQKDLPDEILLAMLEDIERVIETEDLNEEEVIERIREEFRTARNEAEIEEL
LC3A_3_1751	LC3A	MEERLAEARALLEELGFSEETTEAALEVVRLLLERGFERAVEVLLELLKEMKDLPDEILLAMLEDIRRVVETEDLDEEEVIEEIKREARTAKNEAEIIEL
LC3A_3_1752	LC3A	MEEKLKEAEERLKKLGFSEEVIKAALEVIKLLLERGFEKAVETLLKELEELKDLPDEIILAMLEDIKRAVEEEDLNEEEVIKIIKEEARIARSESEIIEL
LC3A_3_1753	LC3A	MEERLEEARKRLEALGFSEEVIEAALEVIELLLERGFEEAVEVLLEELEKLKDLPDEIILEMLEDIKRAVEEEDLNEEEVIEIIREEARVARSESEIIEL
LC3A_3_1754	LC3A	MEERLKEIRERLEALGFSPEVIEAALEVAKLLLERGFEEAVEVLLEELAELKDLPDEIILDMLEDIKREIEEKDLNEEEVIEVIKEEARVARSESEIIEL
LC3A_3_1755	LC3A	MEEKLKEAREELKELGFSDEVIERALKVVEALLKKGFEEAVEVLIEELKELKDLPDEIILDMLDDILEKVETEDLNEEEVIEVIKEEARVARSESEIIEL
LC3A_3_1756	LC3A	MEEKLEEARERLKKLGFSEEVIEKALEVIEELLKKGFEEAVETLLEELERLKDLPDEILLAMLEDILEYVTTNDINEEEVIEKIKEEARVAENESEIIEL
LC3A_3_1757	LC3A	GEELIEEARRLLEEHGASEETIEAVERALRALLERGLEEQARRLVEALRRAERLDDELLLAFAEELLALVESHTGSREELAARVEEELRAFEAGAEIEEL
LC3A_3_1758	LC3A	MEEFIEKAAKELKEAGASEELIELASKALRLLLERGLEETAKEFLETLLELVKKSKELAEELAKEVLELLETSELSPEELAKEIRELMSAALSEAEIIEL
LC3A_3_1759	LC3A	MEEFLEEARERLRAAGADEELLEKAERALRLLLERGLEETAREFVEALLTLLAKSKELALELAEDVLRLLETSTLSPEELAEEVRSLINAALSEAEIEEL
LC3A_3_1760	LC3A	MEEFIEEAREELREAGADEELIEIAERALRLLLERGLEETAREFVETLLELLKKSKELALDLARDVLELLETSTLSPEELAKEVRSLINAALAESEIEEL
LC3A_3_1761	LC3A	MEEFIEKAEKELKELGADEELIKKAKEALKLLLERGLEETAEKFKEALKELLKKSKELAKQLAEDVLNLLKTSTLSPEELAKEVNSEINAALSESEIEEL
LC3A_3_1762	LC3A	MEAFIEAAAKELKEAGASEELIEKASRALRLLLERGLEETAKEFVKVLLELLKKSEELALDLAEDVLTLLETSTLSPEELAKAVRSEMNAALSEAEIEEL
LC3A_3_1763	LC3A	MEEFIEEAAKRLKEAGASEELIEVASEALRLLLERGLEETAEEFVEALLELLKKSEELALDLARDVLELLRTSTLSPEELAAAVREEINAALAEAEIEEL
LC3A_3_1764	LC3A	MEEFIEEAAEELREAGASEELIELASEALRLLLERGLEETAERFKEVLLELLKKSEELALDLAREVLELLKTSTLSPEELAEEVESLMNAALSEAEIEEL
LC3A_3_1765	LC3A	MEEVVEAVRKRLAAAGADEETIKTAAEAVRLLLERGLEETAKKFVEALLELLAKSKELAADLAKEVLEILKTSKDSPEEIAKKVEEAIRVFLLEAEIEEL
LC3A_3_1766	LC3A	MEEKVEEVRERLKELGADEETIETAAEAVRLLLERGLEETAEEFVETLEELLKKSKELAADLARDVLEILLTSDLSPEEIAEEVREEIRNYRLEAEIEEL
LC3A_3_1767	LC3A	MEEFVEEVRKRLKELGADEETIEKAARAVRLLLERGLEETAKEVLETLEELLKISKELAEALAEEVLRILETSDDSPEEIAKKVREEIRNFRLEAEIEEL
LC3A_3_1768	LC3A	MEEKVEEAKKKLKEAGADEETIETAAEAVKLLLERGLEETAEEFLKTLLELLKKSKELARDLAKDVLEILKTSDLSPEEIAEKVREEIKNYLLESEIIEL
LC3A_3_1769	LC3A	MEERIEEAAERLRALGADEELIEKAEEALRLLLERGLEETAERFEETLEELVKKSKELALELAEEVLELLKTSKLSPEELAEEVEELIRLALLEAEIEEL
LC3A_3_1770	LC3A	MEEFIEEVKKKLREEGADEELIEKAARALELLLERGLEETAKEVAEALLELVKKSKELALELAEDVLELLETSDLSPEELAKAVRELIRLALLESEIEEL
LC3A_3_1771	LC3A	MEERLAAARARLEAAGFSPEVIERALAAIRAALEKGWERVADLILDLMLEMRDLPEIDKLTAAELALEIIEESETSEEELLKKVEDTMRNVAGIEALEEE
LC3A_3_1772	LC3A	MEEKLERYRKLLEEAGFSEEVIEEALKAIKTFLEKGREEVAETFLELMLEAKDLPEDKLLVMASMALELAETSTVSEEELKKELTRTFENIAGIEELDEE
LC3A_3_1773	LC3A	MEELLARFEEKLRAAGFSEEVIKEALAAIKTFLEKGREEVAETFLELMLEAKDLSEEKLLVMARMAKELAEESKVSEEELIKELKRLFESIAGIEELDEE
LC3A_3_1774	LC3A	AEELIARARALLEAQGRSPETIAAAEAAIRALLERGFEEAARTFIALLEENADLPDEELLAMAREILHVVETQDLTEEEVIARIREEARLARLAHEMDSL
LC3A_3_1775	LC3A	SEEIIEEARKLLRELGRSEETIEAAERAITALLEKGYEKAAEKLIELVKENADLDDEDLLAMFEEILEVVETQDLSEEEVIKRIEEEARLARLAHEMDSL
LC3A_3_1776	LC3A	AEELIKETLEKLKEAGKSEETIEAAREVMTKLKEKGYEEALKTLVEELEKLLDIPDEILLDMLKDVLELLETEDLSEEEIIERIKEEARLARNEAEIEEL
LC3A_3_1777	LC3A	MEELIEETLEELRRAGKSEETIEAAREAMELLKERGYEEALKTLAEETRELLDIPDEILLDMLEEVLEKLKTEDLSEEEVIEFIKEEAELARNESEIEEL
LC3A_3_1778	LC3A	ADELIEELLEALREAGKSEETIEAAREVAERLRERGFDEALETFVREMRRLLDVPDDILLDMLEEVLELLETEDLSEEEVIERIEELARLARAEAEIEEL
LC3A_3_1779	LC3A	MEERIEELLKRLREAGKSEETLEAFREAAELLKEKGYEKALETLLEEAEKLIDVPDELFLDFLKEVLDLLKNEDLSEEELTEEIKRLARLTLLESEIEEL
LC3A_3_1780	LC3A	MEERERELLERLRAAGKSEETLEAAREALELLREKGYEEARETFLEEAERLIDVPDELFLEFLEEVLELLKNEDLSEEELTEEIKRLARLTLSESEIIEL
LC3A_3_1781	LC3A	AEARIAELLAALEAAGASPETIAAVRAAAEALRARGYEEALATFVEEMRRLLGLPDEIRLAFAQEVLRLIEENDLSEEELTEEIRRLARLARLEAEIEEL
LC3A_3_1782	LC3A	MEEKVEELLKELEEAGKSEETIEAVREALELLIERGYEEALETFVEETRELLDLPDEILLDFALEVLNLIKNEDLSEEELTKRIKELARLAKLEGEIEEL
LC3A_3_1783	LC3A	MEERIEELLRELREAGKSEETIEAVRRALEELRERGYEEALEVFVEETRELLDLPDEILLDFAREVLDLVLNEDLSEEELTERIRELARLARLEAEIEEL
LC3A_3_1784	LC3A	MEEKKEELLKKLKEAGHSEETIKAAEEVLKLLIEKGYEEAFETFIEEMEELIDLPDEILLDMLKEALELLKTNDLSEEEVKEKIKELAELARNEGEIIEL
LC3A_3_1785	LC3A	MEERREELLERLREAGHSEETIEAAREALELLIERGYEEAFETFVEELEELIDLPDEILLDMLEEVLELLKTHDLSEEEVKERIEELAELARNEGEIEEL
LC3A_3_1786	LC3A	MEEKKEELLKELKEAGKSEETIEAAREVLDLLIEKGYEEAFETFIEELRKLIDFPDDILLDMLKEVLELLKTNDWSEEEIKKKIKELAELARNEAEIEEL
LC3A_3_1787	LC3A	MEERIEALLERLREAGHSEETIEAARRVLELLKEKGYEEALETFIEGLEELIDLPDEILLDMLLEALRLLEENDWSEEEVKERIKELMRLARSEGEIIEL
LC3A_3_1788	LC3A	MEAARAALLAALRAAGHSPETIAAVEATAAALIARGYEAAFATFVAEMRRLLDAPDELLLALAQSVLARLETEDVSEEELTAFIREEARLAALESEIEEL
LC3A_3_1789	LC3A	GEERLERLLERLRAAGKSEETIAAVRRTGERLLELGYEEALETFIEEMERLIDAPDELLLDLAERVLEALETNDLSEEELRAYIEEEARLVRLESEIIEL
LC3A_3_1790	LC3A	MEEELEELLERLREAGHSEETIEAVRETGELLIERGYEEALRTFIEEMRELLDAPDELLLELAEDVLELLLTEDISEEELRERIREEARLARLESEIIEL
LC3A_3_1791	LC3A	AEELIEALLAELRAAGKSDETLEAVRAALEALAERGYEEALETFVEELRELLDAPDEILLWLAEEVLRLVEEEDLNEEELKERIEELARLARSEAEIIEL
LC3A_3_1792	LC3A	AEAEIEALLAELAAAGKSPETLEAVRRAATALAERGYEEALRTFLEELRRLRDAPDEILLWLAEEVLRLVEEEDLDEEELRERIRELARLAENEAEIEEL
LC3A_3_1793	LC3A	AQARIDALLAELRAAGKSDETLAAVRAAATALADRGYEEALATFIEELRELIDAPDEILLDLAEEVLRLIEEEDLDEEELTERIKELAELARNEAEIIEL
LC3A_3_1794	LC3A	MEELIEELLRELREAGKSEETLEAVRRALEALAERGYEEALETFVEGLRELKDAPDEILLWLAEEVLALVEEEDLDEEELKARIEELLRLARNEAEIEEL
LC3A_3_1795	LC3A	ADAALAALLAELRAAGKSDETLAAARRALTALIERGYDAAFATLVAELRALKDIPDEILLALLEEVLELVENEDLSEAELTARIRELARLARLESEIEEL
LC3A_3_1796	LC3A	MEEKLKELLEELREAGKSEETIEAARKTLNALIEKGYEKAFETLIEELRELKDIPDEILLDLLQEVLELIENEDLSEEELTEEIKELARLARLESEIEEL
LC3A_3_1797	LC3A	SEEKLEKLLKELKEAGKSEETIEAARKTLEALIEKGYEEAFETFVEELRELKDIPDEILLEMLKEVLELIENEDLSEEELTEEIKELARLAKLESEIEEL
LC3A_3_1798	LC3A	MEEKREKLLKLLKEAGKSEEVIEAARETLEALIEKGYEEAYKTLVEELEKLKDIPDEILLEMLEEVLRLVKEEDLSEEELTERIKELARLARLESEIEEL
LC3A_3_1799	LC3A	MEELIEELLKKLKEAGKSEETIEAVRRAAELLKERGFEEALKTFIEEMEKLIDAPDELILEFAEEVLEKLETEDLSEEELIEFIKELARLAKNESEIEEL
LC3A_3_1800	LC3A	AEEKIAALLAALREAGKSEETIAAVREAAELLAERGFERALETFIAEMRELLDAPDELLLELAEEVLRRLRTEDLSEEELIEYIRELARLARNEAEIEEL
LC3A_3_1801	LC3A	MEEKIEELLEELREAGKSEETIEAVREALELLKERGFEEALEVFIEELRKLIDAPDELILELAEEVLELLKNEDLSEEEVIERIKELARLALNESEIEEL
LC3A_3_1802	LC3A	MEEKIEELLKELKEAGKSEETIEAVRKALELLKERGYEEALETFIEKLRELIDVPDELLLALAQEVLEYLETEDASEEEVKEFIEEEARLTRLESEIIEL
LC3A_3_1803	LC3A	MEEKLEELLKLLREAGKSEETIEAVREALELLIERGYEEAFETFIEEMRKLVDLPDELLLDLAERVLEYLKTNDASEEEVKEFIKEEARLTRLEGEIIEL
LC3A_3_1804	LC3A	SEEKIKELLEKLKEAGKSEETIEAVREALEKLKERGYEEALKTFIEEMEELIDVPDELLLRLAKDVLEYLETNDDSEEETKEFIKEEARLTKLEAEIEEL
LC3A_3_1805	LC3A	ADERIEALLEELRAAGASEETIAAAREVLTLLRERGYLEALETLIEGLRELLDAPDELRLDLLEDVLEYLETNDASEEEVTEFIKEEIRLARSESEIEEL
LC3A_3_1806	LC3A	AEERIEALLARLRAAGASPETIEAARRALTLLAERGYEEALETLIEELERLLDAPDELLLDLLERVLEFLETNDASEEEVKEFIEEEARLAENESEIIEL
LC3A_3_1807	LC3A	MEEKLEELLKKLREAGKSEETIEAARRALELLIERGYYEAAEVLIEGLERLLDAPDELVLDLLEEVLEYLETNDASEEEVKEFIEEQIRLAENEAEIIEL
LC3A_3_1808	LC3A	MEERLEEVIKLLKEAGHSEETIKAFLEAAEALKEKGYEEALETLLELARELVDLPSELLLEMFEDVLELVETSDDSEEEITERIREIASTYRHEAEIEEL
LC3A_3_1809	LC3A	MEERLEEVIKLLKEAGHSQETIDAFKKAYEALKKKGYEKTLETLLELAEKNIDLPSELMLEMFNDVLELVETSDLSEEEITKKVKEIAKTYENESEIIEL
LC3A_3_1810	LC3A	MEERIERALEELREAGASEETLEAVREAVELLLEKGYEEAAETFIELALELKHLPSELLLEFAQEVKELVETSDLSEEEITEEIKRIASTVRNEGEIIEL
LC3A_3_1811	LC3A	MEERLERALEELRAAGASEETLEAVREAVELLLEKGYEEAAETFLELMLELKHLPSELLLEMAEEVLELVKTSDLSEEEITEEIKRIARTVRHEGEIIEL
LC3A_3_1812	LC3A	MEERLERALEELREAGASEETLEAVREAVERLLEKGYEEAAETFLELMLELKDLPSELLLELAEEVLELVETSDLSEEEITEKIKEIAATVRHEGEIIEL
LC3A_3_1813	LC3A	LDEELKETLELLKKAGASEETLKAVKEAAEALKEKGYENSLKTFLELMRKNKDLPSELLLAFAKDVLELIKTSDLDEESMTEEIKKIASTYENEAEIIEL
LC3A_3_1814	LC3A	LDERVEETLELLREAGASEETLEAFRAAAEKLKEKGYYKALETFIELMRKNKDLPSELLLAAAKDVLELIETSDLNEEEMTKKIEEIFSTYEHEAEIEEL
LC3A_3_1815	LC3A	MEKEIEEAIKLLKEAGASEETIEAFKKAVEALLEKGYEETAKTLIELAKELKDLPDELLLEFFKEVLELVETSDDNEEEIKEKVKEIASTVRNESEIIEL
LC3A_3_1816	LC3A	LEERVEAALERLRAAGASPETLEAFRAAAEALRERGYEEALKTLIELTEELLDLPSELLLAFFQDVLALIETSDLNEEEIKEKIKEIASTHRNEAEIEEL
LC3A_3_1817	LC3A	LEERVERALELLREAGASEETLKAFREAAEALKERGYEEALKTLIELAERLLDLPSELLLELFEEVLELIKTSDDDEETIKEKIKEIASTIENESEIIEL
LC3A_3_1818	LC3A	LEERVEEAERLLRERGASEETLEAFREAAEALRERGYEKALETLIELARELADLPSELLLALFEDVLELVETSDDDEETITARIKEIAATHRNEAEIIEL
LC3A_3_1819	LC3A	MEEEREETLEELREAGASEETLEAVDRAIRALLEKGYEEAARTFIELMRELKDLPSELLLELAREVLELIETSDDSEEEMKERIREIARTVRHEAEIIEL
LC3A_3_1820	LC3A	MEAERAETLAELAAAGASPETLAAVNEAVEALIEKGYYEAAKTLIELMRELKDLPSELLLEFAQEVLELIKTSDLSEEEMTKEIKKIASTVRNEAEIEEL
LC3A_3_1821	LC3A	MEEEIEETLRLLREAGWSEEALEAVRAAVEALLERGYEEAARTLIELMRRLRDLPSERILALARDVLELIETSDDSEEEMRERIVEIARTHEHEAEIIEL
LC3A_3_1822	LC3A	MDEALAATLAELRAAGASEATLAAVRRTFAALRAKGYDEAARTFAELMREMRHLPSELLLEFAEDVLELVESRDLSEEELTAEIRRLARLYENEGEIIEL
LC3A_3_1823	LC3A	MEEEIEELIKLLKEAGHSEETIEAVKETIEALLEKGYEEAAKTFIELMKEMIHLPSELLLELAKDVKELVESEDLSEEELTEKIKELAKLYKNESEIEEL
LC3A_3_1824	LC3A	MEEEKKELIELLKEAGHSEETIKAVEETIKALEEKGYKEAAKEFIKLMKEAIHLPSELLLELAEDVKELVESEELSEEELTEKIKELYKLYINESEIEEL
LC3A_3_1825	LC3A	MEKEKEELIKALKEAGHSEETIEAVEETLKALLEKGYEEAAKTFIELVKEMLDLPSELLLELAKDVKELVESEDLSEEELKEKIKELAKLYRNESEIIEL
LC3A_3_1826	LC3A	MEEEIAATIARLKAAGHSQETIDAFKEAADALLEKGYYNTLKTLIELMDENVDMPSELLLELFEEVLKLVKETDLSEEELSKKVKELADLYKNEYEIEEL
LC3A_3_1827	LC3A	LEERIEETEELLREAGHSEETIEAFREAAELLKEKGYEKALETLIELLRENIDMPSDLLLEFLKEVKELVETSDLSEEELSEEIKKLAELYRNEYEIEEL
LC3A_3_1828	LC3A	LEEEKEELIKALKEAGHSEETIEAVKRTLEALLEKGYEEAAREFIELLKENLDLPSELLKELAEEVLELVETEDLSEEELTEKIRELTRLFVNESEIEEL
LC3A_3_1829	LC3A	LDEREARLLAALRAAGHSEETIAAVRETLAALRAKGYYEAAETFIELLEENLDLPSELLLELAEEVKELVETKDLSEEELTEEIRKLARLFRNEAEIEEL
LC3A_3_1830	LC3A	MEEELEETLKLLKEAGHSEETLEALKETVKKLLEKGYEEAAKTLLELVREAIHLPSELLLEALEEVLKYVEENDDSEEETTEKIKEIFNLYRNEYEIEEL
LC3A_3_1831	LC3A	MEEELEETIKLLKEAGHSEETIEKLKETVEKLLERGYEEAAKTLLELVKKAIHLPSELLLEALEEILEYIEENDDSEEEVTEKIKEIFNLYENEYEIEEL
LC3A_3_1832	LC3A	LEEEREETIELLKEAGHSEETIEAFRETLELLLERGYEEAAKTLLELVREAVHLPSELLLEALKEVKEAILENDWSEEELTEKIKEIFNLYRNEYEIEEL
LC3A_3_1833	LC3A	LEAEVAALLELLRAAGHSEEALEAVRRLAEALAARGYEEALRTFIELLRRLVHLPSELLLELAREALELVETEDLSEEELTARIRELARLYENEGEIEEL
LC3A_3_1834	LC3A	LEEEVAALLEELRAAGHSEEALAAVRELFEALREKGYEEALRTAIELLRELKDLPSELTLELAREALRLVEEEDLSEEELTERIKELARLYRNEGEIEEL
LC3A_3_1835	LC3A	LEEEVEELLEELREAGHSEEALEAVRELAEALRERGYEEALRTFIELLRELIDLPSELLLELAEEALELVEEEDLSEEELTERIKELARLYRNEAEIEEL
LC3A_3_1836	LC3A	LEEAEAALLEELKAAGHSEETLEAVRATLEALRARGYEEAARTFIELLRENVHLPSELLLELAEEVLELVETEDLSEEELTEEIRRLFRLYRNDYEIEEL
LC3A_3_1837	LC3A	LEEEREALLKALEEAGHSQETLDAVQRTIDALLAKGYEEAARTFIELLRENIHLPSELILELAQEVLELVETEDLSEEELTEEIKKLFRLYKNEYEIEEL
LC3A_3_1838	LC3A	LEEKKKELLELLKKAGHSEETLKAVKETIDALLAKGYYEAAETFIELLKEDIDLPSEMLLELAKEVLELVETEDLSEEELTERIKELFRLYRNEYEIEEL
LC3A_3_1839	LC3A	LEEEVERALKKLKEAGHSEEALEAVRETAEALKEKGYEEALREFIRLMEEMVDLPSELVKELAEEVLELVEEEDLSEEELTERIRELARLFRNESEIEEL
LC3A_3_1840	LC3A	LDEEVEAALAALRAAGHSEEALAAVRAAAEALRARGYDEALRTFVELMRRMLHLPSELVRALAEDVLRLVREEDLSEAELTARIRELARLYENEAEIEEL
LC3A_3_1841	LC3A	LEELREEAIAALKAAGHSQETIEAFLAALEALLARGYEEAARTFIELMLENIDMPDELLLALARDVLAYVETTDDSEEEVTARIRELARLYRNEYEIEEL
LC3A_3_1842	LC3A	LEEERKKAIEALKAAGHSQETIDAFQEALDALLEKGYEEAAKTFIKLMLELIDMPDELLLELAEEVLEYVETTDDSEEETKKKIEELAKLYKNEYEIEEL
LC3A_3_1843	LC3A	LDAAVEATLAELRAAGHSEATLAAVRETAELLKARGYDEALETFIALMRELAGLPSDLLLALAEDVKAYLETNDWSEAEVKAYIEAEARLYRNEAEIEEL
LC3A_3_1844	LC3A	LEEAVAAALAELRAAGHSDETLAAVRETAEALAARGYEEALKTFIELMRELVHLPSELLLALAEDVLAYLKTNDASEAEVKEYIKEEARLYRNEAEIEEL
LC3A_3_1845	LC3A	SEEIIEEALAYLEELGRSEEVIEKTRELLDALKERGYEEAMKTLLEELKELENVSDDILLAMLEDILRAVTEENLSEEETIELIKEEARTALNESEIEEL
LC3A_3_1846	LC3A	MEEILERALALLEELGRSPEVRAAARALLEALRERGYEEAAEVLLEKLEELEDVSDEILLAMLEELLRLVTEERLSEEETIEAIEELARTALNESEIEEL
LC3A_3_1847	LC3A	MEKIKEEALKLLEELGRSEEVKKAVEELLEALEERGYLKAAEKLLEKLKELKDVSDEILLAMLEEILRAVTEENLSEEETIKLIEEEAETAKNENEIEEL
LC3A_3_1848	LC3A	MEEIIEETLKLLEELGRSEEVIEAARRLLEELAKKGYLEAAKTLLEKLKELKDVSDEILLAMLEELLRKVTEENLSEEEAIKAIKEEARTALNESEIIEL
LC3A_3_1849	LC3A	MEEIIKEILELLKSLGRSEETIKAALELANLLAEKGYKKALEKLLEELKELKDLSDEILLDMFNDILDAVKNEDLNEEEVIKLIEEEARIAKNEQEIIEL
LC3A_3_1850	LC3A	MEEIIEEIKKLLEELGRSEETIEAALELAELLKERGYEEALKELLEKLKELKDLPDEILLAMFEDILREVKTKDLSEEEVIELIKKEAETAKNEAEIIEL
LC3A_3_1851	LC3A	MEEIIEEIKKLLESLGRSEETIEAAMELAELLAERGYKEALEKLLEELKKLKDLPDEILLAMFEDILRALKTEDLSEEEAIELIEEEAEIARNEAEIEEL
LC3A_3_1852	LC3A	MDEIIEEILELLKSLGRSEETIEAALRLAEALKERGYEEALKTFLEELKELKDLPDEILLAMFEDILAEVETKDLSEEETIELIKREARTARNEAEIEEL
LC3A_3_1853	LC3A	MEEIIKEIEKLLKELGRSEETIEAALKLAEALAKRGYENALKELLKKLKELKDLPDEILLDMFEDILAAVETKDLSEEETIKLINEEAETAKNEAEIEEL
LC3A_3_1854	LC3A	MEEIIEEALEHLRKLGRSEETIEAARELLEELAERGFEEAAKTFLEELKKLENVSDEDLLAMFEELLRALREEDLNEEEAIELIKSEARVLLNDLEIEEL
LC3A_3_1855	LC3A	MEEIIEEALKLLKELGRSEETIEAARKLLEALKERGFEEAAKVLLEELKKLKNVSDEDLLEMFNELLKALEEEDLNEEEAIELIKSEARVLLNAEEIEEL
LC3A_3_1856	LC3A	MDEIIAEALAYLKELGRSEETIAAAKELLEALKKKGFLEAAKTFLEELKKLENVSDEDLKEMFLELLKAVEEKDLNEEEAIELIKSEARVLLNAEEIEEL
LC3A_3_1857	LC3A	MEEIKKEILELLKKLGRSEETIKAAEELADALIKRGYKKALEKLLEELKKLKNASDELLLDMFKELLAALENEKLNEEELIKKIEEEAKIVKNEQEIIEL
LC3A_3_1858	LC3A	MEEIKEEILELLRELGRSEETIKAAEELAEALIERGYEEALKTLLEELKELENASDELLLEMFKELLRLLKEENLNEEELIEAIKEEARIVKNEEEIIEL
LC3A_3_1859	LC3A	MEEIKKEIIELLKSLGRSEEVIEAAERLANLLIERGYKEALETLLEELKKLKDVSDEILLAMFEDLIEALETEDLSEEELIERIEEEARIALNDQEIEEL
LC3A_3_1860	LC3A	MEAIIARILALLKELGRSEETIAAARALAEALAARGYEAALETLLAELEKLKDVSDEILLAMFEDLLAALATRDLSEEELIALIKEEATVALNEQEIEEL
LC3A_3_1861	LC3A	MDEIIEEILKLLKELGRSEETIEKARELAEALKERGYLEALKTLLEKLKELKDVSDEILLDMFEDLLEALKTEDLSEEELIKKIKEEARIALSEHEIEEL
LC3A_3_1862	LC3A	MDEVIKEILELLKSLGRSEETIKAARELAEALKKRGYLEALKTLLEELKKLKDVSDEILLAMFEDLLAALKTNDLSEEELIELIKEEARTARNEQEIEEL
LC3A_3_1863	LC3A	MEEIKEEILELLRSLGRSEETIEAAEELANALIERGYEEALKTLLEELKKLADVPDEILLAMFEDILRALKEENLNEEEVIKLIKEEARIARNEHEIEEL
LC3A_3_1864	LC3A	MEEIKEKILELLKKLGRSEETIKAAEELANALIERGYLEALKTLLEELEKLKDVDDEILLDMFKDILEALKTKNLNEEETIKLIKEEATIALNEHEIEEL
LC3A_3_1865	LC3A	MEEIKKEILELLKKLGRSEETIAEAEKLAEALIERGYEEALKELLEELKKLKNVSDEILLAMFKDLLRKLETENLNEEEIIKTIKEEARIALNENEIEEL
LC3A_3_1866	LC3A	MEKIKEEILKLLKELGRSEETIEAARELAEALIERGYEEALKTLLEELKKLKDVDDEILLDMFKDILRAVEEENLDEEETIKLIKEEARIALNENEIEEL
LC3A_3_1867	LC3A	MEEIKEEILKLLKELGRSEETIKAAEELLKALEKKGYEEAAETLLEELKKLKNVSDEDLKAMFEELLTKVTEEKLNEEEAIEAIKEEATVLLNDLEIEEL
LC3A_3_1868	LC3A	MDEIIEEILKLLKELGRSEETIEAAKKLLEALKEKGYENAAKTLLEELKKLKNVSDEDLKAMFEELLKAVTEENLNEEETIKLINEEASILLNDLEIEEL
LC3A_3_1869	LC3A	MEEIKEEILKLLKERGRSEETIEAAKELLEALEERGYEEAAKTLLEELKELKDLPDELLLDMFLDLLRAVTEEKLNEEETIKKIKEEASIAKNEKEIIEL
LC3A_3_1870	LC3A	MDEVIAEILALLEALGRSEETIAAARELLEALKEKGYLEAAKTLLEELKKLKDLPDELLLDMFEDLLRAVKEENLNEEETIEKIKEEATTAKNEKEIIEL
LC3A_3_1871	LC3A	MAAVEARILALLRARGRSPETIAAARELLAALRARGYEEAARVLLAELEELADLPDELLLAMFEDLLRRVTEEDLDEEEAIEAIREEARTARNEAEIEEL
LC3A_3_1872	LC3A	MEEELKETIEALKKAGASEETIKLFRENMELLKERGYEEAAKTLIEETRKLLDAPSELLLEFAEDVLELLKTEDLSEEELIERIKEIARLTRNEAEIIEL
LC3A_3_1873	LC3A	LEEELEETLAALRAAGASEETLELFRRNMELLRERGYEEAARTFIEEMRELLGAPAELLLDFAREVLELLENNDLSEEELIKEIREIARLTRNEAEIEEL
LC3A_3_1874	LC3A	MEEEIEKTLKELKEAGASEETIEKFKEVAEKLKERGYEEALKTLIEKVRELIPTSDEILLDFLEEVLEVLETEDLSEEELIERINEIAELALNEAEIEEL
LC3A_3_1875	LC3A	MDEKIEETIELLKEAGASEETIEKFEEVAELLKERGYEEALETLIEEVKKLAGTSDEILLDFLEEVLEVLKTKDLSEEELIEEIKRIARLALNEAEIIEL
LC3A_3_1876	LC3A	MEEEIKKTLEELKKAGASEETLKTFKEVAEKLKERGYEEALKTLIEEVKELMGTSDEVLLDFLKEVLEVLETEDLSEEELIERIKELARLALNEAEIEEL
LC3A_3_1877	LC3A	MEERVEETVKELKEAGKSEETIEKFLEAVELLKERGWEKAAETLIEEVRKLISAPNEIVLDFLEEVLETIEEEDLSEEELIERIKELARLALNESEIIEL
LC3A_3_1878	LC3A	MDERIEETIKLLKEAGKSEETIELFKEVMELLKERGWYEAAETLIEEVKKLIDAPEEILLEFLEEVLELIKNEDLSEEELIKRIKELARLARNESEIIEL
LC3A_3_1879	LC3A	MEEEIEETIEELKKAGKSEETIEKFREAMELLKERGWEEALKTLIEEVRKLIDAPNEIVLDFLEEVLETIKTEDLSEEELIERIKELARLARNESEIIEL
LC3A_3_1880	LC3A	MEEARAATLAALKAAGQSEETIAAAERLFDLLAARGWEEAAETLIAELLELLGLPSELVLDFIEDVLETLETEDLSEEELIEEIERLARLARNEGEIEEL
LC3A_3_1881	LC3A	YDEEVKEAIEELKKAGASEETIEAFKKAAELLKERGYYEALKTLIEEVKELLSLSDELLLDFLEEVLDVIENEDLNEEELIKRIKEIARLTLNEGEIIEL
LC3A_3_1882	LC3A	MEERVKKTIELLKKAGASEETIKAFEETAKLLKERGYEKALETLIEEVEKLKDLSDELLLDFLKEVLKVVKEEDLNEEELIKRIKEIARLTRNEGEIEEL
LC3A_3_1883	LC3A	MEEEIEEALERLREAGASEEALEAFREAAELLRERGYEEALRTLIEEVEKLLDLSDELVLEFLEEVLRVVREEDLNEEELIERIREIARLTRNEGEIIEL
LC3A_3_1884	LC3A	MEEEIKATLEELKAAGASEETLAAFLRVVELLKERGYEEALKTLIEEVRKLIGLPDELLLAFLEEVLETLETEDLDEEELIERIKEIARLTRNEAEIEEL
LC3A_3_1885	LC3A	MEEEIEETIKLLKEAGASEETIKAFKEVIKLLKERGYEEAAKTLIEEVRELLDLPSELLLDFLKEVLETLLTEDLNEEELIEKIKEIARLTRNEGEIEEL
LC3A_3_1886	LC3A	MEEEIKETIELLKEKGASEETIEAFKKVIELLKKRGYEEALKELIEEVKELADLPDELLLDFLKDVLETLETEDLDEEELIKKIKEIARLTRNEAEIEEL
LC3A_3_1887	LC3A	MDEKIEETLKRLKEAGASEETLEAFKRVVEKLKARGWDEALNTLIEKVDELLDAPDEVRLAFLQDVLALLDTPGVSEEELIAGINELATLAKNEAEIIEL
LC3A_3_1888	LC3A	MEEKVEEALKKLKEAGASEETLEAFKEAFELLKERGWEEALKTLIEEVEELLDAPNEVLLDFLKEVIELLKQPGVSEEELIKGIKELARLAKNEAEIEEL
LC3A_3_1889	LC3A	LEEKVKETLKKLKEAGASEETLAAFEEAAKLLKARGWEEALKTLIEEVEKLLDAPNEVILDFLEDVLALLKRPGVTEEELIKEIKELARLAKNEAEIIEL
LC3A_3_1890	LC3A	LEEEVEETLELLREKGASEETIELFLEAVELLKERGYEEALKTLIEEVRELADAPDEILLDFLKEVLEVLKNEDLSEEELIKRIKELARLARNEAEIEEL
LC3A_3_1891	LC3A	LEERIERTEELLREKGASEETIELFRKVMELLKARGYEEALKTLIEEVEELADLPDEILLDFLEEVLEVLETEDLSEEELIKKIKELARLARNEGEIIEL
LC3A_3_1892	LC3A	LEERVEETVERLKEAGASEETIELFLEAAELLLERGYYEALETLIDEVEELIDLPDEILLDFLEEVLEVLETEDLSEEELIERIKELARLAKNEGEIEEL
LC3A_3_1893	LC3A	MEKEVEELVKEMKEKGKSEETIELFKKVIELLKKRGYEEAAKTLIEEMRKLLDAPDEIVLDFLKEVLKVLEEEDLSEEELIEKIKELATLAKNEAEIEEL
LC3A_3_1894	LC3A	LEEELKRTEKLLKEAGASEEVLKKFREAFEKLLKRGYEEAAKTLIEETEKLKDASDEILLWFLEEVLEKIEKEDLNEEELIKKIKEIASTALNESEIIEL
LC3A_3_1895	LC3A	LEEELKETLEELKKAGASEEVLKLFKEVYEELLKRGYEEAARTLIEEMKKLKDASDEILKWFLEEVLEVIKTEDLNEEELIERIREIARTALNESEIEEL
LC3A_3_1896	LC3A	LEEELEETLKLLKEKGASEEVLKKFKEVVELLLERGYEEAAKTLIEEVKELADASDEILLWFLEEVLEVIENEDLDEEELIKRIKEIARTAKSEAEIEEL
LC3A_3_1897	LC3A	MDEEVEETLKLLKEAGASEETLEAFREVAEKLKERGYYEALKTLIEEMRKLIDAPSELLLDFLKEVLEVLETEDLSEEELIEKIKEIARLTRNEAEIIEL
LC3A_3_1898	LC3A	MDERVAATLERLRAAGASEETLAAFERVAKKLKERGYDEALETLIEELERLAGLPSELLLAFLEEVLEVLETEDLSEEELIERIKEIARLTLNEGEIIEL
LC3A_3_1899	LC3A	MEEEVEETLKKLKEAGASEETLKAFKEVAEKLKERGYEEALKTLIEEMEKLLDAPSELLLEFLEEVLEVLETEDLSEEELIERIKEIARLTRNESEIEEL
LC3A_3_1900	LC3A	LEEEIEATLALLAAAGASEETLAAFREVAERLLERGYEEALRTLIEEMRELVDLPSELLLDFLREVLEVIETEDLSEEELIERIREIARLTLNEGEIEEL
LC3A_3_1901	LC3A	MEELLARARAVLEARGYSPEAIAAILAELRRLLELGYERVVEEIIRLLEENPTISGEAAVRIARDVLEAAEKEKLSEEELIEFAREEARLAVNENEIEEL
LC3A_3_1902	LC3A	MEELKEKLLEALKEAGASEETIEDAKEALDLIFSRGLEEVAKLFVEAVLELLKISVEKAEEFIREFLEAVKSFKGSNEEFEKFLKEEIKTLYNEQLIEEL
LC3A_3_1903	LC3A	MEKLREELLKALKEAGASEETIEAAKEALDLIASRGLEKVAEEFVKAVKELLKESVEKAEEFIKRMLEFVKSFKGSDEEFEKALLEEIRTLKNEALIEEL
LC3A_3_1904	LC3A	SEELIEKTLAYLKEKGASEETLEKARELLELLAERGLEEELKLVAESIKRLADLSVEKAAEFIERLLKFAKADKRPKEEFAKAMKEETRTLTAEAEIIEL
LC3A_3_1905	LC3A	SEEEIEKLLKYLKEKGADEETLELAREVLEKLKELGLEEVLKEFIEAVKELADISVEKAAEFIKEIKEFLDKDKSSKEELAKKLKELIRVLYNEALIEEL
LC3A_3_1906	LC3A	MEELIEELLEYLKEKGADEETIENARKLLEKLKELGLEETLKLAIESIKELADKSVELAKEFIEELLKFLEEHKGSVEELEKELKELITVLKNEALIEEL
LC3A_3_1907	LC3A	SDELIEETLKYLEEKGADEETLKKARELLEKLKELGLDDVLKLTIEAIKELADKSIELAREFIEELLKALKSSKKSTEELEKELKELITVLYNEALIEEL
LC3A_3_1908	LC3A	AEEKIEELRELAKKLGHSEEAIALAEEAARLLLENGNEEGFELLLEAVKALAKLSEADQIAFLRDLLAELKENKDDKEAQLKVAEDFLKLAKNAAEIEEI
LC3A_3_1909	LC3A	AEEKIEELRKLAKELGHSEEVIELAEKAAELLLSVGNEEGFELLKEAVKALASLSEEDQLAFLKDLLEELEKNKNDKEKQLEAAREFLRLAKNAAEIIEI
LC3A_3_1910	LC3A	MEEKIKELRKQAKELGHSEEVIKLAEEAAKLLLKVGNEEGFELLKKAVKALAKLSEADQLAFLKDLLAELKANANDKEKQLAAAKDFLRLAENAAEIIEI
LC3A_3_1911	LC3A	AEEALKALREQLKALGHSEEVIAAALAAAKLLLKAGNEEGVKLLAEAAKATAKLPEADQLAFFEDLKAELEALADDPEAQLAAAREFKRLAENAAEIEEI
LC3A_3_1912	LC3A	AEERLERLRARAEALGHSPEVIAVLLEAARLFLEAGDEEGFELLERLAEALAGLDEGTQLAFAQDLLAELRALGDDREARRAAAKEFLRLAKNENEIIEI
LC3A_3_1913	LC3A	MEEKLKKLEEQAKKLGHSEEVIKLALEAAKLFLEAGDEEGFELLFEMLKALKGLDEGTQKAFLEDLLAELKKLGNDKEARLKAAKEFLKLAKNANEIIEI
LC3A_3_1914	LC3A	MEEELKELRELLKKLGHSEEVIEKFLEAAELLLKAGDKEGFELLKEMAKALKGLDESTQLAFAEDLLAELKKLGDDKEGRLKAAKHFLELAKNENEIIEI
LC3A_40_1915	LC3A	MYTLSIDILADDPAATAAALDAAIEKIKAKIKSEEGEKIIAAFDEMRAQAAAGQPAEATIEGISLEEANTVVQILEEAEAALHAAGVKVAALISIEEEEE
LC3A_40_1916	LC3A	MYEVSIDILADDPAATAAALDKAAAAAKAKIKSASGEKILAALDKMRAAAAAGEPAVATITGISEEEANTLVQILEAAEEALHAAGVRVAALISVEEEEE
LC3A_40_1917	LC3A	MYEVSIDILADDPAATAAALDAARDRAAAEIKSPEGEKILAALDTMRAQAAAGEPAEATITGVSEEEANTLLRILEEMEAALHAAGVRVAALISIDKEEE
LC3A_40_1918	LC3A	VDELAFVAVGISPELLEEVREKVDAYFAEHGTEEERDAAVAALDEAIEALKKGELAVVEITVSSQEQADFIIDQIEEAEERGRAEGHTNALIVNITVKPK
LC3A_45_1919	LC3A	MWEAVVDILVPREDLEKALAVIREVAREIEEETGGAVRFDLEGLDASAEASRDEEEVYLRVTIYAPTRELALDAADRIVERLEEALGRKVAAAISYRELP
LC3A_45_1920	LC3A	MYRATVDLLVPRELLEKVLKTIRETAAELEAESGGALTFDLEGLEETAKKTINEEEVYLRLEIYGEDKDLVLDAADRIVDAIEEATGKNIAAMISFEELP
LC3A_45_1921	LC3A	MYKATVDLLVPKELLEKVLETIREKAEEIKKKTNGKVEFDLEGLEKSAEETKDEEEVYLELDIYAEDKQLALDAADEIVDAIEEKTGKKIAAIISVEELP
LC3A_45_1922	LC3A	MYEATLDLLVPKELAEEAYELIKKLLEELEKKRGPNFKVDYETLDASYEASKDEEDVYLEVKIYAPTEEEALDAAIEIEEELSKELGGKVASIISVKKVP
LC3A_45_1923	LC3A	MWEATVDLLVPRELAEEALALIRELAAELEERYGPDLKVDLATLEESYEASKDEEDVYFEVKITHPDRDKALDAADELVDRLQEALGGKVAAMISLKEVP
LC3A_45_1924	LC3A	MYKATVDILVPRELAEEALATTKELMDKLEKEYGDKLKVDRETLEKSYEATKDEEDVYLEVEIFHPDKNTALDAADKLSDELDEALGGKASSIISIEELP
LC3A_45_1925	LC3A	MWEATLDVLVPRELAEKAYATAKELMAELEAEHGPDLRVDWATLDESYAASKDEEDVYLEIRIYHPDEQVALDAADRLEDELNAALGGKASSIISLKKLP
LC3A_45_1926	LC3A	MWEATVDILVPRELAERALAETRRLADELEARHGPALRVDRAALDESYAASRDEEDVYLRVRIFHPDREAALAAADELSDRLDAALGGKASSIISLRELP
LC3A_45_1927	LC3A	MYKATVDLLVPKELAEEAYKLIKEKLEELQKKYGPELKVDWETLEKSYEASKDEEEVYFEVKIYHPDKQTALDSAVELEDALQKAFGGKIASIISIEEVP
LC3A_45_1928	LC3A	MYKATVDLLVPKELAEETYKLIKEKLAELQKKYGPDLKVDWETLEKSYEETKDEEEVYFEVEITHPDKQTALDAADELEEALQKATGGKVASMISIEEVP
LC3A_45_1929	LC3A	MWRATVDLLVPKELAEEVYKLIKEKLEELQKKYGPELKVDWKTLEESYEASKNEEEVYFRVEIYHPDKQVALDAADELVDAIEEATGGKVASIISIEEVP
LC3A_45_1930	LC3A	MYKATVDLLVPKELADEVYEKIKEELEKLEAEYGDDLEVDYETLEASYEASKDEEEVYLEVNIYAPNKQLALDAADKLVDSIEEFTNGKVASMISIEELP
LC3A_45_1931	LC3A	MYKATVDLLVPKELAEEVYKLIKEKLEELEKKYGENLKVDYKTLDESYEASKNDEDVYLEVNIYAPNEQLALDAADELVDYIDEATNGKVASIISLEKLP
LC3A_45_1932	LC3A	MYEGELDVLVPKELAEKAYEIILKKAEELEKKYGDKIKVDKEVLEKSYEESKDEEDVYFRLIIYSKDKDLVLDALDEIEDELEEELDGKVAAIISVKEVE
LC3A_45_1933	LC3A	MYKGTLDVLVPKELAEKAYKIILEESEKLEKKYGDEIKVNKEVLEKTYEATKNEEDVFFRLEVYSKDKDLVLDALDEIQDKLEEELNGKVASIISVEEVP
LC3A_45_1934	LC3A	MYLATVDILVPKELAEEALELVKEKGEELEEKYGDKVEVDFETLEKSYEATKNEEEVYLEVNIYADDKQTALDAADELVDYLEERLNGQVSAIISIEELP
LC3A_45_1935	LC3A	MYKATVDILVPKELAEKALELIKEKGKELEKKYGDKIKVDFELLEKSYEETKDEEEVYLRVEIYADDEQTALDAADELEDYLRKELNNQVSAIISIEKLP
LC3A_45_1936	LC3A	MYKATIDVLVPKELAEKAYNLIKEEGKELEKEYGDRIKVDFEKLEKSYEETKNEEDVYLELEIYADDEQLALDAAVRIVDRLEEELNGKAAAIISVEKLP
LC3A_45_1937	LC3A	MYLATIDLIVPRELAEEALALAEEIARELEEENDGKVEVDLETLRESYEATRDEEDVLLVVKIYAETEELALDVADRLVDRLRAALGPRVAAIISVEEVP
LC3A_45_1938	LC3A	MWLATVLLGVPRELGDEALAAARELLDELEARGGPDLKVDRAALEATYAATRDDDVVLLEVKITHPTEEKALAAADELEERLRARLGPRVAAIIEVEKLP
LC3A_45_1939	LC3A	RYRATVDLLVPRELAEEALAATRAAMEELEAERGPAIRVDHAALDASYAASADEDDVYLRVEIVAPTRQDALDAADELVDRLHARLGPRVAAIISLEELP
LC3A_45_1940	LC3A	MWRATVDIGVPRELAEEARAAALEAMDEIEAEGGPEVRVNRAALDESYEATKDEETVLLVVEIYAPDRETALRYADRLVDYLRERLGPAVAAIISLEELP
LC3A_45_1941	LC3A	MKKYRAVIDILFEGDDEELEELKEIAKKIAEKNGVELKIDEELNKKLNEQDKDEGYKYLRLELIGEDEEKVLDTADEIVDEMIKYTNGKVSAIISFEEIE
LC3A_45_1942	LC3A	KTIYVAEIDILLKGSEEDLEKAKKIAKEVAKKYGVELEIDEELNKELNEKTKEDGYKFLRLTLKSESEEKVSKAADEIEEKLLEEFKGKVSSIISFSKEE
LC3A_45_1943	LC3A	MTIYEAEIDILLKGTEADLEEAKAIIREVAEKHGVEVEIDEELNAALNAETKADGYQFLEVTLRSESEEKVSKAADEIERRLEEKFKGKVASIISFSKVE
LC3A_45_1944	LC3A	MAEATVSVLVPREKFEEALAVLKEAAAEIAAERGLEVEIDEAAVEAAREEAEREGEGLLEVTVKSENLQDALDAAVEIADRLEEELGPEVAVAIAIEEIP
LC3A_45_1945	LC3A	MAKATVLVLVPEEKFDEALKVLREAAERISKERGIEVEIDEEAVKEAREEAKKNGEALLELTVYSDDEDTALDAAVEIADELERKLGPEVAVAIAIEEIP
LC3A_45_1946	LC3A	MAEATVLVLVPEELFDETLAVLREATEEISKEKGLEAEIDEEAVEEAREEAKREGEALLEVTVYSDDEQKALDAAVEIADRIEEKMGPKVAVAIAIKEIP
LC3A_45_1947	LC3A	MAEATVLVLVPEEKFDEALAVLREAAEEISARRGLEVEIDEAAVEAAREEAKREGEALLEVTVYSDDKQDALDAAVEIADRLEERLGPSVAVAIAVKEIP
LC3A_45_1948	LC3A	MWEATVDVLVPAEDFDAAVAVLRREAERLEREEGVEVELDEEALAAARAEAEAEGEALLTVRVRHEDEEVALDAADRIADALLAELSPSVAVAISVERVP
LC3A_45_1949	LC3A	MWRATVDVLVPEEEFEKAVEVLREEAERLEKERGVKVEIDEEALKKAREEAKENGEGLITVNVYHEDKDVALDAADEISDRLEEELSSKVATIISVEEVP
LC3A_45_1950	LC3A	MWEATVDVLVPREEFEKALEVLREMAERLERELGVEVEIDEEAVEEARKEAEENGEALITVRVRHEDEQVALDAADRIADELEERLSPSVAVIISVEKVP
LC3A_45_1951	LC3A	MYRATVDVLVPREDFEAALAVLREKAKELSEKKGVKVEIDEEAVAAAREEAEREGEGLITVDVYHEDKQVALDAAVEIADRLEAELSPRVAVIISVEEVP
LC3A_45_1952	LC3A	MYVAEVDVLVPAAEFDKAVAVLKEKAKELEKEKGLKVEIDEKALAEARKEAEAEGEALVTVTVYSEDKDEALDAAVEIEDALEEAMSPSVASIISIKEEP
LC3A_45_1953	LC3A	MYVAEVSVLVPEEEFEKAVAVLRETSARIREERGLEVEIDEEALKKAREEAKKEGEALVTVTVKSEDKDEALDAAVEIQDALEKAMSPKVASIISIKEEP
LC3A_45_1954	LC3A	MYVAEVSVLVPEAEFDRAVAVLREEAARLREERGLEVVIDEAALAAARAEAKEQGEALVTVTVRSERKDDALDGAVEIEDALEREMSPAVASIISIKEEP
LC3A_45_1955	LC3A	MYEATVYVLVPAEHFDAAVAVLREKAAELEREKGVEVRIDPEALAAARAEAAANGEALLEVRIIAEDKETALDAADEIEDAVQAAMPPSVAVAISVEEVP
LC3A_45_1956	LC3A	MYEATVYVLVPAEDFDRVAAVLREEAERLRRERGVEVEIDPAALAAAREEAEREGEALLEVRVIAETRQTALDAADEIADAVEAASPPSVAVAISVEEVP
LC3A_45_1957	LC3A	MYEAVVLALVPEELFDEAVAVLRETSERLSKERGVEVTIDEEALEEARKEAEENGEALLEVTVRSEDKDEALDAASEISDALEAALPDRVATVIAYKEVP
LC3A_45_1958	LC3A	MYLATVDVLVPAEDFDAAAATLRAAVAEVSAEMGVDASIDPAALAAAREEAKATGEALLTVTVRADDKQTALDAAVRISDRLEEALGTRVASIISVEEIP
LC3A_45_1959	LC3A	MAVAEVLVLVPKEEFDKVLAIIERQVERINKERGLKASIDEEAVAKARKEAEENGEGLLTVTVESEDLDEALDAADEIADEIERESSPSVAVAIAYEEEP
LC3A_45_1960	LC3A	MAEAEVYVLVPEEEFDKVVEIIKEEIERINKERGLEASIDEEELKKAREEAKKEGEALVKVTIRSEDMQAALDAADEISDEVEKKSSPKVATIIAYREEP
LC3A_45_1961	LC3A	MAEAVVLVLVPREEFDRVVAIIREEIERINKEEGLEASVDEEALAAAREEAEREGEGLVEVTIKSEDLNKALDAADRISDRVAERSSPRVATIIEYAEEP
LC3A_45_1962	LC3A	MWRVTVDLLVPREKVEEAVEVIREVVERKNEETGGAVSLDWETLEKSIEATKDEEEVYMRVVITAETRELGLETADEIIEEMERRFGENVPALISVEEVP
LC3A_45_1963	LC3A	KYEATIDLLVPREDVETVLAAVRATAAALKAEHGDRVQFDLATLEASAAASADEEEVYLRLRITADTKELALDAADRVLEAIEAAVGKPVAAIISVEEVP
LC3A_45_1964	LC3A	MYRATIDLLVPRADVERVRAAVRETAEALRAEYGDRVEFDLERLDASAAATADEEEVYLELDIYADTKELALDAADRILAAIEAAVGRPVAAIISVEEVP
LC3A_45_1965	LC3A	MYLATLDMLVPREHAEEVLEIAKEAMEELEKEYGEDLKVDREVLEASYEATKDEEEVLLRVEIYHPDEEKALDAAVELEERIRERSGVDIASIISLKKLP
LC3A_45_1966	LC3A	MYLATVDLLVPNEEYEKAKEVLEKAAKEIEEEDPDTVKVTVEEDEATKEEDEKEGYRYIIVKVEAKTKQEALDIADKIVDRLEEAGIKGMAAIISVEEIE
LC3A_45_1967	LC3A	MYKATLYLLVPRELAEKALAVMEEEVERLRREEGLEAEVLRERNEENLKRDQDTGEVLLEVEIIAPTKQEALDAADRIHDAVEEATGKPVAAIIEVEEVP
LC3A_45_1968	LC3A	MAKATIDMLVPREKAEEVLEAIREAAAELEAESGGALKFDFETLDASYEATKNEEDVYLELDIYAPTKEQALDAADRLVDRVEERLGEKVAAIISVEEIP
LC3A_45_1969	LC3A	MARATVDLLVPREKAEEAYKIIKEFAEEAKEKYGDKVEFDWETLDESYEASKNEEEVYFRVVITAETKELALEVADELVERLEEELGVPIAAIISLEELP
LC3A_45_1970	LC3A	MARVTIDLLVPKEKAEKALEIIKEKFEELEKKYKGKIRFDRETLEKSYEESKDEEEVYLEVVIEAETRELALEAADEIIEELNKELGYNVAAIISVEDLP
LC3A_45_1971	LC3A	MARVTIHLLVPREKAEEALRIIREEFERLEEEYGGKIEFDREALEASYEASKDEEEVYLEVIITAETRELALDAADRIVDTLNERLGENVAAIIEVEELP
LC3A_45_1972	LC3A	MARVTVHLLVPREKAEKALEIIREAFEELERRYGGRVRFDRERLEASYEASKDEEEVFLEVVIEAETRELALAAADELVDRLNRELGENVAAMIEVEELP
LC3A_45_1973	LC3A	MAKVTVDLLVPREKAEKAVEIIKKAAEELEKKSGGKLKFDYETLEESYEETKDEEEVYLRLVIYAPDEQLALDAAVEIVDRLEEELGMPVAAIISSEEEP
LC3A_45_1974	LC3A	MKKARITIWVKREYAEEVKEALYKTAEELEKKYGDDLKIDKESMDKSMEETKDEEFVELEVVIEAKTQEILEEAVNAIIDTMDEVGDHKVAMIEVEELPP
LC3A_45_1975	LC3A	MVKAKVTIWVKREYAEEVKEALLKKMEELEKKYGDKLKVDKEALLKSYEATKNDEFVELEVLIEAETEELLNEAVDAIIDTLDEVGDHKVAMIEIEKLEP
LC3A_45_1976	LC3A	MARVEVDLLVPREKVETAVATIRAEMARLEAETGGAIRVDWDALEASIEATKDEEEVYIRVVITGPTEELVLAAADRIVAAVEAALGENVGAMIAVDEEP
LC3A_45_1977	LC3A	MAEATLDVLVPRELAEAALEALKRGAERLLEERGPGVEVDLEALEESYRATRDEEEVLLTVRIRAPTRQEALDLADELVEELERELGRPVAAAISVEELP
LC3A_45_1978	LC3A	MYKAVLSMLVPREEAEKVYKAIKEAADKLEAKYGDKLKINYKRLEESYNATKDEEEVLLEVEIYAPTKELALDAADEIEDYVKETTGVDVAAVISYEEVP
LC3A_45_1979	LC3A	MYLATVDILVPRELADEAYAAAKAAADELEARYGDKVRVNRAVLDASYAATKDEEDVYLRVEIYAPDEQLALDAADELVDRLEEALGDKVAAIISIEEVP
LC3A_45_1980	LC3A	MYEATVDILVPRELAEKAKAAALEAMDEIEKKYGDKVKVDRERLDASYEASKDEEDVYLEVRIFAPNKELALDAADELEDYLREKLGDRVAAIISVKEVP
LC3A_45_1981	LC3A	MYLATVDVLVPRELAEEAYAAARAAADELEARYGDRVRVDRAALDESYAATKDEEDVYLRVEIYAPDKQLALDAADELVDRLEAALGDRVAAIISVEEVP
LC3A_45_1982	LC3A	MWEATIDLLVPRELAEEAYAILKEAGAELVARHGDDLKVDWDALDASYEASRDEEEVYLRLNIYHPDKQVALDSAVEIVDRLEERLGRKVAAIISVKEVP
LC3A_45_1983	LC3A	MYKATIDLLVPRELAEEALELAKRFAEELQKELGPELKVDFEKLEESYEETKDEEDVYLELDIYHPDKDVALDAADRIVDRLEEELGGKVAAIISVEEVP
LC3A_45_1984	LC3A	MYLATIDLLVPRELAEEALELTKEEAEELQEELGDELEVDFETLERSYEETKDEEDVYLRLNITHPDKDVALDAADEIVDDLEEALGGRVAAIISVKEVP
LC3A_45_1985	LC3A	MWRATVDILVPREDGEAALAAIKAAMEELQARYGPELEFNTELLDASYEATKDEPEVYLEVEITAPDEQTALDAADELVDRLEAALGRPVAAMISTEEVP
LC3A_45_1986	LC3A	MYEATVSLLVPKELAEKALEVAKKAMEELKKKYGPELKVNEERLEKTYEASKNEEDVYLEIDITHPDEQVALDAAVELEDRIRKELGDNVASIISYKKIP
LC3A_45_1987	LC3A	MYEAEVDLLVPKELAEEALKVAKEAMEELKKKYGPDLKVDEETLEKTYEESKDEEEVYLRIKIYHPDEDVALDAAVELEDRIHEKLGDKVASIISYKKVP
LC3A_45_1988	LC3A	MYEAVVSLLVPRELAEEALRVVKEAARELEAEYGPDLKVNWERLEETYEATRDEEEVFLEVEITHPDKDVALDAAVELEDRVRERLGDRVASIISYKEVP
LC3A_45_1989	LC3A	MAKATLDLLVPREKLEEALEVIERTAAELEARYGPALKVDLEKARKSAEETKDEEEVYLEVEITAPDMQTVLDAADEIEDALHEELGDSVASIISYDELE
LC3A_45_1990	LC3A	MALATIDILVPREKLEEALAVIREKAEELKAKYGDDVEVDLERLEESAEATRDEEEVYLELNIYHPDADTALDMADEIVDRLHEVLGDSVAAIISVEELP
LC3A_45_1991	LC3A	MAKATIDILVPRELLEEALAVIEESAEEIKKEEGDEVKIDLEKLRESAEATKDEEEVYLVLEIYHPDKEKALDIADSIVDRLHEKLGDRVAAIISVEELP
LC3A_45_1992	LC3A	MYKATVDILVPREIAEEVYEATKEIAEELVEKSGGAVEVDWETLDESYEATKDEEEVLLRVEIYAEDKQLALDAAVELVDRLHERFGDRIAAIISVEEVP
LC3A_45_1993	LC3A	MYKATVDILVPKELAEEVYEAVKEIAEELVKESGGKVKVDWETLEKSYEATKDEEEVLLEVNIYAEDKDLALDAADRLEERLHEKFGDSIASIISVEEVP
LC3A_45_1994	LC3A	MYRATVDVLVPREKAEEVAELAREIARELERKSNGKLTVDFEKFEETYEATKDEEDVLFEIVIYGEDKDLVLDAAVELSDRLIEKTGGVVSSIISVEELP
LC3A_45_1995	LC3A	MALATIDILVPRELAEEAYELIKEIAKEVEKEYNGKVKVDWEVLEKTYEATKDEEEVLFEVKIYAPNEELALDAADKIVDRLSERLGNRIAAIISVEEVE
[truncated: 8,230 more rows]
